# Supplementary material for: Dynamic remodeling of septin structures fine-tunes myogenic differentiation
Source: iScience. 2024 Jul 31;27(9):110630. doi: 10.1016/j.isci.2024.110630 (PMC11380178; doi:10.1016/j.isci.2024.110630)
Supplement: Table S2. RNASeq normalized counts C2C12, related to Figure 2 [file mmc5.txt]

Gene	C2C12_scr_rep2	C2C12_SEPT9KD_rep2	C2C12_scr_rep1	C2C12_SEPT9KD_rep1
Gm26206	0	0	0	0
Mrpl15	784.2285796	781.421948	767.7415182	798.291001
Gdap1	3.443374664	0.982920689	3.239415688	1.08758992
Olfr1414	0	0	0	0
Il6	2.582530998	3.931682757	1.079805229	4.350359678
Tyms	964.1449058	848.2605549	916.7546398	892.911324
Gm4961	0	0.982920689	1.079805229	1.08758992
3110082J24Rik	0	0.982920689	0	1.08758992
Garem2	6.025905661	10.81212758	6.478831377	10.8758992
Hadha	3754.139227	3670.225854	3796.595187	3626.024792
Hadhb	2430.161669	2289.222285	2378.810921	2336.143147
Mir1960	0	0	0	0
Adgrf3	3.443374664	2.948762068	1.079805229	4.350359678
Selenoi	1285.239593	1238.480069	1274.170171	1248.553228
Olfr1413	0	0	0	0
Drc1	0.860843666	0	1.079805229	0
Otof	0	0	0	0
Fam166c	0	0	0	0
Cib4	0	0	1.079805229	0
Gm40272	0	0	0	0
Gm9899	0	0	0	0
Kcnk3	0	0	0	0
Mir5625	46.48555796	64.87276549	44.27201441	68.51816493
Slc35f6	571.6001941	628.0863205	570.1371612	629.7145634
Cenpa	1416.08783	1421.303317	1456.657255	1381.239198
Olfr1412	0	0	0	0
LOC115490283	0	0.982920689	0	0
Dpysl5	0.860843666	0.982920689	3.239415688	1.08758992
Gm46907	0	3.931682757	3.239415688	2.175179839
Mapre3	1251.66669	1325.96001	1155.391596	1433.443514
Tmem214	1393.705895	1446.859255	1494.450438	1346.43632
Gm35795	1.721687332	0.982920689	1.079805229	0
n-TYgta9	0	0	1.079805229	1.08758992
n-TAagc15	0	0	0	0
Agbl5	1177.634135	1151.983048	1085.204256	1248.553228
Ost4	2291.565839	2116.228244	2025.714611	2388.347463
Olfr1411	0	0	0	0
Emilin1	348.6416847	331.2442723	277.509944	411.1089896
Khk	244.4796011	275.217793	233.2379296	288.2113287
Cgref1	250.5055068	257.5252206	229.9985139	281.6857892
Abhd1	508.7586065	573.0427619	543.1420304	536.1818304
Preb	2125.423011	2367.85594	2237.356436	2245.873184
Tcf23	43.90302696	34.40222413	29.1547412	50.0291363
Slc5a6	368.441089	387.2707516	385.4904669	368.6929827
Atraid	1000.30034	941.6380203	977.2237327	963.6046688
Cad	1866.309068	1902.934454	1974.963765	1795.610957
Gm38601	0.860843666	0	1.079805229	0
Olfr1410	0	0	0	0
Slc30a3	14.63434232	11.79504827	15.11727321	11.96348912
Dnajc5g	0	0	0	0
Trim54	29.26868464	57.99232067	31.31435166	55.4670859
Gm15469	13.77349865	24.57301723	17.27688367	22.83938831
Ucn	0	0	0	0
Mpv17	1194.851008	1150.017206	1081.96484	1267.042256
Gtf3c2	2019.53924	2191.913137	2105.620198	2100.136135
Eif2b4	509.6194502	585.8207308	544.2218357	549.2329094
Snx17	2151.248321	2039.56043	2123.976886	2065.333257
Zfp513	515.6453559	547.4868239	535.5833938	526.3935211
Olfr12	0	0	0	0
Ppm1g	2041.060332	2233.195806	2064.587599	2205.632357
Nrbp1	3136.053475	2905.513558	2901.436652	3135.521738
Krtcap3	53.37230728	71.75321032	62.62870331	61.99262542
Ift172	947.7888761	840.3971893	923.2334712	861.3712163
Fndc4	475.1857036	531.7600929	464.3162487	543.7949598
Gckr	0	0	0	0
Gm40275	3.443374664	3.931682757	3.239415688	4.350359678
Gm36182	7.747592993	2.948762068	6.478831377	4.350359678
Zfp512	793.6978599	866.936048	817.4125587	841.7945978
4930548H24Rik	0	0.982920689	0	0
Cops9	804.0279839	787.3194721	716.9906724	879.860245
Gpn1	519.9495742	560.2647929	520.4661206	560.1088086
Supt7l	439.0302696	440.3484688	449.1989755	429.5980182
Slc4a1ap	787.6719543	836.4655066	778.5395705	846.1449574
AI839979	3.443374664	3.931682757	5.399026147	1.08758992
Gm38424	38.73796496	25.55593792	35.63357257	29.36492783
Mrpl33	1088.106394	1164.761017	1051.730294	1205.049631
Rbks	19.79940432	16.70965172	21.59610459	14.13866895
Mir3473e	0	0	0	0
Babam2	556.9658518	672.3177515	576.6159925	648.2035921
Gm52770	0	0	0	0
Otos	0	3.931682757	3.239415688	1.08758992
Gm40277	0	0	0	0
Gm51292	0	0	0	0
Gm36665	0	0	0	0
Fosl2	1658.845744	1730.923334	1764.401745	1623.77175
Gm26335	0	0	0	0
Gm36732	0	0	0	0
Gm36783	0	0	0	0
Plb1	17.21687332	15.72673103	16.19707844	17.40143871
Gm36840	7.747592993	5.897524136	8.638441836	4.350359678
Ppp1cb	6491.622084	5686.196188	6285.546241	5866.460026
Gm29483	0.860843666	2.948762068	0	0
Gm15614	2.582530998	0	2.159610459	1.08758992
Gm10461	43.90302696	32.43638275	44.27201441	32.62769759
Yes1	1118.235922	1164.761017	1104.64075	1177.859883
Gm52771	12.05181132	9.829206893	10.79805229	10.8758992
Pisd	988.2485284	896.4236686	957.7872386	924.4514317
Prr14l	699.0050567	751.9343273	787.1780123	663.429851
Depdc5	582.7911618	570.0939998	598.2120971	554.670859
Ywhah	4918.860707	4723.916833	5129.07484	4524.374066
Gm29892	0.860843666	0.982920689	4.319220918	0
Gm40278	6.025905661	2.948762068	7.558636606	2.175179839
Gm36102	9.469280325	15.72673103	7.558636606	17.40143871
LOC115490278	0	0	0	0
Slc5a1	0	0.982920689	0	4.350359678
Spon2	1697.583709	1561.860975	1445.859202	1826.063475
Ctbp1	6020.740599	5703.88876	5963.764282	5753.350675
LOC115486406	0	0	0	0
Gm20465	0	0.982920689	0	0
Maea	2853.696752	2839.657871	2875.521326	2815.770302
Uvssa	454.5254556	446.2459929	449.1989755	451.3498166
Nkx1-1	0	0	0	0
Fam53a	564.7134448	575.9915239	610.0899547	532.9190606
Gm28784	0	0	0	0
Gm29481	11.19096766	16.70965172	10.79805229	17.40143871
Gm9903	12.05181132	7.863365514	10.79805229	9.788309276
Slbp	1163.860636	1155.914731	1235.297183	1087.58992
Tmem129	610.3381591	625.1375584	610.0899547	624.2766138
Tacc3	1884.386785	1499.936972	1825.950643	1547.640456
Fgfr3	24.10362264	39.31682757	32.39415688	30.45251775
Letm1	891.8340379	1025.186279	1020.415942	892.911324
Nsd2	2214.089909	2317.726985	2384.209947	2147.990091
Gm52782	11.19096766	16.70965172	14.03746798	13.05107904
Nelfa	665.4321537	618.2571136	646.8033325	635.152513
Mir7024	3.443374664	4.914603446	1.079805229	6.525539518
Gpc1	26416.70957	27769.47531	25699.36446	28515.5201
Gm30802	0	0.982920689	0	0
Gm1673	14.63434232	29.48762068	31.31435166	11.96348912
Nat8l	0	0	1.079805229	2.175179839
Poln	44.76387063	56.02647929	64.78831377	35.89046735
4930557J02Rik	0.860843666	0.982920689	0	1.08758992
Haus3	600.0080351	575.9915239	627.3668383	550.3204993
Gm25918	0	0	0	0
Mxd4	1540.049318	1353.481789	1483.652385	1404.078586
Zfyve28	10.33012399	9.829206893	6.478831377	14.13866895
Cfap99	3.443374664	3.931682757	3.239415688	3.262769759
Gm29480	1.721687332	4.914603446	5.399026147	1.08758992
A830049F12Rik	209.1850108	190.6866137	214.8812407	185.9778763
Rnf4	3037.056453	2790.511837	3048.290163	2777.704655
Fam193a	986.5268411	911.167479	986.9419798	910.3127627
LOC115490295	0	0	0	0
Tnip2	306.4603451	369.5781792	314.2233218	359.9922634
Sh3bp2	327.9814367	399.0657999	329.340595	396.9703207
Add1	5511.981993	5358.883598	5416.303031	5448.825497
Mir7036b	1.721687332	1.965841379	1.079805229	0
Mfsd10	394.266399	423.6388171	383.3308565	435.0359678
Nop14	690.39662	794.1999169	708.3522305	773.2764328
Mir149	0.860843666	1.965841379	0	0
Gm15522	94.69280325	116.967562	96.10266542	115.2845315
Grk4	56.81568195	65.85568618	53.99026147	69.60575485
Mir467g	0	0	0	0
Htt	1438.469766	1368.225599	1480.41297	1327.947292
Msantd1	0	0	1.079805229	0
Rgs12	1331.725151	1196.214479	1311.963354	1213.75035
Mir3097	4.304218329	0	3.239415688	1.08758992
Hgfac	1.721687332	2.948762068	1.079805229	1.08758992
Dok7	271.1657548	356.8002102	325.0213741	296.912048
Lrpap1	1643.350558	1438.995889	1498.769659	1577.005383
Ankmy1	2919.120871	3369.452123	2900.356846	3387.8426
Gm31601	0	0	0	0
Gm40281	0	0	0	0
Adra2c	0	0	0	0
Gm31656	0	0	0	0
4930478P22Rik	0	0	0	0
Gm52798	0	0	0	0
E130018O15Rik	0	0	0	0
Hmx1	0	0	0	0
A930033C23Rik	0	0	0	0
Gm40283	0	0	0	0
Gm36184	6.886749327	8.846286204	4.319220918	13.05107904
Cpz	47.34640162	65.85568618	48.59123533	65.25539518
Trmt44	222.9585095	200.5158206	210.5620198	213.1676242
4931431C16Rik	106.7446146	92.39454479	117.69877	82.65683389
Acox3	763.5683316	749.9684859	802.2952855	712.3713973
Htra3	667.1538411	1108.734538	587.4140448	1245.290458
Sh3tc1	18.07771698	14.74381034	16.19707844	17.40143871
Gm31888	3.443374664	0.982920689	3.239415688	1.08758992
Ablim2	2.582530998	7.863365514	3.239415688	6.525539518
Afap1	1955.836809	1673.913934	1868.063047	1752.10736
Sorcs2	3435.627071	3742.961985	3178.946596	4038.221371
LOC115487694	0	0	0	0
Gm52811	0	0	0	0
Gm52810	133.4307682	123.8480069	112.2997439	146.8246391
Gm32183	0	0	0	0
Gm32119	0.860843666	0.982920689	0	1.08758992
Gm31945	0.860843666	0.982920689	0	2.175179839
Psapl1	0	1.965841379	0	0
Mir7689	0	0	0	0
2210406O10Rik	10.33012399	8.846286204	14.03746798	4.350359678
Grpel1	1111.349173	1151.983048	1184.546337	1078.8892
Tada2b	768.7333936	653.6422584	830.3702215	601.4372255
Dusp28	84.36267926	135.6430551	95.0228602	122.8976609
Ccdc96	24.96446631	26.53885861	25.91532551	25.01456815
Tbc1d14	956.3973128	902.3211928	1008.538084	853.7580869
Gm32528	10.33012399	12.77796896	11.87785752	11.96348912
D5Ertd579e	2118.536262	2085.757703	2143.413381	2059.895308
Gm32584	0.860843666	0.982920689	4.319220918	0
Gm24878	0	0.982920689	1.079805229	1.08758992
Gm32725	8.608436659	9.829206893	9.718247065	8.700719357
Gm33017	0	0	0	0
Gm33114	0.860843666	0	0	0
Bloc1s4	148.9259542	213.2937896	176.0082524	181.6275166
5033417F24Rik	15.49518599	24.57301723	14.03746798	27.18974799
Mrfap1	7302.536818	8571.068411	7939.807852	7866.537888
Man2b2	673.1797467	659.5397825	728.8685299	606.8751751
Gm52812	0	0	0	0
Ppp2r2c	0	0	0	2.175179839
Ppp2r2cos	0	0	0	0
Gm52813	0	0	0	0
Wfs1	540.6098222	659.5397825	553.9400827	643.8532324
Gm52814	0	0	0	0
Jakmip1	0	2.948762068	0	0
Gm1043	0	1.965841379	0	0
Rnpepl1	1492.702917	1383.952331	1543.041673	1336.648011
Crmp1	3.443374664	1.965841379	3.239415688	1.08758992
Evc	1181.938353	1246.343434	1196.424194	1230.064199
Evc2	935.7370648	1037.964248	1010.697695	959.2543091
Stk32b	2.582530998	1.965841379	0	3.262769759
Cytl1	0	0.982920689	0	0
Gm40286	0	0	0	0
Msx1	161.8386092	209.3621068	195.4447465	171.8392073
Msx1os	136.8741429	166.1135965	159.811174	142.4742795
Gm33993	0	0	0	0
Gm40288	0.860843666	0.982920689	2.159610459	1.08758992
Gm39597	0	0	0	0
9430060I03Rik	59.39821295	78.63365514	73.42675561	63.08021534
Gm20052	0	0	0	0
Gm40289	0	0	0	0
Stx18	792.8370163	716.5491825	727.7887247	779.8019723
Nsg1	1258.55344	1488.141924	1237.456793	1511.749988
Zbtb49	204.8807925	235.9009654	219.2004616	220.7807537
Lyar	732.5779597	841.38011	775.3001548	796.1158211
Tmem128	878.9213829	790.2682342	816.3327535	850.4953171
Otop1	3.443374664	7.863365514	1.079805229	9.788309276
Gm34193	0	0	0	0
Gm26560	0	0.982920689	0	0
Capn10	445.0561753	454.1093585	452.4383912	446.999457
Drd5	0.860843666	0	0	1.08758992
4930487D11Rik	0	0	0	0
Slc2a9	78.3367736	45.21435171	85.30461313	39.15323711
Gm40290	0	4.914603446	3.239415688	1.08758992
Wdr1	10444.6162	9122.486917	10983.77879	8660.47853
Gm22249	12.05181132	9.829206893	14.03746798	7.613129437
Zfp518b	321.0946874	310.6029378	341.2184525	290.3865085
Gm22779	0.860843666	0	0	0
Clnk	0	0	0	0
Gm46937	0	0	0	0
Gpr35	35.2945903	26.53885861	31.31435166	30.45251775
Gm40293	0	0	0	0
Gm40292	0	0	0	0
LOC115490181	0	0	0	0
4930513D17Rik	0	0	0	0
Gm25377	0	0	0	0
Hs3st1	50.78977629	26.53885861	43.19220918	32.62769759
Gm35191	0	0	0	0
Gm35380	4.304218329	0.982920689	2.159610459	3.262769759
Rab28	903.0250055	1091.041965	1018.256331	965.7798486
Nkx3-2	5.165061995	5.897524136	5.399026147	6.525539518
Gm36424	0	0	0	0
Gm46910	0	0	0	0
Bod1l	1932.59403	1948.148806	2040.831884	1842.377324
Mir6414	0	0	0	0
Gm40294	0	0	0	0
Gm16223	0	0	0	0
Gm40295	0	0	0	0
Gm43700	0	0	0	0
Gm7854	4.304218329	0	3.239415688	3.262769759
Gm46911	977.0575608	893.4749066	993.4208111	877.6850651
Cpeb2	147.2042669	137.6088965	145.773706	139.2115097
Aqp12	0	0	0	0
Gm43699	0	0	0	2.175179839
C1qtnf7	0	0	0	0
Gm15866	0	0	0	0
Cc2d2a	251.3663504	274.2348723	271.0311126	253.4084513
Gm35762	6.886749327	8.846286204	8.638441836	7.613129437
Fbxl5	889.2515069	932.7917341	881.1210673	940.7652805
Bst1	0	0	0	0
Cd38	3.443374664	2.948762068	3.239415688	3.262769759
Gm16015	0	0	0	0
Fgfbp1	0.860843666	2.948762068	1.079805229	0
Kif1a	221.2368221	199.5328999	223.5196825	199.0289553
Prom1	0	0	1.079805229	0
Gm35900	0	0	0	0
Gm42427	17.21687332	16.70965172	23.75571505	9.788309276
Tapt1	909.0509112	946.5526238	934.0315235	920.101072
Gm35959	9.469280325	9.829206893	7.558636606	11.96348912
Gm40296	0	0	0	0
Gm36017	0	0	0	0
Gm40297	0	0	0	0
Ldb2	0	0	0	0
Gm36076	0.860843666	0	1.079805229	0
Gm36472	0	0	0	0
4930431F12Rik	0	0	0	0
D5Ertd615e	8.608436659	6.880444825	11.87785752	4.350359678
Gm46912	2.582530998	0	1.079805229	1.08758992
Qdpr	560.4092265	612.3595894	631.6860593	541.61978
Clrn2	0	0	0	0
Lap3	1627.855372	1723.059968	1665.059664	1683.589196
Med28	1051.95096	1077.281075	1031.213994	1098.465819
Fam184b	3.443374664	1.965841379	3.239415688	1.08758992
9630001P10Rik	0	0	0	0
1600023N17Rik	2.582530998	4.914603446	1.079805229	6.525539518
Agxt	0.860843666	0	0	1.08758992
Ncapg	1467.73845	1194.248637	1502.009074	1165.896394
Lcorl	895.2774125	823.6875376	941.5901601	781.9771522
Gm3414	136.0132992	99.27498962	125.2574066	108.758992
4930405L22Rik	0	0	0	0
Gm40298	0	0	0	0
Gm7931	474.3248599	488.5115826	453.5181964	511.1672622
Slit2	459.6905176	517.0162826	486.9921585	488.3278739
Mir218-1	0	0	0	0
Pacrgl	218.6542911	212.3108689	208.4024093	222.9559335
Kcnip4	18.93856065	13.76088965	16.19707844	16.31384879
Mab21l4	0.860843666	0	1.079805229	2.175179839
5730480H06Rik	17.21687332	27.5217793	24.83552028	19.57661855
Gm52772	0	0	0	0
Gm40299	0	0	0	0
Adgra3	2460.291197	2447.472516	2403.646441	2502.544405
LOC115490186	9.469280325	6.880444825	10.79805229	5.437949598
Gm36702	2.582530998	0.982920689	1.079805229	3.262769759
Gm40300	0	0	0	0
4930448I18Rik	0	0	0	0
Gm40301	0	0	0	0
Mir8117	0	0	0	0
Crocc2	8.608436659	3.931682757	7.558636606	5.437949598
Gm22618	0	0	0	0
Gm36760	0	0	0	0
Gm36814	0	0	0	0
Gm29924	0	0	0	0
Ppargc1a	0	8.846286204	0	9.788309276
Gm40302	7.747592993	5.897524136	6.478831377	7.613129437
Mir6417	0	0	0	0
Dhx15	4721.727507	4429.040626	4805.133271	4347.096909
9230114K14Rik	66.28496227	48.16311378	68.02772946	46.76636654
C130083M11Rik	55.95483828	38.33390688	51.83065102	42.41600686
Pi15	279.7741914	318.4663033	285.0685806	312.1383069
Sned1	398.5706173	422.6558964	496.7104056	333.8901053
Sod3	864.2870405	754.8830894	990.1813954	652.5539518
Ccdc149	0.860843666	2.948762068	3.239415688	2.175179839
Gm3519	0	0	0	0
Lgi2	0	0.982920689	0	0
8030423F21Rik	0	0	0	0
Gm30178	0.860843666	0	1.079805229	0
Sepsecs	602.5905661	594.667017	611.1697599	586.2109667
Pi4k2b	1716.52227	1811.52283	1667.219274	1864.129122
Zcchc4	380.4929003	400.0487205	353.09631	430.6856082
Anapc4	2521.411097	2187.981454	2607.729629	2113.187214
Mir6901	5.165061995	5.897524136	7.558636606	2.175179839
Gm30241	0	0	0	0
Gm23532	0	0	0	0
5033403H07Rik	0	0	0	0
Gm30301	0	0	0	0
Gm17182	0	0	0	0
Slc34a2	0	0	1.079805229	0
Sel1l3	0	0	0	0
Gm30464	0	0	0	0
Gm30519	0	0	0	0
Gm40303	1.721687332	0.982920689	0	0
Mterf4	317.6513127	306.6712551	302.3454643	321.9266162
Smim20	103.3012399	114.0188	91.78344451	127.2480206
Gm40304	0	0	0	0
Rbpj	1682.088523	1626.733741	1837.828501	1483.47265
Cckar	0.860843666	0	0	0
Tbc1d19	779.0635176	756.8489308	772.0607391	763.4881236
Gm40305	1.721687332	0.982920689	3.239415688	0
Gm30601	0	0	1.079805229	0
Stim2	1254.249221	1249.292196	1235.297183	1267.042256
Gm10440	0	0	0	0
LOC115490282	0	0	0	0
Gm28535	49.92893262	45.21435171	46.43162487	50.0291363
Gm24235	0	0	0	0
Gm25513	0	0	0	0
Gm30778	0	0	0	0
Gm23896	0	0	0	0
Gm23015	0	0	0	0
4932441J04Rik	6.886749327	0.982920689	4.319220918	4.350359678
Pcdh7	650.7978114	574.0256825	616.568786	605.7875852
Gm22536	0	0	0	0
4930459L07Rik	0	0	0	0
Gm40306	0	0	0	0
Pask	269.4440674	298.8078895	298.0262433	269.7223001
Gm22308	0	0	0	0
4933402J10Rik	0	0	0	0
Gm23331	0	0	0	0
Gm40307	0	0	0	0
Gm40308	0	0	0	0
G6pd2	0	0	0	0
Gm22273	0	0	0	0
Gm24079	0	0	0	0
Arap2	63.70243128	58.97524136	60.46909285	60.9050355
Dthd1	0	0	0	0
Ppp1r7	831.5749812	953.4330686	927.5526921	853.7580869
Gm30837	0	0	0	0
Nwd2	0	0	0	0
0610040J01Rik	0.860843666	0.982920689	1.079805229	0
Rell1	2231.306782	2189.947296	2143.413381	2278.500882
Gm25608	0	0	0	0
5830416I19Rik	0.860843666	0	0	0
Pgm2	1184.520884	1047.793455	1129.47627	1098.465819
Gm22559	0	0	0	0
Tbc1d1	1587.39572	1471.432272	1517.126347	1537.852146
Gm46913	0	0	0	0
Mir6902	12.05181132	12.77796896	11.87785752	13.05107904
Gm38634	0.860843666	2.948762068	3.239415688	2.175179839
Gm43837	0	0	0	0
Gm31363	0	0	0	0
1700027F09Rik	0	0	0	0
C030018K13Rik	0	0	0	0
Gm52815	0	0	0	0
Gm31423	0	0	0	0
Gm3716	51.65061995	62.90692411	51.83065102	63.08021534
Gm26761	0	0	1.079805229	0
LOC105244755	1.721687332	0.982920689	0	1.08758992
Mir6345	0	0	0	0
Gm38457	58.53736928	57.00939998	74.50656084	42.41600686
Klf3	2606.63462	2525.123251	2623.926708	2506.894765
Gm31684	2.582530998	1.965841379	0	1.08758992
LOC115490263	0	0	0	0
Gm31889	0	0	0	0
Gm21011	0.860843666	0.982920689	1.079805229	2.175179839
Tlr1	4.304218329	5.897524136	3.239415688	5.437949598
Tlr6	159.2560782	155.3014689	136.0554589	181.6275166
Fam114a1	4323.15689	4281.602523	4213.400005	4389.512915
Mir574	0.860843666	0	0	0
Gm26446	0.860843666	0.982920689	0	0
Gm32374	0.860843666	0.982920689	1.079805229	2.175179839
Tmem156	0.860843666	0.982920689	1.079805229	0
Klhl5	853.0960729	827.6192204	841.1682738	838.531828
LOC115490189	1.721687332	1.965841379	1.079805229	0
Wdr19	607.7556281	537.657617	591.7332658	552.4956792
Rfc1	1992.853087	1996.31192	2034.353052	1953.311496
Klb	5.165061995	8.846286204	0	14.13866895
Rpl9	14844.38817	13986.96141	13912.21058	14904.33226
Lias	687.814089	590.7353343	637.0850854	638.4152828
Ugdh	4808.672718	5348.07147	4649.641318	5524.956792
Ano7	0	0.982920689	0	0
Smim14	1880.082566	1977.636427	1831.349669	2027.26761
Ube2k	1954.115122	1821.352037	1857.264995	1915.245848
Gm40309	29.26868464	34.40222413	25.91532551	38.06564719
Pds5a	2342.355615	2487.772265	2585.053719	2248.048364
Gm46945	0	4.914603446	0	1.08758992
N4bp2	735.1604907	889.5432238	728.8685299	896.1740937
Gm3521	0	0	0	0
Rhoh	0.860843666	0	1.079805229	1.08758992
Gm32474	0	0	0	0
Gm32556	0	0	0	0
Gm28154	14.63434232	26.53885861	23.75571505	17.40143871
Hdlbp	15327.32147	14441.07077	15105.39536	14640.04791
Chrna9	0	0	0	0
4930480C01Rik	0	0	0	0
9130230L23Rik	0	0	0	2.175179839
Gm40310	0	0	0	0
Rbm47	13.77349865	32.43638275	20.51629936	25.01456815
Gm26725	0	0	0	0
Gm22929	0	0	0	0
1700126H18Rik	0	0	0	0
Nsun7	371.02362	438.3826274	373.6126094	436.1235578
Apbb2	1678.645148	1712.247841	1752.523887	1636.822829
Septin2	10789.81451	10054.29573	10050.82708	10779.10369
Gm52775	24.96446631	34.40222413	29.1547412	28.27733791
Uchl1os	29.26868464	28.50469999	18.3566889	42.41600686
Uchl1	78.3367736	116.967562	69.10753469	128.3356105
Limch1	0	0	0	0
Gm52776	0	0	0	0
Gm33040	0	0	0	0
Phox2b	0	0	0	0
Gm33167	0	0	0	0
Gm33293	0	0	0	0
Gm40314	0	0	0	0
Farp2	348.6416847	302.7395723	335.8194264	314.3134868
Tmem33	1552.10113	1537.287958	1670.45869	1424.742795
Slc30a9	1961.862715	1974.687665	1991.160843	1943.523186
Bend4	3.443374664	0	3.239415688	0
Gm33345	0	0	0	0
Gm40315	0	0	0	0
C330024D21Rik	0	0	0	0
Shisa3	0	0	0	0
Atp8a1	5.165061995	4.914603446	5.399026147	4.350359678
Gm15478	0	0	0	0
Gm46914	0	0	0	0
Gm41920	1.721687332	3.931682757	3.239415688	3.262769759
Gm52816	0	0	0	0
Gm15477	0	0	0	0
4930425K10Rik	0	0	0	0
Gm5108	0	0	0	0
Grxcr1	0	0	0	0
LOC115490284	0	0	0	0
Gm23605	0	0	0	0
Kctd8	0	0	0	0
Gm23932	0	0	0	0
Yipf7	0	0	0	0
Stk25	2585.974372	2545.764585	2555.898978	2574.32534
Guf1	848.7918546	739.1563583	805.5347012	779.8019723
Gnpda2	451.9429246	355.8172895	385.4904669	418.722119
Gm26044	0	0	0	0
Gm23067	0	0	0	0
Gm26072	0	0	0	0
Gabrg1	0	0	0	0
Gabra2	0	0	1.079805229	0
Cox7b2	0.860843666	0	0	0
Gabra4	0	0	0	0
Gabrb1	6.025905661	2.948762068	5.399026147	3.262769759
Bok	1532.301725	1496.005289	1631.585702	1401.903406
Gm38562	0	0	0	0
Commd8	974.4750298	887.5773824	971.8247065	890.7361441
Atp10d	247.0621321	249.6618551	260.2330603	237.0946025
Corin	0.860843666	0.982920689	2.159610459	2.175179839
Gm23712	0	0	0	0
Nfxl1	639.6068438	621.2058756	634.9254749	625.3642038
Gm34144	5.165061995	1.965841379	0	6.525539518
Zar1	0	0	0	0
Slc10a4l	0	0	0	0
Cnga1	0	0	0	0
Thap4	853.0960729	911.167479	854.1259365	909.2251728
Nipal1	44.76387063	39.31682757	52.91045625	31.54010767
Txk	0.860843666	2.948762068	1.079805229	1.08758992
Tec	74.89339893	81.58241721	65.868119	92.44514317
Slain2	1886.108472	2111.313641	2073.226041	1916.333438
Slc10a4	0.860843666	0.982920689	0	0
Fryl	842.7659489	845.3117928	889.7595091	798.291001
1700071G01Rik	0	0	0	0
1700025M24Rik	0	0	0	0
Gm40316	0	0	0	0
Ociad1	3223.859529	2970.386323	3138.993802	3048.514545
Atg4b	1112.210016	1063.520186	1116.518607	1058.224992
Ociad2	171.3078895	211.3279482	151.1727321	237.0946025
Gm34496	0	0	0	0
Gm34583	0	0	0	0
Cwh43	0	0	0	0
Dcun1d4	265.1398491	284.0640792	242.9561766	308.8755372
Lrrc66	2.582530998	4.914603446	1.079805229	4.350359678
Sgcb	3623.29099	3940.529043	3417.583551	4171.994932
Gm34902	0	0	1.079805229	0
Spata18	0	0.982920689	3.239415688	0
Gm34960	0	0	0	0
Dtymk	1085.523863	1187.368193	1101.401334	1170.246753
1700019F05Rik	0	0	0	0
Usp46	798.8629219	871.8506514	832.5298319	835.2690582
Usp46os1	0	0.982920689	0	1.08758992
Usp46os2	0	0	0	0
Gm52817	0.860843666	5.897524136	3.239415688	4.350359678
Dancr	53.37230728	76.66781376	62.62870331	67.43057501
Snora26	3.443374664	5.897524136	4.319220918	6.525539518
Gm32002	1.721687332	0	0	0
Rasl11b	43.90302696	51.11187584	35.63357257	60.9050355
Scfd2	140.3175175	164.1477551	159.811174	143.5618694
Ing5	451.9429246	383.3390688	477.2739114	361.0798533
Gm32064	0.860843666	1.965841379	0	1.08758992
Fip1l1	1752.677704	1789.898575	1747.124861	1794.523367
Lnx1	189.3856065	219.1913137	185.7264995	224.0435234
Gm32304	0	0	0	0
Gm15984	0	0	0	0
Gm52779	0	0	0	0
Gm6116	0	0	0	2.175179839
Gm52778	0	0	0	0
Gm52777	1.721687332	0.982920689	0	1.08758992
Chic2	609.4773154	526.8454895	553.9400827	580.7730171
Gm16070	0.860843666	0	0	0
Gm22089	0	0.982920689	0	0
Gsx2	0	0	0	0
Gm19583	0	0	0	0
Pdgfra	288.3826281	330.2613516	274.2705283	346.9411844
Mir7025	12.91265499	9.829206893	12.95766275	9.788309276
Gm24502	0	0	0	0
Kit	0	0	1.079805229	0
Gm32558	0	0.982920689	0	0
Kdr	0	0	0	0
Gm32727	0	0	0	0
Gm32780	0	0	0	0
D2hgdh	477.7682346	503.2553929	468.6354696	512.2548521
Srd5a3	438.1694259	444.2801516	449.1989755	433.9483779
Gm33938	17.21687332	14.74381034	28.07493597	4.350359678
Tmem165	1596.865	1614.938692	1581.914661	1629.2097
Clock	2387.119485	2118.194085	2433.880987	2075.121567
Gm7467	3.443374664	0.982920689	4.319220918	2.175179839
Pdcl2	0	0	0	0
4930432L08Rik	1.721687332	0	0	0
Nmu	0	0.982920689	1.079805229	0
Gm34175	0	0	0	0
Gm7271	0	0	0	0
Gal3st2	0.860843666	0	0	1.08758992
Exoc1	1191.407634	1172.624382	1166.189648	1197.436501
Cep135	356.3892777	325.3467482	357.415531	325.189386
Cracd	287.5217844	188.7207723	298.0262433	180.5399267
Gm34369	3.443374664	1.965841379	1.079805229	3.262769759
Gm52818	6.025905661	2.948762068	7.558636606	0
Aasdh	237.5928518	258.5081413	236.4773453	259.9339908
Ppat	643.9110621	690.0103239	681.3570998	651.4663618
LOC115486295	4.304218329	7.863365514	5.399026147	5.437949598
Paics	6315.149133	6576.722332	6393.526764	6490.73664
Srp72	4398.911133	4264.892871	4461.755208	4200.272269
Gal3st2b	7.747592993	11.79504827	9.718247065	8.700719357
Arl9	6.025905661	2.948762068	4.319220918	5.437949598
1700112J05Rik	2.582530998	0	1.079805229	2.175179839
Thegl	0	0	0	0
Gm51293	0	0	0	0
Hopx	177.3337952	138.5918172	153.3323426	162.050898
LOC115490297	0.860843666	0	1.079805229	0
Hopxos	0	0	0	0
Gm15831	0	0.982920689	1.079805229	0
Chaer1	1.721687332	0	0	1.08758992
Gm34598	0	0	0	0
Gm7889	161.8386092	181.8403275	168.4496158	175.1019771
Spink2	0	0	0	0
Rest	927.1286282	937.7063376	959.946849	903.7872232
Mir5098	0	0	0	0
Noa1	462.2730486	536.6746964	472.9546905	523.1307513
Polr2b	2851.114221	2847.521237	2896.037626	2801.631633
Igfbp7	4336.930389	4704.258419	4638.843266	4390.600505
Gm34648	0	0	1.079805229	0
Gm34728	0	0	0	0
1700017L05Rik	0	0	0	0
Gm34912	0	0	0	0
Gal3st2c	0	0	0	0
Gm25756	0	0	0	0
Gm24304	0	0	0	0
Gm22974	0	0	0	0
Adgrl3	928.8503155	733.2588342	877.8816516	775.4516127
1700031L13Rik	0	0	0	0
Mir1187	0	0	0	0
Tecrl	2.582530998	4.914603446	3.239415688	3.262769759
Gm25765	0	0	0	0
Gm24792	0	0	0	0
Epha5	0	0	0	0
Neu4	0	0	0	0
Gm42163	0	0	0	0
Gm35251	0	0	0	0
Gm24626	0	0	0	0
Cenpc1	888.3906632	797.148679	896.2383405	790.6778715
Stap1	0	0	0	1.08758992
Gm24524	0	0	0	0
Uba6	847.9310109	818.7729342	857.3653522	810.2544901
Gnrhr	0	0	0	0
Tmprss11c	0	0	0	0
Gm25473	0	0	0	0
Pdcd1	0	0	0	0
Tmprss11d	0	0	0	0
Gm35367	0	0.982920689	0	0
Tmprss11a	0	0	0	0
Tmprss11g	0	0	0	0
Tmprss11f	14.63434232	36.3680655	21.59610459	28.27733791
Tmprss11b	3.443374664	2.948762068	0	5.437949598
Tmprss11e	0	0	0	0
Ythdc1	1877.500035	1765.325558	1868.063047	1772.771569
Ugt2b34	0	0	1.079805229	0
Gm25211	0	0	0	0
Gm23389	0	0	0	0
Ugt2b1	0	0	0	0
Gm24121	0	0	0	0
Ugt2b35	0	0	0	0
Ugt2b36	0	0	0	0
Ugt2b5	0	0	0	0
Ugt2b37	0	0	0	0
Ugt2a3	0	0	0	0
Ugt2b38	0	0	0	0
Ugt2a1	0	0	0	0
Ugt2a2	0	0	0	0
4930440C22Rik	0	0	0	0
Sult1b1	0	0	0	0
Sult1d1	0	0	0	0
Sult1e1	0	0	0	0
Mir3969	0	0	0	0
Csn1s1	0	0	0	0
Csn2	0	0	0	0
Csn1s2a	0	0	0	0
Csn1s2b	0	0	0	0
Prr27	0	0	0	0
Gm7337	0	0	0	0
Crispld1	0.860843666	0	0	0
Fam174a	395.9880863	384.3219895	412.4855977	368.6929827
Odam	0	0	0	0
1700066N21Rik	0	0	0	0
BC037156	0	0	0	0
Csn3	3.443374664	3.931682757	2.159610459	5.437949598
BC051076	0	0	0	0
Cabs1	0	0	0	0
Smr3a	0	0	0	0
Smr2	0	0	0	0
Gm7714	0	0	0	0
1700041A01Rik	0	0	0	0
St8sia4	4.304218329	4.914603446	6.478831377	1.08758992
Prol1	0	0	0	0
Amtn	0	0	0	0
Ambn	0	0	0	0
Enam	0	0	0	0
Jchain	0	0	0	2.175179839
Utp3	1435.026391	1586.433993	1417.784266	1604.195131
Gm42107	3.443374664	6.880444825	3.239415688	6.525539518
Rufy3	408.0398976	430.5192619	390.8894931	449.1746368
Grsf1	1968.749464	1958.960934	1950.128244	1977.238474
Mob1b	511.3411375	579.9232067	534.5035886	553.5832691
Gm30431	0	0	0	0
Dck	635.3026254	507.1870757	640.3245011	503.5541328
Slc4a4	36.15543397	48.16311378	35.63357257	50.0291363
Gm35855	0	0	0	0
Gc	0	0	0	0
Npffr2	0	0	0	0
Gm7056	0	0	0	0
Adamts3	20.66024798	28.50469999	21.59610459	28.27733791
Gm25758	0	0	0	0
Gm35936	0	0	0	0
Cox18	259.9747871	306.6712551	294.7868277	269.7223001
4930598F16Rik	0	0	0	0
Ankrd17	3582.831337	3329.152375	3686.455053	3231.229651
Gm9958	22.38193531	10.81212758	19.43649413	13.05107904
Gm35999	0	0	0	0
Alb	0	0	0	0
Afp	0.860843666	0.982920689	1.079805229	3.262769759
Afm	0	0	0	0
Albfm1	0.860843666	0	0	1.08758992
Gm42109	1.721687332	1.965841379	1.079805229	1.08758992
Rassf6	3.443374664	0.982920689	3.239415688	1.08758992
Gm36084	0	0	0	0
Gm22360	1.721687332	0.982920689	1.079805229	1.08758992
Cxcl5	208.3241671	186.754931	244.0359819	154.4377686
Ppbp	7.747592993	9.829206893	11.87785752	6.525539518
Pf4	0.860843666	0.982920689	0	2.175179839
Cxcl3	0	0	0	0
Cxcl15	0.860843666	0	0	0
Cxcl1	135.1524555	96.32622755	154.4121478	80.48165405
Cxcl2	0	0	0	0
Mthfd2l	346.9199974	316.500462	328.2607898	334.9776952
Gm52819	0.860843666	0	2.159610459	1.08758992
Epgn	5.165061995	4.914603446	3.239415688	6.525539518
1700063A18Rik	0	0	0	0
Gm19610	92.11027225	98.29206893	101.5016916	88.09478349
Ereg	425.2567709	532.7430136	494.5507951	457.8753561
Areg	112.7705202	97.30914824	109.0603282	101.1458625
Gm23092	0	0	0	0
Gm19619	0.860843666	0.982920689	1.079805229	0
Btc	48.20724529	44.23143102	46.43162487	45.67877662
Gm42110	0	0	0	0
LOC115490279	0	0	0	0
Parm1	95.55364691	103.2066724	88.54402882	109.8465819
Gm36222	0	0	0	0
Gm30490	0	0	0	0
1700063O14Rik	0	0	0	0
Gm36303	0	0	0	0
Gm36357	0	0	0	0
Rchy1	1047.646741	1114.632062	1060.368735	1100.640999
Thap6	160.9777655	196.5841379	157.6515635	199.0289553
Odaph	1.721687332	2.948762068	1.079805229	1.08758992
Cdkl2	271.1657548	225.0888378	253.7542289	240.3573722
Gm46915	0	0	0	0
G3bp2	3363.316203	3438.256571	3400.306668	3397.630909
Gm22728	0	0.982920689	1.079805229	1.08758992
4930533P14Rik	0	0	0	0
Gm42111	6.886749327	4.914603446	10.79805229	0
Gm46933	237.5928518	181.8403275	231.0783191	188.1530561
LOC105246914	3.443374664	0.982920689	1.079805229	3.262769759
Uso1	3421.853572	3469.710033	3398.147057	3491.163642
Gm25290	0	0	1.079805229	0
Gm42113	0	0	5.399026147	0
U90926	0	0	6.478831377	0
Gm42112	0.860843666	0	0	0
Ppef2	12.91265499	12.77796896	15.11727321	10.8758992
Naaa	267.7223801	359.7489723	301.265659	320.8390263
Gm26245	0	0	0	0
Sdad1	708.474337	667.403148	685.6763207	689.532009
Cxcl9	6.025905661	0.982920689	6.478831377	1.08758992
Art3	7.747592993	3.931682757	5.399026147	5.437949598
Cxcl10	8.608436659	1.965841379	3.239415688	8.700719357
Cxcl11	0	0.982920689	0	1.08758992
Nup54	743.7689273	796.1657583	738.586777	801.5537707
Gm42114	5.165061995	4.914603446	4.319220918	5.437949598
Scarb2	3388.280669	3995.572602	3530.9631	3829.404107
Mir6415	0	0	1.079805229	0
Fam47e	0	0	0	0
Gm26078	0	0	0	0
Stbd1	1168.164855	1392.798617	1100.321529	1475.859521
Ccdc158	0.860843666	0	0	0
Shroom3	44.76387063	54.06063791	44.27201441	56.55467582
Mir1961	0	0	0	0
Gm36764	0	0	0	0
Gm25521	0	0	0	0
Gm52780	0	0	0	0
Sowahb	3.443374664	0.982920689	1.079805229	3.262769759
Gm22915	0	0	0	0
Septin11	8590.358942	8338.116207	9033.65055	7917.654615
Crisp4	0	0	0	0
Slco4c1	0	0	0	0
Ccni	7278.433195	7861.399673	7055.44737	8101.457311
2010109A12Rik	0.860843666	0	2.159610459	0
Gm42116	0	0	0	0
Ccng2	2120.257949	1952.080489	2163.92968	1910.895489
Pramel33	0	0	0	0
Pramel34	0	0	0	0
Pramel35	0	0	0	0
Gm6346	0	0	1.079805229	0
Pramel36	0	0	1.079805229	0
Gm6351	0	0	3.239415688	0
Panct2	0	0	0	0
Pramel37	0	0	0	0
Pramel38	0	0	0	0
Pramel40	0	0	1.079805229	0
Pramel39	0	0	1.079805229	0
AA792892	0	0	0	0
Pramel41	0	0	3.239415688	0
BC080696	0	0	1.079805229	0
Pramel42	0	0	0	0
Pramel44	0	0	1.079805229	0
Pramel43	0	0	0	0
Slco6b1	0	0	0	0
Gm46934	0	0	0	0
Gm3183	0	0	0	0
Gm42118	0	0	0	0
Gm6367	0	0	0	0
Pramel45	0	0	0	0
Gm16513	0	0	0	0
Gm6468	0	0	2.159610459	0
Pramel46	0	0	1.079805229	0
Pramel47	0	0	0	0
Gm46935	0	0	0	0
Slco6c1	0	0	0	0
Pramel48	0	0	0	0
Gm3286	0	0	0	0
Gm6348	0	0	3.239415688	0
Pramel49	0	0	1.079805229	0
Gm7982	0	0	3.239415688	0
Pramel50	0	0	0	0
E330014E10Rik	0	0	0	0
Gm25937	0	0	0	0
Cxcl13	2.582530998	1.965841379	1.079805229	0
Cnot6l	2170.186882	2134.903737	2374.4917	1944.610776
Gm7133	0	0	0	0
Gm52799	12.05181132	24.57301723	28.07493597	7.613129437
Mrpl1	513.0628249	445.2630722	451.3585859	506.8169025
Fras1	3.443374664	0.982920689	1.079805229	3.262769759
Gm33050	0	0	0	0
Gm52781	0	0	0	0
Gm32995	0	0	0	0
Anxa3	4079.538133	3708.559761	4261.991241	3544.455548
Gm33100	0	0	0	0
Gm24623	0	0	0	0
Gm33370	0	0	0	0
Gm7135	0	0	0	0
Gm8013	0	0	0	0
Gm46916	0	0	0	0
Bmp2k	530.2796982	442.3143102	540.98242	432.860788
Paqr3	309.0428761	252.6106171	294.7868277	266.4595303
Gm33609	0	0	0	0
Gm33969	0	0	0	0
Naa11	0.860843666	3.931682757	4.319220918	0
4930467D21Rik	2.582530998	2.948762068	1.079805229	3.262769759
Gk2	0.860843666	0	1.079805229	0
Gm34029	2.582530998	0	0	0
Macir	524.2537925	577.9573653	558.2593036	541.61978
Gm34097	0.860843666	3.931682757	0	4.350359678
Antxr2	1513.363165	1736.820858	1536.562842	1709.691354
Gm34226	84.36267926	90.42870341	83.14500267	91.35755325
Gm42759	128.2657062	140.5576586	150.0929269	119.6348912
n-TKctt8	0	0	0	0
Gm42121	0	0	0	0
Prdm8	10.33012399	25.55593792	18.3566889	17.40143871
A730035I17Rik	0	5.897524136	4.319220918	3.262769759
Fgf5	14.63434232	28.50469999	10.79805229	33.71528751
Cfap299	0.860843666	4.914603446	1.079805229	5.437949598
Ppip5k2	1336.890213	1325.96001	1414.544851	1250.728408
Mir703	80.91930459	95.34330686	78.82578175	97.88309276
Gm34475	0	0	0	0
Gm24279	0	0	0	0
1700010H22Rik	0	0	0	0
Gm42122	0	0	0	0
Gm34563	0	0	0	0
Bmp3	0.860843666	0	0	0
Gm42123	0	0	0	0
Prkg2	4521.150933	4825.157664	4707.950801	4627.695108
Rasgef1b	11.19096766	1.965841379	5.399026147	7.613129437
Gin1	273.7482858	302.7395723	287.228191	289.2989186
Gm35394	0	0	0	0
A930011G23Rik	0	0	0	0
Gm35314	0	0	0	0
Gm42125	0	0	0	0
Gm35253	0	0	0	0
Gm35172	0	0	0	0
4930405H06Rik	0	0	0	0
Gm38691	0	0	0	0
Gm16226	0	0	0	0
Gm38413	0	0	0	0
Pam	4021.861607	4245.234457	4128.095392	4130.666515
Gm42126	0	0	0	0
Vamp9	0	0	0	0
Hnrnpd	3323.717394	3668.260012	3706.971353	3280.171197
Gm42127	68.0066496	78.63365514	82.06519744	64.16780526
4930524J08Rik	9.469280325	20.64133448	21.59610459	9.788309276
Hnrnpdl	3533.763248	4119.420609	3874.341163	3748.922453
Enoph1	385.6579623	337.1417964	394.1289088	329.5397456
Tmem150c	0	0	0	0
Tmem150cos	0	0	0	0
Gm36167	0	0	0	0
Defb44-ps	0	0	0	0
Gm31771	0	0	0	0
2310034O05Rik	0	0	0	0
Gm36304	0	0	0	0
Gm42129	0	0	0	0
Gm42128	0	0	0	0
Gm45913	0	0	0	0
Sec31a	6829.072801	6516.76417	6478.831377	6862.692393
5430416N02Rik	92.97111592	102.2237517	96.10266542	98.97068268
Lin54	369.3019327	310.6029378	376.8520251	304.5251775
Cops4	1608.916812	1719.128286	1559.238751	1773.859159
Plac8	5.165061995	1.965841379	6.478831377	0
B230216N24Rik	2.582530998	3.931682757	3.239415688	2.175179839
Coq2	624.9725014	517.9992033	606.850539	534.0066505
Hpse	219.5151348	229.0205206	246.1955923	202.291725
Gm36619	0	0	0	0
Helq	219.5151348	280.1323964	232.1581243	265.3719404
Mrps18c	643.0502184	537.657617	600.3717076	576.4226574
Abraxas1	234.1494771	254.5764585	251.5946185	237.0946025
Gm26286	0	0	0	0
Gpat3	89.52774125	103.2066724	111.2199386	81.56924397
Gm46917	0	0.982920689	0	0
Gm36793	0	0	0	0
Gm24465	0	0	0	0
Gm36740	0	0	0	0
n-TDgtc1	0	0	0	0
Gm36851	0	1.965841379	0	0
Gm3032	0	0	0	0
Gm42131	0	0	0	0
Gm29982	0	0	0	0
Gm42132	0	0	0	0
Nkx6-1	0	0	0	0
9430085M18Rik	36.15543397	50.12895515	44.27201441	41.32841694
Gm42134	0	0	0	0
Gm51640	2.582530998	7.863365514	4.319220918	5.437949598
Cds1	0	0	0	0
Gm20548	79.19761726	90.42870341	85.30461313	83.74442381
Wdfy3	1995.435618	1892.122327	2158.530654	1743.406641
Gm42135	0.860843666	0	0	1.08758992
Gm42136	0	0	0	0
Gm46947	0	0	0	0
Arhgap24	346.9199974	321.4150654	330.4204002	337.1528751
Gm30396	0	0	0	0
Mapk10	0	0	0	0
4930429D17Rik	0	0	0	0
1810006J02Rik	0	0	0	0
1700021F02Rik	0	0.982920689	0	4.350359678
Gm30443	0	0	0	0
Ptpn13	894.4165689	991.7669755	911.3556137	973.392978
Slc10a6	6.886749327	0	7.558636606	0
1700016H13Rik	0	1.965841379	0	0
Gm42138	0	0	0	0
Gm25721	0	0	0	0
Aff1	1496.146291	1086.127362	1579.755051	1025.597294
Klhl8	176.4729515	168.0794379	186.8063047	157.7005383
Gm42139	18.93856065	13.76088965	15.11727321	17.40143871
Gm29461	0	0	0	0
Gm24897	0	0	0	0
Hsd17b13	0	0	0	0
Hsd17b11	465.7164232	470.8190102	472.9546905	463.3133057
Nudt9	857.4002912	970.1427203	872.4826254	952.7287696
Mir5619	0	0	0	0
Gm52783	188.5247628	176.9257241	182.4870838	183.8026964
Gm17660	0.860843666	0	1.079805229	0
Sparcl1	22.38193531	41.28266895	18.3566889	44.5911867
LOC330143	2.582530998	6.880444825	1.079805229	6.525539518
Dspp	0	0	0	0
Slco6d1	0	0	0	0
Dmp1	326.2597494	582.8719687	269.9513074	684.0940594
Gm31048	0	0	0	0
Ibsp	1.721687332	0	0	0
Mepe	0	0	0	0
Spp1	54473.32633	89570.61365	56479.21253	86290.47181
Pkd2	3526.876499	3822.578561	3703.731937	3635.813101
Thoc2l	506.1760755	538.6405377	542.0622252	501.3789529
Zfp33b	12.05181132	19.65841379	21.59610459	8.700719357
Gm31255	6.886749327	5.897524136	7.558636606	5.437949598
Gm20385	7.747592993	2.948762068	6.478831377	3.262769759
Gm7967	110.1879892	95.34330686	131.736238	76.13129437
Zfp951	85.22352292	98.29206893	84.2248079	98.97068268
Abcg3	0	0	0	0
Gm24097	0	0	0	0
Gbp8	0	0	1.079805229	0
Gbp9	19.79940432	14.74381034	16.19707844	18.48902863
Gbp4	3.443374664	3.931682757	5.399026147	1.08758992
Gm31785	0	0	0	0
Gbp10	0	0.982920689	0	1.08758992
Gbp6	0.860843666	2.948762068	0	3.262769759
Gbp11	0	0	2.159610459	0
Gm51641	0	0	0	0
Gm26519	0	0	0	0
Gm32051	0	0	0	0
4930542N06Rik	0	0	0	0
Lrrc8b	746.3514583	712.6174997	802.2952855	661.2546711
Gm42141	0	1.965841379	1.079805229	0
Gm42144	0	0	0	0
Gm42142	0	0	1.079805229	0
Lrrc8c	434.7260513	384.3219895	436.2413127	382.8316517
Gm32230	0	0	0	0
Gm32276	0	0	0	2.175179839
Cntnap5b	0	0	0	0
Gm42166	14.63434232	19.65841379	19.43649413	14.13866895
Lrrc8d	393.4055553	443.2972309	413.5654029	420.8972989
D830014E11Rik	0	0	0	0
Zfp326	1086.384706	1151.983048	1106.80036	1130.005926
Gm25672	0	0	0	0
Gm32736	0	0	0	0
Gm32973	0	0	0	0
Gm32921	0	0	0	0
4930458A03Rik	0	0	0	0
Barhl2	0	0	0	0
Defb18	0	0	0	0
Gm41923	0	0	0	0
Gm33151	0	0	0	0
Gm28050	0	0	0	0
Gm33283	0	0	0	0
Gm52820	0	0	0	0
Gm8350	0.860843666	2.948762068	0	3.262769759
Gm42145	1.721687332	0.982920689	1.079805229	1.08758992
Zfp644	1511.641477	1430.149603	1590.553103	1356.22463
Gm33327	0	0	0	0
Hfm1	0	0	0	0
Cdc7	214.3500728	234.9180447	237.5571505	212.0800343
Gm23602	0	0	0	0
Gm33371	0	0	0	0
Gm33474	0	0	0	0
Gm42146	0	1.965841379	0	0
Tgfbr3	21.52109165	17.69257241	16.19707844	23.92697823
Brdt	18.93856065	5.897524136	12.95766275	11.96348912
Gm17202	0	0.982920689	2.159610459	0
Ephx4	0	0	0	0
Lpcat2b	0	0	0	0
Btbd8	148.9259542	185.7720103	179.2476681	154.4377686
Gm33885	12.91265499	3.931682757	14.03746798	4.350359678
Gm29667	0.860843666	0.982920689	1.079805229	2.175179839
1700028K03Rik	81.78014826	88.46286204	91.78344451	78.30647421
Glmn	395.9880863	377.4415447	379.0116356	393.7075509
Rpap2	475.1857036	564.1964757	471.8748853	566.6343481
A930041C12Rik	0.860843666	0.982920689	2.159610459	1.08758992
4930428O21Rik	0	0	0	0
Gfi1	0.860843666	0	0	2.175179839
Gm42147	0.860843666	0	2.159610459	0
Evi5	1579.648127	1625.75082	1578.675246	1624.85934
Ube2d2b	0	0	0	0
Gm42149	0	0.982920689	0	0
Gm20268	0	0	0	0
Rpl5	25149.5477	22847.99142	23458.76861	24460.98488
Snord21	14.63434232	19.65841379	18.3566889	16.31384879
Gm22270	18.93856065	18.6754931	15.11727321	22.83938831
Gm26387	7.747592993	4.914603446	9.718247065	3.262769759
Dipk1a	1812.075917	2031.697065	1680.176937	2188.230918
Gm42150	0.860843666	0	0	0
Mtf2	674.9014341	782.4048687	802.2952855	653.6415417
Tmed5	1359.272148	1602.160724	1421.023682	1531.326607
Ccdc18	201.4374178	192.6524551	209.4822145	185.9778763
Dr1	1329.14262	1427.200841	1395.108357	1357.31222
Gm31973	0	0	0	0
Pigg	383.0754313	428.5534205	407.0865715	403.4958602
9330198I05Rik	3.443374664	0.982920689	3.239415688	2.175179839
Gm42517	3.443374664	4.914603446	3.239415688	4.350359678
Gm10419	4.304218329	0	1.079805229	1.08758992
Pde6b	1.721687332	3.931682757	3.239415688	1.08758992
Gm34254	0	0	0	0
Gm34204	1.721687332	3.931682757	1.079805229	1.08758992
Atp5k	847.0701672	789.2853135	734.2675561	907.0499929
Gm34319	15.49518599	23.59009654	16.19707844	22.83938831
Mfsd7a	78.3367736	75.68489308	73.42675561	81.56924397
LOC115487674	0	0	0	0
Pcgf3	2543.793033	2532.986616	2656.320865	2423.150341
Cplx1	0.860843666	0.982920689	1.079805229	4.350359678
Gak	1933.454874	1790.881496	1944.729218	1778.209519
Tmem175	621.5291268	608.4279067	593.8928762	636.240103
Dgkq	463.1338922	437.3997067	486.9921585	414.3717594
Idua	167.0036712	168.0794379	182.4870838	152.2625887
Slc26a1	25.82530998	21.62425516	33.47396211	14.13866895
Gm42151	57.67652561	58.97524136	63.70850854	52.20431614
Fgfrl1	515.6453559	552.4014274	558.2593036	508.9920824
Rnf212	1.721687332	0	0	0
Gm24122	0	0	0	0
1700047L14Rik	0	0	0	0
Tmed11	0	0	0	0
Vmn2r8	0	0	0	0
Vmn2r9	0	0	0	0
Gm20629	0	0	0	0
Vmn2r10	0	0	0	0
Vmn2r11	0	0	0	0
Vmn2r12	0	0	0	0
Vmn2r13	2.582530998	2.948762068	3.239415688	3.262769759
Vmn2r14	0	0	0	0
Gm22034	0	0	0	0
Vmn2r15	0	0	0	0
Vmn2r16	0	0	0	0
Vmn2r17	0	0	0	0
Gm50598	5.165061995	4.914603446	5.399026147	5.437949598
Gm8493	35.2945903	41.28266895	39.95279349	36.97805727
Crlf2	167.0036712	294.8762068	218.1206564	229.481473
5430403G16Rik	46.48555796	47.18019309	46.43162487	47.85395646
4930522L14Rik	293.5476901	275.217793	285.0685806	283.860969
Gm10416	4.304218329	5.897524136	4.319220918	5.437949598
Gm35089	0	0	0	0
Gm41924	0	0	0	0
AB010352	189.3856065	179.8744861	206.2427988	163.1384879
Gm26808	3.443374664	0.982920689	4.319220918	1.08758992
LOC115490200	210.9066981	182.8232482	183.566889	209.9048545
Gm15446	42.18133963	33.41930344	34.55376734	41.32841694
Zfp932	519.0887305	556.3331101	495.6306003	580.7730171
Gm35315	40.4596523	55.0435586	46.43162487	50.0291363
Plcxd1	377.9103693	371.5440206	341.2184525	411.1089896
Gtpbp6	586.2345365	608.4279067	575.5361873	619.9262542
Zfp605	319.373	355.8172895	294.7868277	383.9192416
Chfr	1131.148577	1173.607303	1062.528346	1248.553228
Cdh20	0	0	0	0
Gm15787	142.0392049	160.2160724	147.9333164	154.4377686
Golga3	2213.229065	2108.364879	2268.670787	2054.457358
Ankle2	1351.524555	1369.20852	1356.235368	1362.750169
Pgam5	703.309275	839.4142687	774.2203495	761.3129437
Pxmp2	32.7120593	36.3680655	33.47396211	35.89046735
Pole	511.3411375	501.2895515	555.019888	461.1381259
P2rx2	0.860843666	6.880444825	3.239415688	4.350359678
Lrcol1	0	0	0	0
Fbrsl1	566.4351322	667.403148	619.8082017	610.1379449
A630023P12Rik	0	0	0	0
Lypla1	1975.636213	1920.627027	1995.480064	1898.932
Defb41	5.165061995	2.948762068	5.399026147	4.350359678
Gm41925	0	0	0	0
Galnt9	0.860843666	1.965841379	0	0
Noc4l	522.5321052	575.9915239	567.9775507	528.5687009
Ddx51	572.4610378	690.0103239	625.2072279	630.8021534
Ep400	2027.286833	1954.04633	2255.713124	1749.932181
Mir7026	4.304218329	9.829206893	2.159610459	10.8758992
Gm22716	3.443374664	3.931682757	3.239415688	4.350359678
LOC115490290	0	0.982920689	2.159610459	1.08758992
Gm22583	0	0	0	0
Gm15559	111.9096766	120.8992448	129.5766275	103.3210424
Pus1	415.7874906	510.1358377	466.4758591	454.6125864
Gm29012	0	0	0	0
Gm26515	29.26868464	65.85568618	55.0700667	38.06564719
Ulk1	1790.554825	1675.879775	1705.012457	1757.54531
Hscb	145.4825795	184.7890896	152.2525374	177.2771569
Chek2	266.8615364	253.5935378	268.8715021	252.3208613
Ttc28	1954.115122	1543.185482	1953.36766	1542.202506
Mir701	0	0	0	0
Gm35628	75.7542426	67.82152756	96.10266542	50.0291363
Pitpnb	2436.187574	2166.357199	2461.955923	2141.464552
Gm36027	0.860843666	0	0	0
Mn1	105.8837709	103.2066724	127.4170171	82.65683389
Rnf152	15.49518599	21.62425516	23.75571505	14.13866895
Gm42155	0	0	0	0
Gm42154	0	0	0	0
Gm36149	0	0	0	0
Gm36223	0	0	0	0
Gm36274	0	0	0	0
C130026L21Rik	1.721687332	0.982920689	0	0
Gm36386	0.860843666	0	0	0
Gm36434	0	0	0	0
Gm36481	0	0	0	0
E130006D01Rik	0	0.982920689	0	0
Gm17634	0	0	0	0
Gm36535	18.93856065	11.79504827	18.3566889	13.05107904
Gm29935	4.304218329	7.863365514	7.558636606	4.350359678
Gm36794	12.05181132	5.897524136	8.638441836	9.788309276
Gm36880	0	0	0	1.08758992
Gm42156	0	0	0	0
Gm30032	0	0	0	0
1700016B01Rik	0	0	0	0
1700028D13Rik	0	0	0	0
Miat	8.608436659	7.863365514	3.239415688	13.05107904
Gm52821	0	0	0	0
Gm28403	0.860843666	0	0	0
Cryba4	21.52109165	31.45346206	22.67590982	30.45251775
Crybb1	0.860843666	0	1.079805229	3.262769759
Gm46941	0.860843666	0.982920689	0	1.08758992
Tpst2	1407.479394	1752.547589	1487.971606	1656.399448
Tfip11	1260.275127	1309.250358	1347.596926	1222.45107
Srrd	326.2597494	341.0734792	355.2559205	312.1383069
Hps4	431.2826766	499.3237102	468.6354696	458.9629461
Gm6583	2.582530998	0	1.079805229	0
Gm20636	54.23315095	87.47994135	65.868119	73.95611453
Asphd2	73.1717116	56.02647929	77.74597652	53.29190606
LOC115487637	0	0	0	0
Sez6l	0	1.965841379	0	0
Gm6588	0	0	0	0
Gm42160	0	0	0	0
1700034G24Rik	0	0	0	0
Gm30529	0	0	0	0
Myo18b	2.582530998	0.982920689	1.079805229	1.08758992
1700095B10Rik	0	0	0	0
Grk3	0	0	0	0
Gm22740	0	0	0	0
Crybb2	0	0	0	0
Pign	2080.65914	1879.344358	2034.353052	1920.683798
Crybb3	14.63434232	12.77796896	15.11727321	11.96348912
2900026A02Rik	2286.400777	2118.194085	2291.346697	2112.099624
4833439F03Rik	3.443374664	0.982920689	1.079805229	1.08758992
Gm42161	0.860843666	0.982920689	0	0
Tmem211	0	0	0	2.175179839
Sgsm1	81.78014826	67.82152756	79.90558698	69.60575485
Mir7229	0	0	0	0
Mir7230	0	0	0	0
1700016C19Rik	0	0	0	0
Aym1	0	0	0	0
Relch	983.0834664	970.1427203	1002.059253	951.6411796
Gm30812	0	0	0	0
Wscd2	2.582530998	0	0	1.08758992
Gm52822	0	0	0	0
Gm42002	125.6831752	77.65073445	93.94305497	106.5838121
Cmklr1	621.5291268	456.0751998	549.6208618	516.6052118
Gm15736	1.721687332	2.948762068	0	0
Gm52823	2.582530998	0.982920689	0	3.262769759
1700069L16Rik	0.860843666	0	0	0
Gm46919	0	0	0	0
Ficd	235.8711645	205.4304241	206.2427988	236.0070126
Tnfrsf11a	0.860843666	0.982920689	3.239415688	2.175179839
Sart3	1259.414283	1295.489468	1291.447054	1262.691897
Iscu	768.7333936	823.6875376	724.549309	872.2471155
Tmem119	3162.739628	3547.360768	2885.239573	3880.520833
Gm42004	12.91265499	9.829206893	8.638441836	15.22625887
Selplg	0	5.897524136	0	6.525539518
Gm52824	538.0272912	494.4091067	538.8228095	493.7658235
Coro1c	3969.350143	3608.30185	3935.890062	3635.813101
Gm42005	9.469280325	11.79504827	6.478831377	15.22625887
Ssh1	633.5809381	608.4279067	618.7283965	622.101434
Gm52826	0	0.982920689	0	1.08758992
Gm41926	0	0	0	0
Gm52825	0.860843666	0	0	0
Dao	0	0	0	0
Svop	0	0	0	0
Gm16108	0	0	0	0
Usp30	637.8851564	572.0598412	689.9955416	526.3935211
Alkbh2	50.78977629	58.97524136	64.78831377	44.5911867
Ung	100.7187089	168.0794379	165.2102001	101.1458625
Acacb	26.68615364	31.45346206	32.39415688	25.01456815
Foxn4	0	0	2.159610459	0
Myo1h	2422.414076	2071.013892	2546.180731	1965.274985
Gm15825	0	0	0	0
Gm41927	0	0	0	0
Kctd10	6380.573252	5093.495012	6665.637682	4868.05248
Ube3b	2442.21348	2492.686868	2515.946185	2417.712391
Mir7027	3.443374664	4.914603446	1.079805229	5.437949598
Mmab	471.7423289	399.0657999	454.5980016	414.3717594
Mvk	927.1286282	678.2152756	944.8295758	664.5174409
Gm34722	0	0	0	0
Gm13790	0	0	0	0
Fam222a	0.860843666	0	0	1.08758992
Gm34844	0.860843666	0	0	0
Trpv4	71.45002427	68.80444825	59.38928762	82.65683389
Gm26214	0	0	0	0
Gltp	1094.993143	1193.265717	1211.541467	1075.62643
Gm34931	2.582530998	2.948762068	3.239415688	3.262769759
Tchp	299.5735957	283.0811585	283.9887754	300.1748178
Mir7028	2.582530998	3.931682757	0	5.437949598
Git2	1280.935375	1260.104324	1300.085496	1239.852508
4930515G01Rik	11.19096766	10.81212758	8.638441836	14.13866895
Ankrd13a	2009.209116	1935.370837	1995.480064	1946.785956
1500011B03Rik	93.83195958	118.9334034	93.94305497	119.6348912
2610524H06Rik	36.15543397	69.78736894	41.03259872	63.08021534
Gm46920	1.721687332	0	0	0
Gm7160	4.304218329	5.897524136	1.079805229	7.613129437
Gm13821	0.860843666	2.948762068	0	1.08758992
Mir6240	0	0	0	0
4930519G04Rik	0	0	0	1.08758992
Gm9936	0.860843666	1.965841379	0	1.08758992
Oasl2	51.65061995	53.07771722	32.39415688	77.21888429
Gm13822	0	0	0	0
Oasl1	0	0.982920689	0	8.700719357
2210016L21Rik	598.2863478	738.1734377	615.4889808	716.721757
Hnf1a	5.165061995	0	3.239415688	3.262769759
Hnf1aos1	0	0	0	0
Zcchc2	420.9525526	442.3143102	456.7576121	405.67104
Sppl3	1355.828774	1442.927572	1350.836342	1447.582183
Rpl37rt	441.6128006	582.8719687	492.3911846	523.1307513
Acads	1599.447531	1506.817417	1553.839725	1549.815635
Unc119b	1588.256564	1696.52111	1748.204667	1537.852146
Mlec	10693.40002	10746.2719	10796.97249	10632.27905
Gm35465	0	0	0	0
Cabp1	0	0	0	0
Gm35515	0	0	0	0
Pop5	250.5055068	269.3202689	281.8291649	238.1821924
Rnf10	5994.915289	6079.364463	5910.853826	6161.196895
Gm20753	0.860843666	0	0	1.08758992
Coq5	528.5580109	597.6157791	523.7055363	602.5248155
Dynll1	4965.346265	4584.342095	4907.714768	4634.220647
Gm13830	0.860843666	0	0	0
Srsf9	1698.444553	1547.117165	1632.665507	1608.545491
Gatc	500.1501699	441.3313895	560.4189141	390.4447811
Triap1	381.353744	355.8172895	336.8992316	402.4082703
Cox6a1	2765.890698	3089.319726	2836.648338	3010.448897
4930401G09Rik	2.582530998	1.965841379	3.239415688	1.08758992
Msi1	26.68615364	51.11187584	31.31435166	44.5911867
A930005G22Rik	0	0.982920689	0	0
Phlpp1	482.9332966	489.4945033	520.4661206	453.5249965
Pla2g1b	0.860843666	0	1.079805229	1.08758992
Sirt4	275.4699731	287.0128413	274.2705283	288.2113287
Gm42007	5.165061995	1.965841379	1.079805229	6.525539518
Gm24265	0	0	0	0
Gm24407	0	0	0	0
Pxn	2329.44296	2488.755185	2256.79293	2566.71221
Gm13840	4.304218329	3.931682757	5.399026147	3.262769759
Rplp0	50340.41589	47962.59795	47037.3956	51259.2005
Gcn1	2608.356308	2637.176209	2757.822556	2490.580916
Mir7029	61.98074394	53.07771722	71.26714515	43.50359678
Gm41928	0	0	1.079805229	1.08758992
1110006O24Rik	5.165061995	4.914603446	6.478831377	3.262769759
Rab35	1550.379442	1386.901093	1533.323426	1400.815816
Mir7030	5.165061995	4.914603446	4.319220918	5.437949598
Bicdl1	106.7446146	101.240831	102.5814968	105.4962222
Cit	829.8532939	665.4373066	856.285547	642.7656425
Gm42008	2.582530998	3.931682757	2.159610459	4.350359678
Gm36185	2.582530998	2.948762068	2.159610459	2.175179839
Prkab1	620.6682831	765.695217	653.2821638	728.6852461
Gm13842	0.860843666	0	0	0
Tmem233	0	0	0	0
Bcl2	334.868186	342.0563999	355.2559205	320.8390263
C330018A13Rik	0.860843666	0	1.079805229	2.175179839
Ccdc60	5.165061995	2.948762068	0	6.525539518
Gm36552	0	0	0	0
Gm36502	0	0	0	0
Gm52827	0	0	0	0
B230112J18Rik	0	0	0	0
Gm36841	252.2271941	208.3791861	212.7216302	247.9705017
Hspb8	1098.436518	941.6380203	990.1813954	1045.173913
Gm42009	2.582530998	1.965841379	3.239415688	3.262769759
Srrm4os	0	0	0	0
Mir3473f	0	0	0	0
Srrm4	0.860843666	0.982920689	0	1.08758992
Gm29843	0	0	0	0
Gm29926	0	0	0	0
Gm42010	0	0	0	0
Gm29972	0	0	0	0
Gm30028	0	0	0	0
Gm42011	0	0	0	0
Suds3	1798.302418	1768.27432	1700.693236	1867.391892
Taok3	744.629771	683.1298791	720.2300881	705.8458578
Pebp1	5900.222486	5973.209029	5787.75603	6083.97801
Gm37053	0.860843666	0.982920689	0	0
Gm52828	0	1.965841379	0	0
Vsig10	782.5068923	589.7524136	783.9385966	588.3861465
Gm42012	5.165061995	5.897524136	3.239415688	6.525539518
Wsb2	2738.343701	2505.464837	2707.07171	2532.996923
Rfc5	624.1116578	586.8036515	617.6485913	593.8240961
Gm15728	7.747592993	7.863365514	6.478831377	9.788309276
Gm52829	0	0	0	0
Ksr2	0	0	1.079805229	0
Gm42013	0	0	0	0
Gm30360	0	2.948762068	3.239415688	0
Tfap2d	0	0	0	0
Kdsr	789.3936416	739.1563583	794.7366489	733.0356058
Nos1	33.57290297	40.29974826	35.63357257	38.06564719
Gm26995	0.860843666	2.948762068	1.079805229	1.08758992
Fbxo21	842.7659489	842.3630307	903.7969771	783.0647421
Tesc	0	0	1.079805229	0
Fbxw8	3456.287319	3337.01574	3361.433679	3428.083427
Gm30466	291.8260027	286.0299206	267.7916969	311.050717
Gm26411	0	0.982920689	1.079805229	1.08758992
Gm30522	0	0	0	0
Hrk	0	0	0	1.08758992
Rnft2	71.45002427	99.27498962	83.14500267	87.00719357
Vps4b	2184.821224	2177.169327	2206.042084	2154.515631
Spring1	189.3856065	199.5328999	198.6841622	190.3282359
Gm25076	0	0	0	1.08758992
Gm46942	0	0	0	0
Gm30604	0.860843666	0	0	0
Gm30657	0.860843666	0	0	0
Gm30746	0	0	0	0
Gm46921	0	0	0	0
Med13l	1424.696267	1412.457031	1512.807127	1327.947292
Gm42015	0	0	0	0
4930413E15Rik	0	0	0	0
Serpinb5	0	0	0	0
Gm30895	0	0	0	0
Gm31034	0	0	0	0
1700081H04Rik	0	0	0	0
Gm31129	0	0	0	0
Gm7538	0	0	0	0
Gm31190	0	0	0	0
Gm42016	0	0	0	0
Gm31314	0	0	0	0
AW549542	0	0.982920689	0	0
Tbx3os1	14.63434232	26.53885861	19.43649413	22.83938831
Serpinb12	0	0	0	0
Gm16063	0	0	0	0
Gm16064	0	0	0	0
Tbx3	203.1591051	263.4227447	224.5994877	239.2697823
Tbx3os2	0	0.982920689	0	0
Gm42017	0	0	0	0
Tbx5	0	0	0	0
Gm5563	0	0	0	0
Gm31773	0	0	0	0
Gm38554	0	0	0	0
Gm42018	0	0	0	0
Serpinb13	0	0	0	0
Gm42019	0	0	0	0
Rbm19	606.8947844	558.2989515	585.2544344	579.6854271
Gm10390	74.03255527	62.90692411	78.82578175	58.72985566
Gm31836	0	0	0	0
Gm27199	0	0	0	0
Gm31976	0	0	0	0
Lhx5	0	0.982920689	1.079805229	0
Sdsl	33.57290297	38.33390688	20.51629936	54.37949598
Sds	12.05181132	11.79504827	12.95766275	10.8758992
Plbd2	1808.632542	1927.507472	1810.83337	1922.858978
Serpinb3a	0	0	0	0
Slc8b1	1096.71483	1047.793455	1051.730294	1091.940279
Tpcn1	2938.059432	3437.27365	2831.249312	3562.944577
Iqcd	31.85121564	20.64133448	23.75571505	30.45251775
Rita1	155.8127035	124.8309275	131.736238	147.9122291
Ddx54	1702.748771	1768.27432	1734.167199	1735.793512
Cfap73	7.747592993	2.948762068	6.478831377	5.437949598
Rasal1	0.860843666	0	0	0
Dtx1	0	0	0	0
Oas2	0	0	0	0
Oas3	0	0	0	0
Serpinb3d	0	0	0	0
Oas1e	0	0	0	0
Oas1c	1.721687332	0.982920689	1.079805229	0
Oas1b	0	0.982920689	0	0
Oas1f	0	0	0	0
Oas1h	0	0	0	0
Oas1g	0	0	0	0
Oas1a	0	0	0	0
Oas1d	0	0	0	0
Rph3a	0	0	0	0
Gm32185	0	0	0	0
Serpinb3b	0	0	0	0
Ptpn11	4930.912518	4731.780198	4881.799443	4775.607337
Rpl6	22304.45938	23086.84115	21622.01992	23791.02949
LOC115490270	17.21687332	22.60717585	20.51629936	19.57661855
Hectd4	985.6659974	913.1333203	1020.415942	880.9478349
Gm52784	5.165061995	6.880444825	10.79805229	0
Gm24671	0	0.982920689	0	0
Trafd1	1064.002771	1028.135041	1021.495747	1069.100891
Gm42020	43.90302696	42.26558964	50.75084579	34.80287743
Naa25	1156.973887	1287.626103	1184.546337	1257.253947
Erp29	1736.321674	1812.505751	1638.064533	1919.596208
Serpinb3c	0	0	0	0
Tmem116	3.443374664	6.880444825	6.478831377	4.350359678
Adam1b	20.66024798	13.76088965	10.79805229	25.01456815
Adam1a	72.31086793	49.14603446	55.0700667	66.3429851
Mapkapk5	767.0117063	745.0538825	763.4222973	748.2618647
Aldh2	6303.097322	7308.998246	6438.878583	7147.640952
Acad12	102.4403962	84.53117928	84.2248079	102.2334524
Acad10	114.4922076	111.0700379	97.18247065	129.4232004
Brap	2006.626585	1857.720103	1966.325323	1893.49405
Atxn2	1435.026391	1527.458751	1526.844595	1433.443514
Sh2b3	1935.176561	1725.02581	2041.911689	1632.472469
Serpinb11	0	0	0	0
Mir7031	6.025905661	10.81212758	8.638441836	8.700719357
Gm32422	0	0	0	0
Pheta1	319.373	378.4244654	357.415531	338.240465
Cux2	3.443374664	4.914603446	3.239415688	5.437949598
Gm52785	0	1.965841379	0	0
Gm52786	0	0	0	0
Myl2	1.721687332	0	0	0
Ccdc63	0	0	0	0
Ppp1cc	4664.911825	4837.935633	4834.288012	4663.585575
Gm52787	75.7542426	73.7190517	84.2248079	65.25539518
Tfap2b	0	0	0	0
Serpinb7	1.721687332	0.982920689	0	0
Hvcn1	235.8711645	230.0034413	248.3552028	217.5179839
Tctn1	531.1405418	505.2212343	576.6159925	463.3133057
1700112N08Rik	0	0	0	0
Pptc7	699.8659004	686.0786411	749.3848293	638.4152828
Rad9b	217.7934475	268.3373482	234.3177348	250.1456815
Vps29	1783.668076	1631.648344	1659.660638	1753.19495
Fam216a	607.7556281	715.5662618	650.0427482	668.8678006
Gpn3	463.9947359	492.4432653	490.2315742	464.4008957
Gm32853	110.1879892	134.6601344	118.7785752	125.0728408
Arpc3	2664.311146	2671.578433	2590.452746	2745.076957
Gm24553	0	0	0	0
Anapc7	1275.770313	1259.121403	1262.292313	1271.392616
Atp2a2	5239.955394	4647.249019	5878.459669	4127.403745
1700040P09Rik	0	0	0	0
Ift81	805.7496713	820.7387756	797.9760646	827.6559288
Gm32988	0	0	0	0
P2rx7	717.0827737	551.4185067	674.8782684	586.2109667
Mir8115	36.15543397	47.18019309	44.27201441	39.15323711
P2rx4	703.309275	692.9590859	652.2023586	746.0866848
Camkk2	1195.711852	1114.632062	1232.057767	1081.06438
Anapc5	6503.673896	6221.887963	6608.408005	6116.605708
Serpinb2	28.40784097	59.95816205	39.95279349	47.85395646
Gm33044	2.582530998	0.982920689	0	3.262769759
Rnf34	604.3122535	539.6234584	561.4987193	580.7730171
Kdm2b	772.1767683	748.9855652	814.173143	709.1086276
Gm33118	26.68615364	19.65841379	20.51629936	26.10215807
A930024E05Rik	25.82530998	18.6754931	24.83552028	20.66420847
Gm2479	0	0.982920689	0	0
Orai1	150.6476415	132.6942931	157.6515635	125.0728408
Morn3	2.582530998	0.982920689	2.159610459	2.175179839
Gm42023	0.860843666	0	2.159610459	0
Tmem120b	295.2693774	331.2442723	282.9089701	344.7660045
Serpinb10	0	0	0	0
Rhof	433.8652076	414.7925309	438.4009232	410.0213997
Setd1b	723.1086793	657.5739411	723.4695038	656.9043114
Hpd	0	0	0	0
Psmd9	548.3574152	586.8036515	574.4563821	559.0212187
Wdr66	28.40784097	26.53885861	30.23454643	23.92697823
Gm15860	6.886749327	9.829206893	5.399026147	10.8758992
Bcl7a	380.4929003	353.8514481	412.4855977	324.101796
Gm23458	2.582530998	6.880444825	5.399026147	3.262769759
Mlxip	884.9472885	802.0632825	845.4874947	839.6194179
Il31	0	0	0	0
Serpinb8	42.18133963	42.26558964	47.5114301	36.97805727
Lrrc43	0	0	0	0
B3gnt4	24.10362264	34.40222413	34.55376734	23.92697823
Diablo	788.5327979	741.1221997	745.0656084	784.152332
Mir7647	0	0	0	0
Vps33a	1037.316617	888.5603031	1034.45341	890.7361441
Clip1	2507.637599	2371.787623	2562.37781	2318.741709
Zcchc8	999.4394961	928.8600514	970.7449013	955.9915393
Rsrc2	1812.93676	1848.873817	1791.396876	1870.654662
Kntc1	617.2249084	568.1281584	652.2023586	536.1818304
Hcar2	0	0	0	0
Gm15389	0	0	1.079805229	0
Hcar1	0	0	0	0
Denr	1868.891599	1831.181244	1919.893698	1780.384698
Ccdc62	45.62471429	37.35098619	31.31435166	53.29190606
Hip1r	1501.311353	1331.857534	1507.4081	1325.772112
Gm46922	1.721687332	0.982920689	0	3.262769759
Mir7032	6.886749327	0.982920689	7.558636606	1.08758992
Vps37b	659.4062481	709.6687377	689.9955416	677.5685199
Gm34086	66.28496227	68.80444825	73.42675561	60.9050355
Abcb9	18.07771698	17.69257241	18.3566889	18.48902863
Gm16001	30.99037197	31.45346206	30.23454643	31.54010767
Gm24267	0	0	0	0
Ogfod2	222.9585095	228.0375999	208.4024093	243.620142
Arl6ip4	952.0930945	1054.6739	971.8247065	1032.122834
Pitpnm2	612.0598464	621.2058756	624.1274226	609.050355
Gm52788	33.57290297	32.43638275	34.55376734	31.54010767
LOC115490137	4.304218329	5.897524136	3.239415688	5.437949598
Pitpnm2os2	0	0	1.079805229	2.175179839
Pitpnm2os1	0	0	0	0
Mphosph9	420.091709	406.9291654	426.5230656	400.2330904
2810006K23Rik	242.7579138	277.1836344	254.8340342	263.1967605
Cdk2ap1	4346.399669	4596.137143	4373.211179	4564.614893
Gm22438	0	0	0	0
Sbno1	2173.630256	2144.732944	2287.027476	2034.88074
Kmt5a	2169.326038	2199.776503	2230.877604	2137.114192
Rilpl2	507.0369192	415.7754516	466.4758591	452.4374066
Gm52789	47.34640162	65.85568618	59.38928762	53.29190606
Snrnp35	413.2049596	435.4338654	394.1289088	455.7001763
Rilpl1	718.804461	709.6687377	707.2724253	721.0721167
Tmed2	5982.863478	5716.666729	6020.99396	5675.0442
Ddx55	274.6091294	313.5516999	299.1060486	288.2113287
Eif2b1	817.8014826	938.6892583	822.8115849	933.152151
Gtf2h3	668.8755284	674.2835929	619.8082017	727.5976562
D830032E09Rik	0	0	0	0
Tctn2	334.0073424	361.7148137	320.7021532	376.3061122
Atp6v0a2	1868.891599	2221.400758	1977.123375	2097.960955
Dnah10	1.721687332	1.965841379	0	3.262769759
Ccdc92	289.2434717	273.2519516	282.9089701	279.5106093
Zfp664	3228.163747	2943.847464	3195.143674	2971.29566
Gm32449	0.860843666	1.965841379	1.079805229	1.08758992
Gm40320	0	2.948762068	2.159610459	2.175179839
Gm40321	0	0	0	0
Gm32529	0	0	0	0
Rflna	6.025905661	4.914603446	3.239415688	7.613129437
Gm41929	0	0	0	0
Ncor2	4110.528505	4111.557243	4258.751825	3963.177667
Gm32585	0.860843666	13.76088965	8.638441836	8.700719357
Scarb1	661.9887791	828.6021411	723.4695038	758.050174
Gm32701	0	0	1.079805229	0
Gm40323	0	0.982920689	0	0
Gm40324	0	0	0	0
Ubc	73336.99358	68927.31334	71409.67944	70718.35934
n-TAtgc10	0	0	0	0
n-TDgtc15	0	0	0	0
n-TFgaa7	0	0	0	0
Gm32651	0	0	0	0
LOC115487113	0	0	0	0
n-TDgtc14	0	0	0	0
n-TAtgc5	0	0	0	0
Dhx37	531.1405418	553.3843481	544.2218357	539.4446001
Bri3bp	743.7689273	800.0974411	821.7317796	721.0721167
Gm40325	6.025905661	3.931682757	5.399026147	4.350359678
Aacs	2741.787076	2165.374278	2900.356846	2043.581459
Tmem132b	3.443374664	2.948762068	0	0
Gm32811	0	0	0	0
Gm51294	0	0	0	0
Gm40327	0	0	0	0
Gm22159	0	0	0	0
Gm4868	0	0	0	0
Gm40328	0	0	0	0
Gm32986	0	0	0	0
1700048F04Rik	0	0	0	1.08758992
Gm40329	0	0	0	0
Gm23151	0	0	0	0
Gm40330	0	0	0	0
Gm24839	0	0	0	0
Gm33239	0	0	0	0
1700081B01Rik	0	0	0	0
Cdh7	0	0	0	0
Gm33347	0.860843666	2.948762068	1.079805229	0
Gm40331	0	0	0	0
4933438B17Rik	0	0	0	0
Gm33491	0	0	0	0
4930572K03Rik	0	0	0	0
4930548G05Rik	0	0	0	0
Tmem132c	0	0	0	0
Tmem132cos	0	0	0	0
Slc15a4	468.2989542	467.8702481	468.6354696	467.6636654
Glt1d1	0	0	0	0
Gm41930	0	0	0	0
Tmem132d	0	0	0	0
Gm33738	0	0	0	0
Gm38612	0	0	0	0
Fzd10os	0	0	0	0
Fzd10	0	0	0	0
Gm33931	0	0	0	0
Gm33995	0	0	0	0
Piwil1	0	0	0	0
Rimbp2	0	0	0	0
Gm42875	0	0	0	0
Cdh19	0	0	0	0
Gm34057	0	0	0	0
Stx2	1114.792547	1034.032565	1148.912764	1001.670316
Ran	7764.809866	6943.351749	8042.389349	6695.203545
Gm38615	0	0	0	0
Adgrd1	125.6831752	143.5064206	118.7785752	152.2625887
Gm52830	0	0	0	0
Gm46923	0	0	0	0
Gm34145	0	0	0	0
Gm34468	0	0	0	0
Gm40333	0	0	0	0
n-TKctt7	0	0	0	0
Gm40332	0	0	0	0
Sfswap	1162.138949	1115.614982	1233.137572	1049.524272
Mmp17	12.05181132	9.829206893	11.87785752	10.8758992
Gm6139	4779.404033	4612.846795	4615.087551	4773.432157
Zfp11	136.8741429	128.7626103	152.2525374	114.1969416
Septin14	0	0.982920689	0	0
Mrps17	801.4454529	894.4578273	822.8115849	870.0719357
Nipsnap2	1628.716216	1546.134244	1628.346286	1545.465276
Psph	859.1219786	825.653379	839.0086633	845.0573675
Cct6a	6275.550324	6199.280787	6110.617794	6361.31344
4921525D07Rik	0	0	0	0
Gm23245	0.860843666	0	2.159610459	2.175179839
Snora15	0.860843666	0.982920689	1.079805229	0
Sumf2	695.561682	643.8130515	634.9254749	705.8458578
Phkg1	13.77349865	14.74381034	11.87785752	16.31384879
Chchd2	3664.611486	5101.358377	4339.737217	4290.542233
Zbed5	742.9080837	816.8070928	769.9011286	788.5026917
Nupr1l	0	4.914603446	5.399026147	1.08758992
Vkorc1l1	1187.103415	1236.514227	1221.259715	1200.699271
Gusb	1416.948674	1397.71322	1341.118095	1474.771931
Asl	625.8333451	578.940286	619.8082017	584.0357868
Dsel	938.3195958	872.8335721	1015.016916	804.8165405
Gm40334	0.860843666	0	2.159610459	0
Crcp	756.6815823	585.8207308	691.0753469	642.7656425
Tpst1	695.561682	800.0974411	793.6568437	699.3203183
Kctd7	290.9651591	298.8078895	305.5848799	283.860969
Rabgef1	761.8466443	740.139279	750.4646345	750.4370445
Tmem248	1258.55344	1186.385272	1256.893287	1186.560602
Gm6598	3.443374664	6.880444825	8.638441836	0
Sbds	1317.090809	1302.369913	1284.968223	1334.472831
Tyw1	631.8592508	626.1204791	628.4466436	628.6269735
Caln1	0	0	0	0
Gm32810	0	0	0	0
Gm40336	0	0	0	0
A330070K13Rik	0	0	0	0
Gm40337	0	0	0	0
Galnt17	0	0	0	0
Gm40338	0	0	0	0
Gm29681	0	0	0	0
Auts2	419.2308653	414.7925309	449.1989755	385.0068315
4930563F08Rik	0	0	0	0
Gm36528	0	0	0	0
LOC115490285	0	0	0	0
Gm22331	0	0	0	0
Gm36667	0	0	0	0
Gm40339	0	0	0	0
Gm40340	0	0	0	0
Gm15627	0.860843666	0.982920689	0	0
Castor2	765.290019	785.3536307	803.3750907	747.1742748
Rcc1l	451.9429246	417.7412929	469.7152748	401.3206803
Gtf2ird2	216.0717601	210.3450275	195.4447465	232.7442428
Ncf1	2.582530998	1.965841379	0	5.437949598
LOC115490142	3.443374664	0	0	3.262769759
Gtf2i	4047.686917	4271.773316	4000.678375	4317.731981
Pkhd1	2.582530998	7.863365514	7.558636606	0
Gm41932	0	0	0	0
Mir3965	0	0	0	0
Gm46925	0	0	0	0
Gtf2ird1	2053.112143	2131.954975	1925.292724	2270.887752
Clip2	1331.725151	1200.146162	1338.958485	1193.086142
Syna	8.608436659	7.863365514	7.558636606	7.613129437
Mir7228	0	0	0	0
Rfc2	780.785205	814.8412514	781.7789862	813.5172599
Lat2	18.07771698	17.69257241	18.3566889	18.48902863
Eif4h	8060.940087	7699.217759	7786.47551	7962.245801
Limk1	625.8333451	622.1887963	592.813071	656.9043114
Gm46244	0	0	0	0
Gm10369	8.608436659	1.965841379	1.079805229	8.700719357
Eln	3.443374664	0	0	0
Gm30003	0	0	0	0
Tmem270	0	0	0	0
Cldn13	0	0	0	0
9030607J07Rik	37.8771213	37.35098619	34.55376734	41.32841694
Mettl27	260.8356308	229.0205206	244.0359819	243.620142
Cldn4	0.860843666	0.982920689	2.159610459	4.350359678
Cldn3	0	0	0	1.08758992
Wbscr25	0.860843666	0	0	0
Gm32985	0	0	0	0
LOC115490310	0	0	0	0
Abhd11	213.4892291	250.6447758	228.9187087	233.8318327
Abhd11os	16.35602965	14.74381034	15.11727321	17.40143871
Stx1a	173.0295768	166.1135965	183.566889	156.6129484
Bud23	756.6815823	796.1657583	766.6617129	785.2399219
Gm25492	2.582530998	0.982920689	2.159610459	1.08758992
Dnajc30	224.6801968	248.6789344	212.7216302	262.1091706
Vps37d	123.9614879	145.472262	145.773706	122.8976609
Mlxipl	0	0	1.079805229	0
Tbl2	730.8562723	786.3365514	842.248079	678.6561098
Gm33042	0	0	0	0
Bcl7b	567.2959758	589.7524136	580.9352135	575.3350675
Baz1b	3759.304289	3698.730554	3898.096878	3562.944577
Fzd9	10.33012399	18.6754931	18.3566889	11.96348912
Fkbp6	0	0	0	0
Trim50	0	0	0	1.08758992
Nsun5	567.2959758	566.162317	592.813071	540.53219
Pom121	1224.980537	1173.607303	1279.569197	1122.392797
Mir7033	0.860843666	0	2.159610459	1.08758992
Hip1	2360.433332	2262.683427	2472.753976	2156.690811
Gm52790	6.886749327	5.897524136	2.159610459	10.8758992
LOC108167704	0	0	0	0
Ccl26	0	0	0	0
Ccl24	0	0	0	0
Rhbdd2	470.0206416	564.1964757	502.1094317	528.5687009
Por	1832.736165	2084.774782	1776.279603	2149.077681
Gm40345	1.721687332	0.982920689	1.079805229	0
Tmem120a	799.7237656	749.9684859	780.6991809	768.9260732
Mir7034	5.165061995	3.931682757	3.239415688	5.437949598
Styxl1	3.443374664	4.914603446	4.319220918	3.262769759
Gm30205	4.304218329	0.982920689	1.079805229	3.262769759
Mdh2	5981.141791	5899.489977	5893.576943	5981.744558
Cntnap5a	1.721687332	0.982920689	0	1.08758992
Srrm3	0.860843666	4.914603446	1.079805229	4.350359678
Gm22450	0	0	0	0
Hspb1	2647.955116	3084.405123	2774.019635	2940.843143
Ywhag	7290.485006	7179.252715	7027.372434	7441.29023
Gm40346	11.19096766	23.59009654	12.95766275	21.75179839
Ssc4d	52.51146362	51.11187584	33.47396211	72.86852461
Zp3	0.860843666	0	1.079805229	0
Dtx2	729.134585	745.0538825	742.9059979	729.772836
Upk3b	0	0	0	1.08758992
Upk3bl	1.721687332	4.914603446	3.239415688	4.350359678
Gm24030	0	0	0	0
Gm40347	0	0	0	0
Rasa4	1608.055968	1528.441672	1495.530243	1641.173189
Mir7035	6.886749327	6.880444825	6.478831377	5.437949598
Polr2j	803.1671403	779.4561066	789.3376228	792.8530514
Lrwd1	808.3322023	811.8924894	827.1308058	792.8530514
Alkbh4	202.2982615	170.0452792	180.3274733	192.5034158
Orai2	1286.96128	1068.434789	1236.376988	1111.516898
Prkrip1	342.615779	408.8950067	346.6174787	404.5834501
Sh2b2	182.4988572	264.4056654	157.6515635	297.999638
Gm30408	379.6320567	343.0393206	363.8943623	357.8170835
B020011L13Rik	0	0	0	0
Cux1	3561.310246	3353.725392	3548.239984	3363.915621
Mir721	0	0	2.159610459	1.08758992
Gm16599	8.608436659	8.846286204	8.638441836	9.788309276
Gm38722	0.860843666	4.914603446	2.159610459	5.437949598
Myl10	7.747592993	8.846286204	8.638441836	7.613129437
Col26a1	1.721687332	9.829206893	4.319220918	7.613129437
Gm30654	0	0	0	0
Gm20485	2.582530998	2.948762068	2.159610459	4.350359678
Ift22	383.936275	374.4927826	404.9269611	354.5543138
4933404O12Rik	326.2597494	307.6541757	331.5002055	302.3499976
Tsn	2791.716008	2768.887582	2857.164637	2702.66095
Fis1	2102.180232	1969.773061	1991.160843	2077.296746
Cldn15	97.27533424	83.54825859	105.8209125	76.13129437
Znhit1	804.0279839	889.5432238	821.7317796	868.9843458
Plod3	2743.508763	3107.99522	2705.991905	3148.572817
Mir702	289.2434717	306.6712551	282.9089701	314.3134868
Vgf	0.860843666	2.948762068	0	4.350359678
Ap1s1	2361.294176	2178.152247	2364.773453	2173.004659
Serpine1	1619.246936	1102.837013	1602.430961	1113.692078
Trim56	441.6128006	344.0222413	467.5556644	323.0142061
Muc3	0	0	0	0
Nifk	986.5268411	978.0060858	968.5852909	995.1447764
Gm40348	0	0	0	0
Gm31160	0	0	0	0
Gm40349	0	0	0	0
Muc3a	0	0	0	0
Gm42456	0	0	0	0
Ache	3.443374664	3.931682757	3.239415688	3.262769759
Mir8116	0	0.982920689	1.079805229	0
Ufsp1	16.35602965	23.59009654	19.43649413	20.66420847
Srrt	3592.300618	3546.377847	3630.305182	3506.389901
Mir7036	48.20724529	60.94108274	46.43162487	63.08021534
4930486I03Rik	0	0	0	0
Gm28867	0	0	0	0
Trip6	1323.116714	1191.299875	1193.184779	1318.158983
Slc12a9	409.761585	405.9462447	383.3308565	432.860788
Gm52791	2.582530998	0.982920689	0	1.08758992
Ephb4	1340.333588	1265.018927	1250.414456	1356.22463
Zan	3.443374664	0	0	0
Gm38725	0	0	0	0
Gm36056	0	0	0	0
Epo	0	0	0	0
Pop7	256.5314124	242.7814103	254.8340342	243.620142
Gigyf1	1362.715523	1231.599624	1281.728807	1309.458263
Clasp1	1799.163262	1751.564668	1924.212919	1634.647649
Gnb2	7142.419896	6910.915366	7024.133018	7020.392931
Mir6418	1571.900534	1524.509989	1543.041673	1551.990815
Actl6b	0	0	0	2.175179839
Tfr2	14.63434232	12.77796896	8.638441836	18.48902863
Mospd3	470.8814852	542.5722205	499.9498213	511.1672622
Pcolce	13451.54312	14857.82914	13432.77705	14865.17902
Fbxo24	61.98074394	40.29974826	39.95279349	63.08021534
Gm36266	61.11990028	51.11187584	49.67104056	63.08021534
Gm20605	1538.327631	1686.691903	1532.243621	1692.289915
Lrch4	1267.161876	1409.508268	1287.127834	1386.677147
Gm26080	0	0	0	0
Sap25	244.4796011	265.3885861	229.9985139	281.6857892
Irs3	9.469280325	10.81212758	9.718247065	10.8758992
Agfg2	451.0820809	502.2724722	508.5882631	444.8242771
Gm15498	0	0	0	0
Nyap1	191.9681375	155.3014689	173.8486419	172.9267972
Tsc22d4	1103.60158	1062.537265	1110.039776	1056.049812
Ppp1r35	291.8260027	461.972724	404.9269611	331.7149255
Mepce	1074.332895	1086.127362	1063.608151	1097.378229
Zcwpw1	92.11027225	160.2160724	90.70363928	162.050898
Pilra	24.10362264	35.38514481	22.67590982	38.06564719
2900060B14Rik	0.860843666	0	0	1.08758992
Pilrb1	0	0	0	0
Gm36551	0.860843666	0.982920689	0	1.08758992
Pilrb2	0	0.982920689	0	0
Cyp3a13	3.443374664	0	1.079805229	3.262769759
Gjc3	0	0	0	0
Azgp1	0	0	0	0
Smok3a	0	0	0	0
Smok3b	0	0	0	0
Smok3c	0	0	0	0
Zkscan1	1188.825103	1107.751617	1203.982831	1091.940279
Tfcp2l1	8.608436659	4.914603446	6.478831377	7.613129437
Zscan21	617.2249084	605.4791446	583.0948239	639.5028727
Zfp113	466.5772669	469.8360895	452.4383912	485.0651041
Cops6	2380.232736	2294.136889	2289.187087	2383.997104
Mcm7	2101.319388	2301.017334	2167.169096	2228.471745
Mir25	12.05181132	4.914603446	8.638441836	8.700719357
Mir93	1.721687332	1.965841379	1.079805229	1.08758992
Mir106b	0	2.948762068	0	0
Ap4m1	1156.113043	1209.975369	1205.062636	1159.370854
Taf6	1279.213688	1359.379313	1301.165302	1335.560421
Cnpy4	1030.429868	990.7840548	936.191134	1088.67751
Gli2	44.76387063	35.38514481	47.5114301	32.62769759
Mblac1	39.59880863	52.09479653	44.27201441	46.76636654
Gm454	0	0	0	0
Nxpe5	0	0	0	0
Lamtor4	452.8037683	399.0657999	386.5702722	466.5760755
Map11	306.4603451	346.9710033	341.2184525	309.9631271
6330418K02Rik	20.66024798	29.48762068	29.1547412	20.66420847
Gal3st4	18.93856065	26.53885861	28.07493597	17.40143871
Stag3	0.860843666	0.982920689	0	0
Gpc2	32.7120593	33.41930344	28.07493597	38.06564719
Pvrig	10.33012399	4.914603446	9.718247065	5.437949598
Gm51642	0	0.982920689	0	1.08758992
Gm10874	323.6772184	352.8685275	301.265659	378.481292
Gm25525	0	0	0	0
Zfp157	552.6616335	490.477424	535.5833938	506.8169025
1700123K08Rik	0	0	0	0
Zfp68	1492.702917	1310.233279	1363.794005	1432.355924
A430033K04Rik	149.7867979	166.1135965	158.7313687	156.6129484
Fam20c	1480.651105	1886.224803	1564.637778	1783.647468
Gm5294	0	0	0	0
Gm30206	0	0	0	0
Gm38726	0	0	0	0
Mir6346	0	0	0	0
Pdgfa	1771.616264	1943.234203	1848.626553	1860.866352
Prkar1b	18.93856065	21.62425516	20.51629936	20.66420847
Dnaaf5	742.9080837	797.148679	736.4271665	803.7289506
Sun1	3389.141513	3337.01574	3375.471147	3346.514183
Get4	1244.779941	1103.819934	1181.306921	1163.721214
Adap1	2.582530998	2.948762068	3.239415688	3.262769759
Cox19	527.6971672	481.6311378	483.7527428	526.3935211
Cyp2w1	0	0	0	0
3110082I17Rik	333.1464987	346.9710033	340.1386473	339.3280549
Mir339	0.860843666	2.948762068	1.079805229	3.262769759
Gm41934	45.62471429	37.35098619	42.11240395	40.24082703
Gpr146	262.5573181	236.8838861	250.5148132	247.9705017
C130050O18Rik	6.886749327	8.846286204	4.319220918	11.96348912
Gper1	994.2744341	862.0214445	992.3410059	862.4588062
Gm26285	0	0	0	0
Zfand2a	612.0598464	554.3672688	623.0476174	544.8825497
4930500L23Rik	0	0	0	0
Uncx	0	0	0	0
Gm46926	0	0	0	0
Micall2	389.101337	374.4927826	407.0865715	356.7294936
Ints1	1688.975272	1701.435713	1711.491289	1677.063656
Gm46144	0	0	0	0
Mir7037	1.721687332	2.948762068	0	3.262769759
Mafk	666.2929974	603.5133032	627.3668383	640.5904626
Tmem184a	4.304218329	18.6754931	11.87785752	10.8758992
Psmg3	346.9199974	319.449224	328.2607898	338.240465
Gm38727	0	0	0	0
Elfn1	0	0	0	0
Mad1l1	779.0635176	780.4390273	764.5021025	793.9406413
Gm30492	0	0	0	0
Gm16120	0.860843666	0	0	0
Nudt1	148.9259542	174.9598827	156.5717583	167.4888476
Gm24162	0	0	0	0
Gm33388	0.860843666	1.965841379	1.079805229	0
Mrm2	136.0132992	139.5747379	144.6939008	130.5107904
Snx8	620.6682831	644.7959722	636.0052802	628.6269735
Gm30550	0	0	0	0
Eif3b	4640.808203	4981.442053	4815.931324	4795.183955
Mir7038	6.886749327	7.863365514	3.239415688	11.96348912
Gm4869	0	0	0	1.08758992
Gm38728	1.721687332	4.914603446	0	0
Chst12	546.6357278	564.1964757	560.4189141	549.2329094
Gm42808	0	0	0	0
Grifin	0	0	0	0
Inhbb	1983.383806	2449.438358	2060.268378	2355.719766
Gm30603	0	0	0	1.08758992
Lfng	544.0531968	502.2724722	511.8276788	535.0942404
Ttyh3	2771.916604	2567.38884	2870.1223	2476.442247
Iqce	558.6875392	513.0845998	550.700667	520.9555715
Brat1	517.3670432	476.7165343	550.700667	445.911867
Amz1	32.7120593	31.45346206	24.83552028	39.15323711
Gm30745	5.165061995	6.880444825	4.319220918	7.613129437
Gna12	877.1996955	848.2605549	899.4777562	825.480749
Gm52831	0	0	0	0
Gm30804	0	0	0	0
Gm41935	0.860843666	1.965841379	0	0
Card11	0	0	1.079805229	0
Gm38729	0	0	0	0
Gm38730	0	0	0	0
Gm30866	0	0	0	0
Sdk1	0	0	0	0
Gm16035	0	0	0	0
Gm24131	0	0	0	0
Gm52792	0	0	0	0
Gm30998	0	0	0	0
Gm31068	0	0	0	0
Gm33490	0	0	0	0
Gm31127	0	3.931682757	0	0
Foxk1	1310.204059	1154.93181	1320.601796	1144.144595
Ap5z1	288.3826281	296.8420482	264.5522812	324.101796
Radil	217.7934475	215.259631	222.4398773	210.9924444
Gm38732	2.582530998	1.965841379	1.079805229	0
Papolb	7.747592993	4.914603446	6.478831377	7.613129437
Mmd2	0	0	0	0
Wipi2	1964.445246	1888.190644	1943.649413	1906.545129
Gm40352	0.860843666	0	0	0
Slc29a4	0	0	2.159610459	0
Gm33575	0	0	0	0
Tnrc18	3718.844637	3423.512761	4004.997596	3171.412206
Gm31365	71.45002427	72.73613101	90.70363928	54.37949598
Gm52793	0	0	0	0
Fbxl18	182.4988572	207.3962654	197.604357	191.4158258
Gm38733	13791.57637	13068.91348	14140.04948	12733.50278
Actb	73649.47983	63474.06935	73855.43828	63236.82828
Fscn1	12679.36635	14842.10241	13702.72836	13707.98335
Rnf216	1480.651105	1551.048848	1495.530243	1534.589377
Gm43380	68.86749327	61.92400343	56.14987193	76.13129437
Gm38734	0	0	0	0
LOC115487115	0	0	0	0
Rbakdn	0	0	0	0
Rbak	285.8000971	255.5593792	278.5897492	262.1091706
Spdye4b	0	0.982920689	0	0
Spdye4a	0	0	0	0
4930448H16Rik	0	0	0	1.08758992
Gm38735	0	0	0	0
Zfp12	501.8718572	551.4185067	532.3439781	518.7803916
Zfp316	536.3056038	590.7353343	596.0524867	529.6562908
Zfp853	3.443374664	4.914603446	3.239415688	4.350359678
Gm52794	0	0	0	0
Gm46145	0	0	0	0
E130309D02Rik	450.2212373	453.1264378	457.8374173	445.911867
Zdhhc4	454.5254556	493.426186	449.1989755	500.291363
0610040B10Rik	8.608436659	18.6754931	11.87785752	15.22625887
Grid2ip	0.860843666	0.982920689	2.159610459	1.08758992
Gm38736	0	0	0	0
Gm20635	5.165061995	6.880444825	7.558636606	5.437949598
Kdelr2	3496.746971	3608.30185	3497.489138	3604.272994
Daglb	275.4699731	307.6541757	281.8291649	301.2624077
Rac1	7603.832101	6479.413184	7797.273562	6311.284303
Fam220a	579.3477871	554.3672688	567.9775507	565.5467582
Ralb	1714.800582	1567.758499	1642.383754	1635.735239
Cyth3	3616.40424	3582.745912	3638.943623	3556.419037
Usp42	507.8977629	607.444986	544.2218357	565.5467582
Gm38737	0	0	0	0
D130017N08Rik	55.09399462	49.14603446	35.63357257	72.86852461
Eif2ak1	958.1190001	1078.263996	988.021785	1044.086323
Ankrd61	10.33012399	6.880444825	10.79805229	6.525539518
Aimp2	571.6001941	566.162317	579.8554082	557.9336288
Pms2	291.8260027	316.500462	321.7819584	287.1237388
Gm17135	0	0.982920689	0	0
LOC115486439	0	0	0	0
Tmem185b	365.858558	413.8096102	367.133778	412.1965795
Ccz1	1402.314332	1388.866934	1327.080627	1466.071212
Gm24311	0.860843666	0	0	0
Gm33427	0.860843666	0	1.079805229	0
Ocm	0	0	1.079805229	1.08758992
Lmtk2	525.9754799	565.1793963	579.8554082	511.1672622
Bhlha15	0.860843666	0	0	2.175179839
Tecpr1	698.144213	673.3006722	666.2398266	704.7582679
2900089D17Rik	382.2145877	402.9974826	415.7250134	369.7805727
Bri3	637.8851564	628.0863205	661.9206057	604.6999953
Gm38675	18.93856065	17.69257241	20.51629936	15.22625887
3830432H09Rik	0	0.982920689	1.079805229	0
Baiap2l1	510.4802939	768.643979	491.3113794	797.2034111
Gm15708	68.86749327	101.240831	61.54889808	110.9341718
Dmrt1i	10.33012399	40.29974826	29.1547412	19.57661855
Gm33552	0	0	0	0
Gm33714	0	0	0	0
Gm33765	0	0	0	0
Nptx2	0	0	0	0
Gm52796	11.19096766	15.72673103	17.27688367	9.788309276
[truncated: 40,397 more rows]
