# Supplementary material for: Dynamic remodeling of septin structures fine-tunes myogenic differentiation
Source: iScience. 2024 Jul 31;27(9):110630. doi: 10.1016/j.isci.2024.110630 (PMC11380178; doi:10.1016/j.isci.2024.110630)
Supplement: Table S3. RNASeq normalized counts primary myoblasts, related to Figure 2 [file mmc6.txt]

Gene	pMb_scr_rep1	pMb_SEPT9KD_rep1	pMb_scr_rep2	pMb_SEPT9KD_rep2
Gm26206	0	0	0	0
Mrpl15	1159.236857	1267.532479	1274.49845	1151.944195
Gdap1	10.82479238	22.30857162	13.17538026	19.18026573
Olfr1414	0	0	0	0
Il6	0	1.014025983	8.783586837	10.15425833
Tyms	1063.78187	792.9683187	1047.003551	806.6994118
Gm4961	2.952216104	1.014025983	2.635076051	3.384752777
3110082J24Rik	0.984072035	0	0.878358684	3.384752777
Garem2	30.50623308	16.22441573	21.95896709	28.20627314
Hadha	3154.934943	3343.243666	3049.66135	3459.217338
Hadhb	1819.549192	2307.923137	1840.161442	2284.708124
Mir1960	0	0	0	0
Adgrf3	0.984072035	0	0	0
Selenoi	1345.226472	1079.937672	1321.05146	1102.301154
Olfr1413	0	0	0	0
Drc1	1.96814407	5.070129915	0.878358684	5.641254628
Otof	0	0	0	0
Fam166c	0	0	0	0
Cib4	0	0	0	0
Gm40272	0	0	0	0
Gm9899	0	0	0	0
Kcnk3	0	1.014025983	1.756717367	1.128250926
Mir5625	51.17174581	69.96779282	57.97167313	62.0538009
Slc35f6	600.2839412	678.3833826	628.0264589	648.7442822
Cenpa	1151.364281	1023.152217	1241.999179	948.8590284
Olfr1412	0	0	0	0
LOC115490283	0	0	0	0
Dpysl5	41.33102546	91.26233847	39.52614077	91.38832497
Gm46907	0	26.36467556	0	25.94977129
Mapre3	1061.813726	1343.584427	953.8975305	1490.419473
Tmem214	1410.175226	1481.491961	1283.282037	1624.681333
Gm35795	0.984072035	2.028051966	0	1.128250926
n-TYgta9	0	0	0.878358684	0
n-TAagc15	0	0	0	0
Agbl5	741.0062422	929.8618264	812.4817825	848.444696
Ost4	1431.824811	1834.373003	1572.262044	1670.939621
Olfr1411	0	0	0	0
Emilin1	379.8518054	455.2976663	342.5598867	504.3281637
Khk	100.3753475	167.3142872	106.2814007	159.0833805
Cgref1	433.9757673	541.4898749	472.5569719	496.4304072
Abhd1	710.5000091	710.832214	683.363056	740.1326072
Preb	3081.129541	3218.51847	3047.026274	3257.260422
Tcf23	4.920360174	7.098181881	5.270152102	5.641254628
Slc5a6	392.6447419	382.2877956	366.2755711	409.555086
Atraid	504.8289538	537.433771	488.3674282	556.2277063
Cad	5064.034691	3234.742886	4484.021081	3645.37874
Gm38601	0	0	0.878358684	0
Olfr1410	0	0	0	0
Slc30a3	0	10.14025983	0	10.15425833
Dnajc5g	0	0	0	0
Trim54	1050.988933	1191.48053	888.0206293	1399.031148
Gm15469	449.7209199	528.3075371	395.2614077	597.9729905
Ucn	15.74515256	22.30857162	14.93209762	23.69326944
Mpv17	754.7832507	921.7496185	809.8467064	860.8554562
Gtf3c2	2145.277036	1808.008328	2043.062298	1898.846308
Eif2b4	581.5865725	549.6020828	619.242872	515.610673
Snx17	1820.533264	1810.03638	1921.8488	1716.069658
Zfp513	587.4910048	626.6680575	612.2160026	602.4859942
Olfr12	0	0	0	0
Ppm1g	3172.64824	3172.887301	3332.492846	3023.71248
Nrbp1	2704.229952	2771.333011	2845.003777	2636.722413
Krtcap3	28.53808901	28.39272752	28.10747788	29.33452406
Ift172	679.009704	503.9709135	608.7025678	564.1254628
Fndc4	244.0498646	261.6187036	252.9673009	252.7282073
Gckr	0.984072035	1.014025983	1.756717367	2.256501851
Gm40275	6.888504243	1.014025983	5.270152102	3.384752777
Gm36182	8.856648313	4.056103932	4.391793419	7.897756479
Zfp512	808.9072126	694.6077983	718.4974033	781.8778914
4930548H24Rik	0.984072035	3.042077949	3.513434735	0
Cops9	858.1108143	1054.587022	936.3303569	966.9110432
Gpn1	800.0505643	784.8561108	808.9683477	777.3648877
Supt7l	490.0678733	454.2836404	461.138309	482.8913961
Slc4a1ap	717.3885133	865.9781894	837.0758256	740.1326072
AI839979	40.34695343	29.40675351	33.37762998	36.10402962
Gm38424	31.49030511	41.5750653	40.40449945	32.71927684
Mrpl33	1013.594196	1217.845206	1126.934191	1093.275147
Rbks	14.76108052	32.44883145	18.44553236	27.07802221
Mir3473e	0	0	0	0
Babam2	587.4910048	553.6581867	549.852536	593.4599868
Gm52770	0	0	0	0
Otos	5.904432209	3.042077949	2.635076051	6.769505553
Gm40277	0	0	0	0
Gm51292	0	0	0	0
Gm36665	0	0	0	0
Fosl2	1299.959158	1120.498711	1218.283494	1195.945981
Gm26335	0	0	0	0
Gm36732	0	0	0	0
Gm36783	0	0	0	0
Plb1	5.904432209	5.070129915	4.391793419	6.769505553
Gm36840	0	0	0.878358684	0
Ppp1cb	6462.401052	7438.894611	6973.28959	6893.613155
Gm29483	3.936288139	9.126233847	5.270152102	6.769505553
Gm15614	0	0	0	0
Gm10461	37.39473732	60.84155898	38.64778208	59.79729905
Yes1	940.7728652	992.7314373	965.3161934	968.0392941
Gm52771	4.920360174	0	0.878358684	5.641254628
Pisd	903.3781279	971.4368917	935.4519982	939.833021
Prr14l	648.5034709	605.3735118	578.8383726	678.0788063
Depdc5	556.0006996	455.2976663	495.3942976	511.0976693
Ywhah	4670.405877	4111.875361	4780.027957	4021.086299
Gm29892	0.984072035	1.014025983	1.756717367	2.256501851
Gm40278	3.936288139	4.056103932	3.513434735	4.513003702
Gm36102	14.76108052	23.32259761	13.17538026	24.82152036
LOC115490278	0	0	0	0
Slc5a1	0.984072035	3.042077949	0	0
Spon2	2.952216104	4.056103932	0	7.897756479
Ctbp1	5014.831089	5139.083682	5148.060245	5010.56236
LOC115486406	0	0	0	0
Gm20465	0	0	1.756717367	0
Maea	3742.425948	4168.660816	3856.87298	4047.03607
Uvssa	324.7437715	316.3761067	300.3986698	341.8600304
Nkx1-1	0	0	0	0
Fam53a	730.1814498	729.0846817	771.1989243	690.4895664
Gm28784	0	1.014025983	0	0
Gm29481	5.904432209	1.014025983	3.513434735	3.384752777
Gm9903	7.872576278	14.19636376	7.905228154	13.53901111
Slbp	902.3940559	868.0062414	1003.085617	779.6213895
Tmem129	641.6149667	822.3750722	626.2697415	842.8034414
Tacc3	1729.998637	1374.005207	1746.177063	1362.927118
Fgfr3	116.1205001	200.7771446	95.74109653	234.6761925
Letm1	1498.741709	1380.089363	1471.250795	1408.057155
Nsd2	2954.184248	2525.938724	2931.082928	2548.718841
Gm52782	31.49030511	18.25246769	22.83732578	27.07802221
Nelfa	642.5990387	541.4898749	620.9995894	560.74071
Mir7024	2.952216104	7.098181881	4.391793419	5.641254628
Gpc1	9784.628242	10299.46191	9288.643081	10847.0044
Gm30802	2.952216104	4.056103932	4.391793419	3.384752777
Gm1673	26.56994494	55.77142906	29.86419525	51.89954257
Nat8l	10.82479238	17.23844171	13.17538026	15.79551296
Poln	62.98061022	65.91168889	63.24182523	66.56680461
4930557J02Rik	0	3.042077949	0.878358684	3.384752777
Haus3	659.3282633	657.0888369	675.4578278	643.1030276
Gm25918	0	0	0	0
Mxd4	438.8961275	536.419745	462.8950263	509.9694183
Zfyve28	10.82479238	20.28051966	19.32389104	10.15425833
Cfap99	5.904432209	3.042077949	0.878358684	6.769505553
Gm29480	3.936288139	1.014025983	0	0
A830049F12Rik	344.4252122	323.4742886	314.4524088	354.2707906
Rnf4	3986.475813	3897.915878	4134.434324	3761.588586
Fam193a	1113.969543	888.2867611	940.7221503	1047.016859
LOC115490295	0.984072035	0	0	0
Tnip2	340.488924	339.6987043	347.8300388	332.834023
Sh3bp2	770.5284032	687.5096164	758.0235441	699.5155738
Add1	3857.562376	3731.615617	3621.472853	3973.69976
Mir7036b	0.984072035	0	1.756717367	0
Mfsd10	840.3975177	674.3272787	773.8340004	733.3631016
Nop14	1709.333124	1571.740274	1740.028552	1546.832019
Mir149	0	0	0	0
Gm15522	209.6073434	254.5205217	254.7240183	207.5981703
Grk4	37.39473732	46.64519522	39.52614077	44.0017861
Mir467g	0	0	0	0
Htt	1307.831734	1014.025983	1094.43492	1206.100239
Msantd1	14.76108052	11.15428581	11.41866289	14.66726203
Rgs12	2891.203638	2281.558462	2939.866514	2246.347593
Mir3097	3.936288139	3.042077949	3.513434735	3.384752777
Hgfac	19.6814407	21.29454564	22.83732578	18.05201481
Dok7	2148.229252	2391.073268	2029.008559	2529.538575
Lrpap1	1209.424531	1455.127286	1181.39243	1490.419473
Ankmy1	1049.020789	1165.115854	1126.934191	1085.37739
Gm31601	0	0	0	0
Gm40281	0	0	0	0
Adra2c	0.984072035	2.028051966	0	0
Gm31656	0	0	0	0
4930478P22Rik	0	0	0	0
Gm52798	0	0	0	0
E130018O15Rik	0	0	0	0
Hmx1	0	0	0	0
A930033C23Rik	0	0	0	0
Gm40283	0	0	0	0
Gm36184	16.72922459	13.18233778	14.05373894	16.92376388
Cpz	1.96814407	4.056103932	3.513434735	1.128250926
Trmt44	236.1772883	218.0155863	226.6165404	227.906687
4931431C16Rik	69.86911447	65.91168889	73.78212943	60.92554998
Acox3	520.5741064	445.1574065	476.9487653	487.4043998
Htra3	599.2998692	1185.396374	490.1241455	1421.596166
Sh3tc1	15.74515256	25.35064957	20.20224973	19.18026573
Gm31888	0.984072035	3.042077949	3.513434735	0
Ablim2	183.0373985	291.0254571	133.5105199	380.2205619
Afap1	1893.354595	1565.656118	1712.799433	1729.608669
Sorcs2	4313.187728	3927.322632	3553.839234	4729.62788
LOC115487694	0	1.014025983	0	0
Gm52811	1.96814407	1.014025983	0.878358684	3.384752777
Gm52810	167.2922459	147.0337675	127.3620091	190.6744064
Gm32183	0	1.014025983	0	1.128250926
Gm32119	0	1.014025983	0	0
Gm31945	0	3.042077949	0	0
Psapl1	0	0	0	0
Mir7689	0	0	0	0
2210406O10Rik	14.76108052	13.18233778	12.29702157	15.79551296
Grpel1	1759.520798	1929.691446	1893.741322	1793.918972
Tada2b	711.4840811	607.4015638	740.4563704	584.4339794
Dusp28	108.2479238	165.2862352	100.1328899	178.2636462
Ccdc96	37.39473732	44.61714325	41.28285814	40.61703332
Tbc1d14	840.3975177	735.1688376	813.3601411	761.5693747
Gm32528	22.6336568	7.098181881	15.81045631	14.66726203
D5Ertd579e	1862.848362	1950.985991	1852.458464	1963.15661
Gm32584	0	0	1.756717367	1.128250926
Gm24878	0	0	0	0
Gm32725	10.82479238	10.14025983	5.270152102	15.79551296
Gm33017	0	0	0	0
Gm33114	0	0	0	1.128250926
Bloc1s4	216.4958476	206.8613005	195.8739865	227.906687
5033417F24Rik	10.82479238	17.23844171	12.29702157	14.66726203
Mrfap1	7102.047875	9366.558004	8036.981956	8264.43803
Man2b2	387.7243817	319.4181846	345.1949627	359.9120452
Gm52812	0	0	0	0
Ppp2r2c	4.920360174	4.056103932	2.635076051	6.769505553
Ppp2r2cos	0	0	0	0
Gm52813	0	0	0	0
Wfs1	4649.740364	4321.778739	3538.907137	5588.226834
Gm52814	0	1.014025983	0	0
Jakmip1	27.55401697	36.50493539	27.2291192	37.23228054
Gm1043	0	0	0	0
Rnpepl1	773.4806193	656.074811	711.4705338	714.1828359
Crmp1	18.69736866	18.25246769	18.44553236	19.18026573
Evc	462.5138563	422.8488349	442.6927766	443.4026137
Evc2	860.0789584	787.8981887	900.3176508	753.6716183
Stk32b	6.888504243	4.056103932	5.270152102	5.641254628
Cytl1	0	0	0	0
Gm40286	0	0	0	0
Msx1	61.01246615	37.51896137	54.45823839	45.13003702
Msx1os	47.23545767	33.46285744	45.67465155	36.10402962
Gm33993	0.984072035	0	0	2.256501851
Gm40288	5.904432209	3.042077949	6.148510786	4.513003702
Gm39597	0	0	0	0
9430060I03Rik	48.2195297	57.79948103	40.40449945	67.69505553
Gm20052	0	1.014025983	0.878358684	0
Gm40289	0	0	0	0
Stx18	429.0554072	410.6805231	436.5442658	405.0420823
Nsg1	258.8109451	198.7490927	244.1837141	213.2394249
Zbtb49	143.6745171	127.7672739	125.6052918	146.6726203
Lyar	1174.98201	1089.063906	1242.877537	1030.093095
Tmem128	549.1121954	569.8826024	616.607796	506.5846656
Otop1	0	1.014025983	0	1.128250926
Gm34193	0	0	0	0
Gm26560	0	0	0	0
Capn10	375.9155173	363.0213019	389.9912556	349.7577869
Drd5	0	0	0	0
4930487D11Rik	0	0	0	0
Slc2a9	51.17174581	37.51896137	58.85003181	31.59102592
Gm40290	0.984072035	3.042077949	0.878358684	2.256501851
Wdr1	8885.186402	8398.163191	9314.115482	8017.351077
Gm22249	25.5858729	15.21038974	17.56717367	23.69326944
Zfp518b	952.5817296	615.5137716	805.454913	726.593596
Gm22779	0	0	0	0
Clnk	0	0	0	0
Gm46937	0	0	0	0
Gpr35	14.76108052	24.33662359	20.20224973	19.18026573
Gm40293	0	0	0	0
Gm40292	0	0	0	0
LOC115490181	0	0	0	0
4930513D17Rik	0	0	0	0
Gm25377	0	0	0	0
Hs3st1	1.96814407	4.056103932	0.878358684	0
Gm35191	0	0	0	0
Gm35380	2.952216104	1.014025983	4.391793419	1.128250926
Rab28	601.2680132	714.888318	672.8227517	639.7182748
Nkx3-2	0	0	0	0
Gm36424	0	0	0	0
Gm46910	0	0	0	0
Bod1l	1591.24448	1222.915335	1480.034382	1315.540579
Mir6414	0	0	0	0
Gm40294	0	0	0	0
Gm16223	0	0	0	0
Gm40295	0	0	0	0
Gm43700	0	0	0	0
Gm7854	6.888504243	9.126233847	0.878358684	14.66726203
Gm46911	240.1135765	135.8794817	205.535932	161.3398824
Cpeb2	617.0131658	708.8041621	475.1920479	903.7289914
Aqp12	0	0	0	0
Gm43699	27.55401697	28.39272752	24.59404314	30.46277499
C1qtnf7	1.96814407	2.028051966	0.878358684	0
Gm15866	0	0	0	0
Cc2d2a	255.858729	237.28208	198.5090625	302.371248
Gm35762	2.952216104	1.014025983	1.756717367	4.513003702
Fbxl5	768.5602591	749.3652014	770.3205656	749.1586146
Bst1	0	0	0	1.128250926
Cd38	19.6814407	20.28051966	20.20224973	20.30851666
Gm16015	0	0	0	0
Fgfbp1	207.6391993	233.2259761	200.2657799	241.4456981
Kif1a	226.336568	230.1838981	236.2784859	221.1371814
Prom1	4.920360174	5.070129915	4.391793419	4.513003702
Gm35900	0	0	0	0
Gm42427	2.952216104	7.098181881	3.513434735	6.769505553
Tapt1	1126.76248	1263.476375	1129.569267	1262.512786
Gm35959	0.984072035	1.014025983	2.635076051	2.256501851
Gm40296	0	0	0	0
Gm36017	0	0	0	0
Gm40297	0	0	0	0
Ldb2	0	1.014025983	3.513434735	1.128250926
Gm36076	0	0	0	0
Gm36472	0	0	0	0
4930431F12Rik	0	0	0	0
D5Ertd615e	2.952216104	1.014025983	0.878358684	1.128250926
Gm46912	0	0	0	0
Qdpr	1043.116357	1134.695075	1148.893158	1030.093095
Clrn2	0	0	0	0
Lap3	2661.914854	2760.178726	2928.447852	2506.973557
Med28	1005.72162	1346.626505	1095.313279	1237.691265
Fam184b	4.920360174	4.056103932	4.391793419	5.641254628
9630001P10Rik	0	0	0	0
1600023N17Rik	0.984072035	1.014025983	2.635076051	0
Agxt	0	1.014025983	1.756717367	1.128250926
Ncapg	1127.746552	947.1002681	1122.542398	953.3720321
Lcorl	617.9972378	692.5797464	667.5525996	640.8465257
Gm3414	73.80540261	97.34649436	79.05228154	91.38832497
4930405L22Rik	0	0	0	0
Gm40298	0	0	0	0
Gm7931	553.0484835	514.1111734	591.1353942	479.5066434
Slit2	114.152356	154.1319494	124.7269331	145.5443694
Mir218-1	0	0	0	0
Pacrgl	229.2887841	235.254028	245.9404314	218.8806796
Kcnip4	15.74515256	9.126233847	14.05373894	11.28250926
Mab21l4	1.96814407	3.042077949	0	1.128250926
5730480H06Rik	20.66551273	8.112207864	17.56717367	11.28250926
Gm52772	0.984072035	0	0	0
Gm40299	0	0	0	0
Adgra3	2008.491023	1796.854042	2043.062298	1767.9692
LOC115490186	5.904432209	6.084155898	7.905228154	2.256501851
Gm36702	2.952216104	2.028051966	0	0
Gm40300	0	0	0	0
4930448I18Rik	0	1.014025983	0	0
Gm40301	0	0	0	0
Mir8117	0	0	0	0
Crocc2	2.952216104	1.014025983	0.878358684	5.641254628
Gm22618	0	0	0	0
Gm36760	0	0	0.878358684	0
Gm36814	0.984072035	0	0.878358684	0
Gm29924	0	0	0	0
Ppargc1a	267.6675935	180.496625	239.7919207	201.9569157
Gm40302	11.80886442	6.084155898	9.661945521	7.897756479
Mir6417	0	0	0	0
Dhx15	6232.128196	5924.953818	6450.666173	5729.2582
9230114K14Rik	218.4639917	166.3002612	188.847117	192.9309083
C130083M11Rik	192.8781188	186.5807809	188.847117	190.6744064
Pi15	41.33102546	58.81350701	45.67465155	56.41254628
Sned1	401.5013902	321.4462366	363.6404951	356.5272925
Sod3	8.856648313	33.46285744	9.661945521	31.59102592
Ccdc149	20.66551273	22.30857162	17.56717367	24.82152036
Gm3519	0	0	0	0
Lgi2	20.66551273	16.22441573	24.59404314	13.53901111
8030423F21Rik	0.984072035	0	0	0
Gm30178	0	0	0	0
Sepsecs	347.3774283	292.0394831	303.9121046	333.962274
Pi4k2b	1235.010404	1338.514297	1268.349939	1305.386321
Zcchc4	478.2590089	411.6945491	487.4890695	403.9138313
Anapc4	2228.923159	2087.879499	2335.55574	1994.747636
Mir6901	2.952216104	5.070129915	2.635076051	6.769505553
Gm30241	0	0	0	0
Gm23532	0	0	0	0
5033403H07Rik	0	0	0	0
Gm30301	0	1.014025983	0	1.128250926
Gm17182	0	0	0	0
Slc34a2	0	0	0	0
Sel1l3	582.5706446	597.261304	418.0987335	808.9559136
Gm30464	1.96814407	5.070129915	0	6.769505553
Gm30519	4.920360174	9.126233847	0	0
Gm40303	7.872576278	9.126233847	7.02686947	9.026007404
Mterf4	309.9826909	344.7688342	287.2232896	373.4510564
Smim20	535.3351869	628.6961094	512.9614713	655.5137877
Gm40304	0	0	0	1.128250926
Rbpj	4019.934262	3546.048862	3834.035655	3718.715051
Cckar	0	0	0	1.128250926
Tbc1d19	524.5103945	546.5600048	523.5017755	548.3299498
Gm40305	0.984072035	0	0	0
Gm30601	0	0	0	0
Stim2	2275.174544	2396.143398	2180.086253	2501.332302
Gm10440	0	0	0	0
LOC115490282	0	0	0	0
Gm28535	35.42659325	28.39272752	41.28285814	22.56501851
Gm24235	0	0	0	0
Gm25513	0	0	0	0
Gm30778	0	0	0	0
Gm23896	0	0	0	0
Gm23015	0	0	0	0
4932441J04Rik	19.6814407	29.40675351	21.95896709	27.07802221
Pcdh7	2954.184248	3057.288339	3036.48597	2977.454193
Gm22536	0	0	0	0
4930459L07Rik	0	0	0	0
Gm40306	0	0	0	0
Pask	295.2216104	203.8192226	270.5344746	225.6501851
Gm22308	0	0	0	0
4933402J10Rik	0	0	0	0
Gm23331	0	0	0	0
Gm40307	0	0	0	0
Gm40308	0	0	0	0
G6pd2	0.984072035	0	0	0
Gm22273	0	0	0	0
Gm24079	0	0	0	0
Arap2	395.596958	295.081561	365.3972124	321.5515138
Dthd1	0	0	0	0
Ppp1r7	888.6170474	1027.208321	937.2087156	974.8087997
Gm30837	0	0	0	0
Nwd2	0	11.15428581	0	11.28250926
0610040J01Rik	4.920360174	10.14025983	7.02686947	6.769505553
Rell1	1197.615666	1377.047285	1288.552189	1280.5648
Gm25608	0	0	0	0
5830416I19Rik	0	0	0	0
Pgm2	793.16206	696.6358503	822.143728	672.4375516
Gm22559	0	0	0	0
Tbc1d1	2496.590752	2414.395865	2411.094587	2501.332302
Gm46913	0	0	1.756717367	0
Mir6902	11.80886442	15.21038974	10.5403042	16.92376388
Gm38634	2.952216104	0	2.635076051	1.128250926
Gm43837	2.952216104	5.070129915	3.513434735	1.128250926
Gm31363	0	0	0.878358684	0
1700027F09Rik	0	0	0	0
C030018K13Rik	0.984072035	0	0	0
Gm52815	0.984072035	3.042077949	2.635076051	0
Gm31423	0	1.014025983	0	0
Gm3716	2.952216104	10.14025983	0	12.41076018
Gm26761	0	0	0	1.128250926
LOC105244755	33.45844918	35.4909094	30.74255393	38.36053147
Mir6345	0	0	0	0
Gm38457	32.47437715	23.32259761	14.93209762	45.13003702
Klf3	1222.217467	1181.34027	1078.624464	1334.720845
Gm31684	7.872576278	1.014025983	2.635076051	9.026007404
LOC115490263	0	0	0	0
Gm31889	0	13.18233778	0	12.41076018
Gm21011	0.984072035	3.042077949	3.513434735	1.128250926
Tlr1	3.936288139	2.028051966	3.513434735	4.513003702
Tlr6	108.2479238	169.3423392	106.2814007	171.4941407
Fam114a1	666.2167675	814.2628643	613.9727199	882.2922238
Mir574	0	0	0	0
Gm26446	0	2.028051966	0	0
Gm32374	0	0	0.878358684	4.513003702
Tmem156	7.872576278	8.112207864	4.391793419	11.28250926
Klhl5	969.3109542	1066.755334	947.7490198	1092.146896
LOC115490189	0.984072035	6.084155898	0	7.897756479
Wdr19	405.4376783	332.6005224	365.3972124	370.0663036
Rfc1	1371.796416	1231.027543	1310.511156	1289.590808
Klb	3.936288139	9.126233847	4.391793419	7.897756479
Rpl9	16400.54453	18684.44276	18559.71899	16482.61777
Lias	735.10181	797.0244226	776.4690764	753.6716183
Ugdh	4992.197432	5016.386538	4996.982552	5016.203615
Ano7	0.984072035	3.042077949	0.878358684	2.256501851
Smim14	718.3725854	836.5714359	750.9966746	802.1864081
Ube2k	2579.252803	2902.142363	2886.286635	2590.464125
Gm40309	38.37880936	27.37870154	43.91793419	22.56501851
Pds5a	3384.223728	2654.720023	3200.739044	2807.088303
Gm46945	0	1.014025983	1.756717367	1.128250926
N4bp2	705.5796489	783.8420848	624.5130241	882.2922238
Gm3521	1.96814407	1.014025983	0	3.384752777
Rhoh	35.42659325	40.56103932	22.83732578	56.41254628
Gm32474	0	0	0	0
Gm32556	0	0	0	0
Gm28154	0	1.014025983	4.391793419	3.384752777
Hdlbp	11904.3194	10824.72737	10852.9999	11854.53247
Chrna9	0	0	0	1.128250926
4930480C01Rik	0	0	0	0
9130230L23Rik	0	0	0	0
Gm40310	0	0	0	0
Rbm47	23.61772883	20.28051966	23.71568446	21.43676759
Gm26725	0	0	0.878358684	2.256501851
Gm22929	0	0	0	0
1700126H18Rik	0	0	0.878358684	0
Nsun7	342.4570681	293.0535091	334.6546585	301.2429971
Apbb2	1751.648222	1383.131441	1528.34411	1581.807798
Septin2	9168.599148	9723.49515	9366.817003	9524.694313
Gm52775	11.80886442	7.098181881	14.05373894	5.641254628
Uchl1os	204.6869832	224.0997422	232.7650512	196.315661
Uchl1	763.639899	724.0145518	794.9146088	696.1308211
Limch1	244.0498646	358.965198	193.2389104	442.2743628
Gm52776	0	0	0	0
Gm33040	0	1.014025983	0.878358684	2.256501851
Phox2b	0	0	0	0
Gm33167	0	0	0	0
Gm33293	0	0	0	0
Gm40314	0	1.014025983	2.635076051	0
Farp2	304.0782587	323.4742886	268.7777572	365.5532999
Tmem33	2073.439777	2162.917422	2190.626557	2047.77543
Slc30a9	1742.791574	1821.190665	1792.730074	1771.353953
Bend4	163.3559578	246.4083139	154.5911283	259.4977129
Gm33345	9.840720348	17.23844171	7.02686947	19.18026573
Gm40315	0	0	0	0
C330024D21Rik	0	0	0	0
Shisa3	0	0	0	0
Atp8a1	183.0373985	185.5667549	156.3478457	216.6241777
Gm15478	0	0	0.878358684	2.256501851
Gm46914	0	1.014025983	0	1.128250926
Gm41920	0.984072035	4.056103932	4.391793419	2.256501851
Gm52816	0	2.028051966	0	0
Gm15477	0.984072035	6.084155898	3.513434735	2.256501851
4930425K10Rik	0	0	0	0
Gm5108	0	0	0	0
Grxcr1	0	0	0	0
LOC115490284	0	0	0	0
Gm23605	0	0	0	0
Kctd8	0	0	0	0
Gm23932	0	0	0	0
Yipf7	33.45844918	44.61714325	32.4992713	45.13003702
Stk25	2389.3269	2719.617686	2404.067717	2705.545719
Guf1	593.395437	570.8966284	584.1085247	581.0492267
Gnpda2	431.0235512	426.9049388	430.395755	427.6071008
Gm26044	0	0	0	0
Gm23067	0	0	0	0
Gm26072	0	0	0	0
Gabrg1	0	0	0	0
Gabra2	0	0	0	0
Cox7b2	0	0	0	0
Gabra4	0	0	0	1.128250926
Gabrb1	8.856648313	5.070129915	4.391793419	10.15425833
Bok	1158.252785	1257.392219	1343.010427	1080.864387
Gm38562	0	0	0	0
Commd8	912.2347762	904.5111768	1007.47741	817.981921
Atp10d	128.9134366	107.4867542	122.9702157	112.8250926
Corin	0	0	0.878358684	0
Gm23712	0	0	0	0
Nfxl1	615.0450217	543.5179269	657.8906541	507.7129165
Gm34144	10.82479238	6.084155898	7.02686947	10.15425833
Zar1	0	0	0	0
Slc10a4l	0	1.014025983	0	0
Cnga1	0	0	0	0
Thap4	651.455687	639.8503952	657.0122954	635.2052711
Nipal1	77.74169075	54.75740308	90.47094443	46.25828795
Txk	4.920360174	4.056103932	4.391793419	3.384752777
Tec	156.4674535	131.8233778	137.9023133	150.0573731
Slain2	1982.90515	2329.217683	1945.564484	2376.096449
Slc10a4	4.920360174	5.070129915	5.270152102	4.513003702
Fryl	1837.262489	1326.345986	1574.89712	1542.319015
1700071G01Rik	0	0	0	0
1700025M24Rik	0	0	0	1.128250926
Gm40316	0	0	0	0
Ociad1	3860.514592	4250.796921	3838.427448	4278.32751
Atg4b	949.6295135	1045.460788	1008.355769	984.963058
Ociad2	814.8116448	871.0483194	880.1154011	806.6994118
Gm34496	0	0	0.878358684	0
Gm34583	1.96814407	3.042077949	2.635076051	1.128250926
Cwh43	0	0	0	0
Dcun1d4	533.3670428	579.0088363	569.1764271	542.6886952
Lrrc66	0	1.014025983	0	0
Sgcb	2380.470252	3058.302365	2319.745284	3138.794075
Gm34902	0	0	0	0
Spata18	0	0	0.878358684	0
Gm34960	0	0	0	0
Dtymk	1434.777027	1422.678454	1581.923989	1288.462557
1700019F05Rik	0	0	0	0
Usp46	526.4785386	469.4940301	540.1905905	458.0698758
Usp46os1	0	0	0	0
Usp46os2	0	0	0	0
Gm52817	0	0	0	0
Dancr	102.3434916	86.19220855	104.5246834	84.61881942
Snora26	17.71329663	7.098181881	11.41866289	13.53901111
Gm32002	0	0	0	1.128250926
Rasl11b	37.39473732	39.54701333	43.0395755	33.84752777
Scfd2	201.7347671	240.324158	228.3732578	212.111174
Ing5	477.2749369	360.9932499	475.1920479	363.296798
Gm32064	0	4.056103932	2.635076051	0
Fip1l1	2277.142688	1979.378719	2254.746741	2000.388891
Lnx1	170.244462	172.3844171	178.3068128	164.7246351
Gm32304	0	0	0	0
Gm15984	0	0	0	0
Gm52779	0	0	0.878358684	0
Gm6116	0	0	0	0
Gm52778	0	0	0	1.128250926
Gm52777	0	0	1.756717367	2.256501851
Chic2	555.0166276	663.1729928	616.607796	596.8447396
Gm16070	0	0	0	0
Gm22089	0	0	0	0
Gsx2	0	0	0	0
Gm19583	0	0	0.878358684	0
Pdgfra	134.8178688	120.669092	129.1187265	130.8771074
Mir7025	0	1.014025983	4.391793419	4.513003702
Gm24502	0	0	0	0
Kit	0	1.014025983	0	0
Gm32558	0	0	0	0
Kdr	25.5858729	16.22441573	16.68881499	25.94977129
Gm32727	0	0	0	0
Gm32780	0	0	0	0
D2hgdh	349.3455723	350.8529901	352.2218322	348.629536
Srd5a3	348.3615003	378.2316916	353.1001909	374.5793073
Gm33938	5.904432209	1.014025983	4.391793419	3.384752777
Tmem165	1309.799878	1211.76105	1278.890244	1241.076018
Clock	1802.819968	1872.905991	1714.556151	1969.926116
Gm7467	2.952216104	6.084155898	1.756717367	7.897756479
Pdcl2	0	0	0	0
4930432L08Rik	3.936288139	2.028051966	4.391793419	0
Nmu	4.920360174	3.042077949	5.270152102	1.128250926
Gm34175	0	0	0	0
Gm7271	0	0	0.878358684	0
Gal3st2	1.96814407	15.21038974	5.270152102	10.15425833
Exoc1	1019.498628	937.9740342	1003.085617	954.500283
Cep135	277.5083138	223.0857162	260.8725291	239.1891962
Cracd	370.9951571	222.0716903	378.5725927	217.7524286
Gm34369	2.952216104	0	0	0
Gm52818	0	0	0	1.128250926
Aasdh	169.26039	139.9355856	159.8612804	148.9291222
Ppat	1076.574806	1023.152217	1110.245376	993.9890654
LOC115486295	3.936288139	3.042077949	4.391793419	3.384752777
Paics	4476.543686	4458.672247	4590.302481	4352.792071
Srp72	3649.923177	3291.528341	3627.621364	3313.672968
Gal3st2b	2.952216104	16.22441573	4.391793419	14.66726203
Arl9	5.904432209	10.14025983	7.02686947	9.026007404
1700112J05Rik	0.984072035	4.056103932	3.513434735	3.384752777
Thegl	0	0	0	1.128250926
Gm51293	0	0	0	0
Hopx	9.840720348	16.22441573	7.02686947	20.30851666
LOC115490297	0	0	0	0
Hopxos	0	0	0	0
Gm15831	0	3.042077949	2.635076051	0
Chaer1	0	0	4.391793419	5.641254628
Gm34598	0	0	0.878358684	0
Gm7889	23.61772883	23.32259761	15.81045631	33.84752777
Spink2	10.82479238	1.014025983	4.391793419	11.28250926
Rest	1473.155836	1259.420271	1400.982101	1325.694838
Mir5098	0	2.028051966	0	0
Noa1	599.2998692	657.0888369	618.3645134	638.5900239
Polr2b	2950.24796	2698.323141	2911.759037	2736.008494
Igfbp7	615.0450217	856.8519556	637.6884044	829.2644303
Gm34648	0	0	0	0
Gm34728	0	0	0	0
1700017L05Rik	0	0	0	0
Gm34912	0	0	0	0
Gal3st2c	0.984072035	3.042077949	0.878358684	3.384752777
Gm25756	0	0	0	0
Gm24304	0	0	0	0
Gm22974	0	0	0	0
Adgrl3	603.2361573	508.0270175	543.7040252	564.1254628
1700031L13Rik	0	0	0	0
Mir1187	0	0	0	0
Tecrl	48.2195297	39.54701333	28.98583656	62.0538009
Gm25765	0	0	0	0
Gm24792	0	0	0	0
Epha5	0.984072035	1.014025983	1.756717367	2.256501851
Neu4	0	0	0	1.128250926
Gm42163	0	0	0	0
Gm35251	0	0	0	0
Gm24626	0	0	0	0
Cenpc1	858.1108143	719.9584479	888.0206293	696.1308211
Stap1	0	0	0.878358684	0
Gm24524	0	0	0	0
Uba6	946.6772974	778.7719549	821.2653693	896.9594858
Gnrhr	0	0	0	0
Tmprss11c	0	0	0	0
Gm25473	0	0	0	0
Pdcd1	0	0	0	0
Tmprss11d	0	0	0	0
Gm35367	0	0	0	0
Tmprss11a	0	0	0	0
Tmprss11g	0	0	0	0
Tmprss11f	26.56994494	21.29454564	17.56717367	30.46277499
Tmprss11b	0	0	0.878358684	0
Tmprss11e	0	0	0.878358684	0
Ythdc1	2097.057506	1960.112225	2086.980233	1971.054367
Ugt2b34	0	0	0	0
Gm25211	0	0	0	0
Gm23389	0	0	0	0
Ugt2b1	0	0	0	0
Gm24121	0	0	0	0
Ugt2b35	0	0	0	0
Ugt2b36	0	0	0	0
Ugt2b5	0	0	0	0
Ugt2b37	0	0	0	0
Ugt2a3	0	0	0	0
Ugt2b38	0	0	0	0
Ugt2a1	0	0	0	0
Ugt2a2	0	0	0	0
4930440C22Rik	0	0	0	0
Sult1b1	0	0	0	0
Sult1d1	0	0	0	0
Sult1e1	0	0	0	0
Mir3969	0	0	0	0
Csn1s1	0	0	0	0
Csn2	0	0	0	0
Csn1s2a	0	0	0	0
Csn1s2b	0	0	0	0
Prr27	0	0	0	0
Gm7337	0	0	0	0
Crispld1	0	0	1.756717367	2.256501851
Fam174a	247.9861528	328.5444185	248.5755075	328.3210193
Odam	0	0	0	0
1700066N21Rik	0	0	0	0
BC037156	0	0	0	0
Csn3	35.42659325	41.5750653	21.08060841	57.5407972
BC051076	0	0	0	0
Cabs1	0	0	0	0
Smr3a	0	0	0	0
Smr2	0	0	0	0
Gm7714	0	0	0	0
1700041A01Rik	0	0	0	0
St8sia4	136.7860128	168.3283132	140.5373894	164.7246351
Prol1	0	0	0	0
Amtn	0	0	0	0
Ambn	0	0	0	0
Enam	0	0	0	0
Jchain	0.984072035	5.070129915	3.513434735	4.513003702
Utp3	1702.44462	1957.070147	1960.496582	1695.761141
Gm42107	22.6336568	13.18233778	7.02686947	32.71927684
Rufy3	502.8608098	587.1210441	466.4084611	631.8205183
Grsf1	2078.360137	2226.801059	2194.139992	2109.829231
Mob1b	886.6489033	972.4509176	843.2243364	1022.195339
Gm30431	1.96814407	4.056103932	2.635076051	1.128250926
Dck	882.7126152	690.5516944	974.978139	623.9227618
Slc4a4	89.55055516	81.12207864	81.68735759	89.13182312
Gm35855	0	0	0.878358684	0
Gc	0	0	0	0
Npffr2	0	0	0	0
Gm7056	0	0	0	0
Adamts3	14.76108052	7.098181881	10.5403042	12.41076018
Gm25758	0	0	0	0
Gm35936	0	0	0	0
Cox18	182.0533264	198.7490927	195.8739865	186.1614027
4930598F16Rik	0	0	0	0
Ankrd17	4935.121254	3997.290425	4167.811954	4707.062861
Gm9958	12.79293645	16.22441573	18.44553236	11.28250926
Gm35999	0	0	0	0
Alb	0	0	0	0
Afp	3.936288139	4.056103932	5.270152102	1.128250926
Afm	0	0	0	0
Albfm1	0	0	0.878358684	1.128250926
Gm42109	0	0	0.878358684	1.128250926
Rassf6	0	7.098181881	3.513434735	5.641254628
Gm36084	0	0	0	1.128250926
Gm22360	2.952216104	0	0	0
Cxcl5	0	14.19636376	11.41866289	11.28250926
Ppbp	0	0	33.37762998	32.71927684
Pf4	0	1.014025983	0.878358684	1.128250926
Cxcl3	0	1.014025983	3.513434735	5.641254628
Cxcl15	0	0	0.878358684	0
Cxcl1	9.840720348	12.1683118	9.661945521	14.66726203
Cxcl2	0	0	1.756717367	0
Mthfd2l	319.8234113	345.7828602	331.1412238	335.0905249
Gm52819	0	0	0	0
Epgn	5.904432209	13.18233778	12.29702157	6.769505553
1700063A18Rik	0	0	0	0
Gm19610	69.86911447	70.98181881	76.41720549	66.56680461
Ereg	117.1045721	125.7392219	130.8754439	113.9533435
Areg	185.0055425	235.254028	236.2784859	182.7766499
Gm23092	0	0	0	1.128250926
Gm19619	0	1.014025983	0	1.128250926
Btc	40.34695343	48.67324718	47.43136892	42.87353517
Gm42110	0	0	0	0
LOC115490279	0	0	0	0
Parm1	526.4785386	788.9122147	483.0972761	857.4707034
Gm36222	1.96814407	1.014025983	0.878358684	1.128250926
Gm30490	0	0	0	0
1700063O14Rik	0	0	0	0
Gm36303	0	0	0	0
Gm36357	0.984072035	2.028051966	0	1.128250926
Rchy1	1223.201539	1426.734558	1366.726112	1274.923546
Thap6	306.0464028	345.7828602	302.1553872	350.8860378
Odaph	78.72576278	83.1501306	90.47094443	71.07980831
Cdkl2	302.1101147	305.2218209	308.303898	298.9864953
Gm46915	0	2.028051966	0	0
G3bp2	5096.509068	5052.891473	5226.234168	4931.584796
Gm22728	0.984072035	4.056103932	0	0
4930533P14Rik	0	0	0	0
Gm42111	4.920360174	3.042077949	5.270152102	3.384752777
Gm46933	342.4570681	314.3480547	317.9658435	339.6035286
LOC105246914	46.25138563	29.40675351	34.25598867	41.74528425
Uso1	5371.065166	6243.357977	5155.087115	6504.366586
Gm25290	0	0	0.878358684	1.128250926
Gm42113	15.74515256	9.126233847	20.20224973	5.641254628
U90926	16.72922459	9.126233847	21.95896709	4.513003702
Gm42112	0.984072035	0	0	0
Ppef2	6.888504243	7.098181881	8.783586837	4.513003702
Naaa	332.6163477	278.8571453	310.0606154	300.1147462
Gm26245	0	0	0	0
Sdad1	1236.978548	1105.288321	1213.891701	1128.250926
Cxcl9	0	1.014025983	0	1.128250926
Art3	28.53808901	48.67324718	41.28285814	33.84752777
Cxcl10	0.984072035	19.26649368	11.41866289	18.05201481
Cxcl11	0	0	0	0
Nup54	983.0879627	960.2826059	996.937106	948.8590284
Gm42114	9.840720348	7.098181881	11.41866289	6.769505553
Scarb2	2090.169002	2015.883654	2043.062298	2064.699194
Mir6415	0	0	0	0
Fam47e	0	0	0	0
Gm26078	0	0	0	0
Stbd1	1130.698768	1827.274821	1156.798386	1787.149466
Ccdc158	2.952216104	8.112207864	4.391793419	6.769505553
Shroom3	210.5914154	214.9735084	168.6448673	265.1389675
Mir1961	0	0	0	0
Gm36764	0	0	0	1.128250926
Gm25521	0	0	0	0
Gm52780	0	0	0	0
Sowahb	2.952216104	5.070129915	0.878358684	6.769505553
Gm22915	0	0	0	0
Septin11	11947.61857	11080.26192	11849.937	11179.83842
Crisp4	0	0	0	0
Slco4c1	0	0	0	0
Ccni	3911.686338	4312.652505	3908.696143	4320.072794
2010109A12Rik	2.952216104	1.014025983	0.878358684	3.384752777
Gm42116	0	0	0	0
Ccng2	1022.450844	1082.97975	1061.05729	1044.760357
Pramel33	0	0	0	0
Pramel34	0	0	0	0
Pramel35	0	0	0	0
Gm6346	0	0	0	0
Pramel36	0	0	0	0
Gm6351	0	0	0	0
Panct2	0	0	0	0
Pramel37	0	0	0	0
Pramel38	0	0	0	0
Pramel40	0	0	0	0
Pramel39	0	0	0	0
AA792892	0	1.014025983	0	0
Pramel41	0	0	0	0
BC080696	0	0	0	0
Pramel42	0	0	0	0
Pramel44	0	0	0	0
Pramel43	0	0	0	0
Slco6b1	0	0	0	0
Gm46934	0	0	0	0
Gm3183	0	0	0	0
Gm42118	0	0	0	0
Gm6367	0	0	0	0
Pramel45	0	0	0	0
Gm16513	0	0	0	0
Gm6468	0	0	0	0
Pramel46	0	0	0	0
Pramel47	0	0	0	0
Gm46935	0	0	0	0
Slco6c1	0	0	0	0
Pramel48	0	0	0	0
Gm3286	0	0	0	0
Gm6348	0	0	0	0
Pramel49	0	0	0	0
Gm7982	0	0	0	0
Pramel50	0	0	0	0
E330014E10Rik	0	0	0	0
Gm25937	0	0	0	0
Cxcl13	14.76108052	15.21038974	7.905228154	23.69326944
Cnot6l	4093.739665	3922.252502	4114.232075	3906.004704
Gm7133	0	0	0	0
Gm52799	42.31509749	43.60311727	28.10747788	63.18205183
Mrpl1	741.9903142	791.9542927	822.143728	714.1828359
Fras1	405.4376783	519.1813033	343.4382453	605.870747
Gm33050	0	0	0	0
Gm52781	7.872576278	14.19636376	7.905228154	14.66726203
Gm32995	25.5858729	16.22441573	17.56717367	25.94977129
Anxa3	2188.576205	2501.6021	2361.028142	2319.683903
Gm33100	0	0	0	0
Gm24623	0	0	0	0
Gm33370	0	0	0	0
Gm7135	0	0	0	0
Gm8013	0	1.014025983	0.878358684	0
Gm46916	0.984072035	0	0	2.256501851
Bmp2k	731.1655218	669.2571487	801.9414783	609.2554998
Paqr3	391.6606698	305.2218209	386.4778208	310.2690045
Gm33609	0	0	0.878358684	0
Gm33969	0	0	2.635076051	3.384752777
Naa11	1.96814407	1.014025983	0.878358684	0
4930467D21Rik	0	0	1.756717367	0
Gk2	0	0	0	0
Gm34029	0	1.014025983	0.878358684	0
Macir	653.4238311	661.1449409	713.2272512	605.870747
Gm34097	0	0	0	1.128250926
Antxr2	4240.366398	3836.060293	4152.001498	3920.671966
Gm34226	257.8268731	235.254028	264.3859638	229.0349379
Gm42759	269.6357375	237.28208	237.1568446	269.6519712
n-TKctt8	0	0	0	0
Gm42121	2.952216104	0	0	0
Prdm8	96.43905941	100.3885723	94.86273784	102.6708342
A730035I17Rik	37.39473732	42.58909128	38.64778208	42.87353517
Fgf5	117.1045721	132.8374038	110.6731942	139.9031148
Cfap299	7.872576278	7.098181881	7.905228154	6.769505553
Ppip5k2	1572.547112	1126.582867	1462.467208	1211.741494
Mir703	77.74169075	74.02389676	75.5388468	76.72106294
Gm34475	0	0	0	0
Gm24279	0	0	0	0
1700010H22Rik	0	0	0	1.128250926
Gm42122	0	0	0.878358684	0
Gm34563	0	0	0	0
Bmp3	0.984072035	2.028051966	0	1.128250926
Gm42123	0.984072035	4.056103932	0	4.513003702
Prkg2	2406.056125	1968.224433	2591.158117	1827.766499
Rasgef1b	31.49030511	33.46285744	30.74255393	33.84752777
Gin1	158.4355976	159.2020793	158.9829218	159.0833805
Gm35394	0	0	0	1.128250926
A930011G23Rik	0	0	0	1.128250926
Gm35314	0	0	0	0
Gm42125	0	0	0	1.128250926
Gm35253	0.984072035	0	0	2.256501851
Gm35172	0	0	0	0
4930405H06Rik	0	0	0	0
Gm38691	0	0	0	0
Gm16226	0	0	0	0
Gm38413	0	0	0	0
Pam	2851.840757	2883.889896	2888.921711	2849.961838
Gm42126	0	0	0	0
Vamp9	3.936288139	3.042077949	4.391793419	1.128250926
Hnrnpd	4744.21128	4841.974069	5085.696779	4517.516706
Gm42127	71.83725854	49.68727316	63.24182523	58.66904813
4930524J08Rik	42.31509749	34.47688342	30.74255393	47.38653887
Hnrnpdl	5609.210598	5512.245243	5993.919658	5159.491483
Enoph1	674.0893438	538.4477969	673.7011104	540.4321933
Tmem150c	14.76108052	23.32259761	8.783586837	30.46277499
Tmem150cos	3.936288139	5.070129915	0	9.026007404
Gm36167	0	0	0	0
Defb44-ps	0	0	0	0
Gm31771	0.984072035	0	0	0
2310034O05Rik	0	0	0	0
Gm36304	0	0	0	0
Gm42129	0	0	0	0
Gm42128	0	0	0	0
Gm45913	0	0	0	0
Sec31a	5160.47375	4739.557444	4864.350391	5027.486124
5430416N02Rik	157.4515256	100.3885723	135.2672373	119.5945981
Lin54	487.1156572	410.6805231	469.0435371	427.6071008
Cops4	2038.997256	2187.254045	1974.550321	2259.886604
Plac8	17.71329663	10.14025983	19.32389104	10.15425833
B230216N24Rik	0.984072035	4.056103932	2.635076051	4.513003702
Coq2	696.7230006	797.0244226	773.8340004	717.5675886
Hpse	12.79293645	15.21038974	17.56717367	10.15425833
Gm36619	0	0	0	1.128250926
Helq	194.8462629	244.3802619	217.8329536	218.8806796
Mrps18c	667.2008396	806.1506564	763.2936962	702.9003266
Abraxas1	301.1260426	313.3340287	315.3307675	300.1147462
Gm26286	0	0	0	0
Gpat3	164.3400298	174.4124691	180.0635302	160.2116314
Gm46917	0.984072035	0	0	0
Gm36793	0	0	0	0
Gm24465	0	0	0	0
Gm36740	0	0	0	0
n-TDgtc1	0	0	0	0
Gm36851	0	0	0	0
Gm3032	0	0	0	0
Gm42131	0	0	0	0
Gm29982	0	0	0	0
Gm42132	0	0	0	0
Nkx6-1	0	0	0	3.384752777
9430085M18Rik	9.840720348	4.056103932	6.148510786	9.026007404
Gm42134	0	0	0	0
Gm51640	1.96814407	2.028051966	3.513434735	0
Cds1	3.936288139	10.14025983	9.661945521	1.128250926
Gm20548	92.50277127	48.67324718	68.51197733	69.95155738
Wdfy3	1915.988252	1289.84105	1526.587392	1605.501067
Gm42135	0	0	0	0
Gm42136	0	0	0	0
Gm46947	0	0	0	0
Arhgap24	866.9674626	945.0722161	791.4011741	1034.606099
Gm30396	0	0	0	0
Mapk10	3.936288139	0	0	3.384752777
4930429D17Rik	0	0	0	0
1810006J02Rik	0	0	0	0
1700021F02Rik	0	0	0	0
Gm30443	0	0	0	0
Ptpn13	111.2001399	88.22026052	74.66048812	130.8771074
Slc10a6	0	0	0	0
1700016H13Rik	0	0	0	0
Gm42138	0	0	0	0
Gm25721	0	0	0	0
Aff1	1356.051264	808.1787084	1216.526777	902.6007404
Klhl8	147.6108052	122.6971439	126.4836505	144.4161185
Gm42139	18.69736866	21.29454564	17.56717367	23.69326944
Gm29461	0	0	0	0
Gm24897	0	0	0	0
Hsd17b13	0	0	0.878358684	0
Hsd17b11	186.9736866	187.5948068	203.7792146	172.6223916
Nudt9	486.1315852	557.7142906	537.5555145	504.3281637
Mir5619	0	0	0	0
Gm52783	108.2479238	99.37454633	105.403042	103.7990851
Gm17660	0	0	0	0
Sparcl1	22.6336568	7.098181881	10.5403042	22.56501851
LOC330143	5.904432209	2.028051966	2.635076051	5.641254628
Dspp	0	0	0	0
Slco6d1	0	0	0	0
Dmp1	193.8621908	220.0436383	166.8881499	253.8564582
Gm31048	0	0	0	0
Ibsp	0	0	1.756717367	1.128250926
Mepe	0	0	0	0
Spp1	160292.5415	175050.2914	174633.5168	160643.7515
Pkd2	1366.876056	1228.999491	1190.176016	1406.928904
Thoc2l	471.3705046	457.3257183	469.0435371	460.3263776
Zfp33b	301.1260426	314.3480547	304.7904633	310.2690045
Gm31255	38.37880936	52.72935111	49.18808629	40.61703332
Gm20385	11.80886442	12.1683118	14.05373894	10.15425833
Gm7967	0.984072035	2.028051966	0	0
Zfp951	62.98061022	75.03792274	75.5388468	62.0538009
Abcg3	0	5.070129915	0	0
Gm24097	0	0	0	0
Gbp8	56.09210598	62.86961094	43.0395755	77.84931386
Gbp9	824.6523651	577.9948103	649.985426	728.8500979
Gbp4	293.2534664	312.3200027	238.0352033	380.2205619
Gm31785	2.952216104	10.14025983	3.513434735	10.15425833
Gbp10	135.8019408	139.9355856	101.0112486	182.7766499
Gbp6	175.1648222	205.8472745	121.2134984	282.0627314
Gbp11	16.72922459	20.28051966	11.41866289	27.07802221
Gm51641	0	0	0	0
Gm26519	0	0	0	0
Gm32051	0	1.014025983	0	0
4930542N06Rik	0	1.014025983	0	0
Lrrc8b	882.7126152	694.6077983	880.1154011	698.3873229
Gm42141	0.984072035	1.014025983	0.878358684	3.384752777
Gm42144	0.984072035	0	1.756717367	0
Gm42142	0.984072035	0	1.756717367	2.256501851
Lrrc8c	438.8961275	390.4000034	417.2203748	412.9398387
Gm32230	0	0	0	0
Gm32276	0	0	0.878358684	0
Cntnap5b	0	0	0	0
Gm42166	14.76108052	13.18233778	9.661945521	18.05201481
Lrrc8d	877.792255	747.3371494	900.3176508	729.9783488
D830014E11Rik	1.96814407	1.014025983	0.878358684	0
Zfp326	1013.594196	919.7215665	1003.963976	929.6787626
Gm25672	0	0	0	0
Gm32736	0	1.014025983	0	0
Gm32973	0	0	0	0
Gm32921	0	0	0	0
4930458A03Rik	0	0	0	0
Barhl2	0	0	0	0
Defb18	0	0	0	0
Gm41923	0	0	0	0
Gm33151	0	0	0	0
Gm28050	0	0	1.756717367	0
Gm33283	0	0	0	0
Gm52820	0	0	0	0
Gm8350	18.69736866	19.26649368	16.68881499	21.43676759
Gm42145	4.920360174	4.056103932	4.391793419	3.384752777
Zfp644	1272.405141	1272.602609	1236.729027	1309.899325
Gm33327	0	0	0	0
Hfm1	0	2.028051966	0.878358684	0
Cdc7	310.966763	238.296106	339.9248106	217.7524286
Gm23602	0	0	0	0
Gm33371	0	0	0	0
Gm33474	0	0	0	0
Gm42146	3.936288139	3.042077949	1.756717367	4.513003702
Tgfbr3	41.33102546	22.30857162	26.35076051	40.61703332
Brdt	20.66551273	29.40675351	23.71568446	25.94977129
Gm17202	0.984072035	4.056103932	0	4.513003702
Ephx4	0.984072035	4.056103932	0.878358684	4.513003702
Lpcat2b	0	1.014025983	0	0
Btbd8	90.5346272	102.4166243	91.34930311	102.6708342
Gm33885	3.936288139	6.084155898	7.02686947	3.384752777
Gm29667	0.984072035	4.056103932	2.635076051	0
1700028K03Rik	112.184212	101.4025983	117.7000636	95.90132867
Glmn	488.0997292	467.4659781	506.8129605	451.3003702
Rpap2	554.0325556	590.1631221	569.1764271	574.2797211
A930041C12Rik	2.952216104	0	0.878358684	1.128250926
4930428O21Rik	0	0	0	0
Gfi1	8.856648313	5.070129915	9.661945521	4.513003702
Gm42147	2.952216104	4.056103932	4.391793419	2.256501851
Evi5	2090.169002	1770.489366	2011.441386	1840.17726
Ube2d2b	0	0	0	0
Gm42149	2.952216104	1.014025983	0.878358684	1.128250926
Gm20268	0	0	0	0
Rpl5	24035.95945	27367.54725	26397.31352	24908.39568
Snord21	36.41066529	23.32259761	32.4992713	27.07802221
Gm22270	30.50623308	23.32259761	34.25598867	20.30851666
Gm26387	7.872576278	11.15428581	9.661945521	9.026007404
Dipk1a	1532.200158	1997.631186	1684.691955	1815.355739
Gm42150	0	0	0	0
Mtf2	1011.626052	859.8940335	1009.234128	863.111958
Tmed5	1727.046421	2086.865473	1896.376398	1899.974559
Ccdc18	141.706373	109.5148062	128.2403678	121.8511
Dr1	1359.987552	1593.034819	1520.438882	1423.852668
Gm31973	0	0	0	0
Pigg	235.1932163	237.28208	215.1978775	259.4977129
9330198I05Rik	1.96814407	3.042077949	3.513434735	3.384752777
Gm42517	102.3434916	116.612988	115.9433463	101.5425833
Gm10419	26.56994494	26.36467556	32.4992713	19.18026573
Pde6b	1.96814407	0	0.878358684	1.128250926
Gm34254	0.984072035	1.014025983	0.878358684	1.128250926
Gm34204	0.984072035	2.028051966	0	0
Atp5k	1601.085201	1865.807809	1688.20539	1771.353953
Gm34319	43.29916953	82.13610462	43.91793419	81.23406664
Mfsd7a	192.8781188	215.9875344	150.1993349	273.036724
LOC115487674	0	0	0	0
Pcgf3	3966.794372	3968.897697	3776.94234	4168.88717
Cplx1	3.936288139	4.056103932	0.878358684	7.897756479
Gak	2195.46471	1833.358977	2039.548864	1973.310869
Tmem175	420.1987588	482.6763679	466.4084611	435.5048573
Dgkq	452.673136	326.5163665	431.2741137	344.1165323
Idua	169.26039	123.7111699	140.5373894	151.185624
Slc26a1	23.61772883	20.28051966	19.32389104	24.82152036
Gm42151	47.23545767	46.64519522	52.70152102	41.74528425
Fgfrl1	825.6364372	785.8701368	887.1422706	729.9783488
Rnf212	0	0	0	0
Gm24122	0	0	0	0
1700047L14Rik	0	0	0	0
Tmed11	0	0	0	0
Vmn2r8	0	0	0	0
Vmn2r9	0.984072035	0	0	0
Gm20629	0	0	0	0
Vmn2r10	0	0	0	0
Vmn2r11	0.984072035	0	0	0
Vmn2r12	0	0	0	0
Vmn2r13	0	0	0	0
Vmn2r14	0	0	0	0
Gm22034	0	0	0	0
Vmn2r15	41.33102546	25.35064957	38.64778208	27.07802221
Vmn2r16	0	0	0	0
Vmn2r17	0	0	0	0
Gm50598	0	0	0	0
Gm8493	14.76108052	17.23844171	12.29702157	20.30851666
Crlf2	157.4515256	178.468573	159.8612804	176.0071444
5430403G16Rik	23.61772883	22.30857162	21.08060841	24.82152036
4930522L14Rik	54.12396191	46.64519522	48.30972761	53.0277935
Gm10416	2.952216104	1.014025983	0	1.128250926
Gm35089	1.96814407	1.014025983	0	0
Gm41924	0	0	0	0
AB010352	125.9612204	120.669092	129.9970852	117.3380963
Gm26808	0.984072035	0	0.878358684	2.256501851
LOC115490200	202.7188392	199.7631186	202.9008559	198.5721629
Gm15446	53.13988988	54.75740308	52.70152102	56.41254628
Zfp932	467.4342165	411.6945491	460.2599503	419.7093443
Gm35315	64.94875429	47.6592212	63.24182523	49.64304072
Plcxd1	242.0817206	241.3381839	274.0479093	212.111174
Gtpbp6	402.4854622	421.8348089	445.3278527	380.2205619
Zfp605	138.7541569	149.0618195	153.7127697	135.3901111
Chfr	896.4896237	1110.358451	903.8310856	1102.301154
Cdh20	0.984072035	0	1.756717367	1.128250926
Gm15787	108.2479238	128.7812998	95.74109653	144.4161185
Golga3	1663.081739	1600.133001	1500.236632	1771.353953
Ankle2	1252.7237	1194.522608	1184.905864	1263.641037
Pgam5	1289.134366	1412.538194	1381.65821	1318.925332
Pxmp2	27.55401697	65.91168889	43.0395755	44.0017861
Pole	1037.211925	694.6077983	899.4392922	802.1864081
P2rx2	3.936288139	3.042077949	2.635076051	5.641254628
Lrcol1	0	0	0	0
Fbrsl1	601.2680132	627.6820834	575.3249379	656.6420387
A630023P12Rik	0	0	0	0
Lypla1	1730.982709	2077.739239	1893.741322	1897.718057
Defb41	0	0	0	0
Gm41925	0	0	0	0
Galnt9	3.936288139	6.084155898	0.878358684	9.026007404
Noc4l	1021.466772	793.9823446	919.6415419	882.2922238
Ddx51	964.3905941	970.4228657	967.9512695	968.0392941
Ep400	2420.817206	1531.179234	1880.565942	1949.617599
Mir7026	3.936288139	2.028051966	6.148510786	0
Gm22716	0.984072035	1.014025983	0.878358684	0
LOC115490290	0.984072035	2.028051966	2.635076051	1.128250926
Gm22583	0	0	0	0
Gm15559	231.2569282	243.3662359	218.7113123	258.3694619
Pus1	940.7728652	992.7314373	991.6669539	942.0895228
Gm29012	0	0	0	0
Gm26515	91.51869923	137.9075337	101.8896073	125.2358527
Ulk1	1391.477857	1291.869102	1343.010427	1340.3621
Hscb	132.8497247	147.0337675	133.5105199	146.6726203
Chek2	293.2534664	239.310132	317.0874848	221.1371814
Ttc28	1133.650984	838.5994879	910.857955	1035.73435
Mir701	0	0	0	0
Gm35628	49.20360174	34.47688342	36.89106472	47.38653887
Pitpnb	2711.118456	2420.480021	2965.338916	2211.371814
Gm36027	0.984072035	1.014025983	0	0
Mn1	123.9930764	138.9215597	124.7269331	138.7748638
Rnf152	2.952216104	3.042077949	0.878358684	5.641254628
Gm42155	0	0	0	0
Gm42154	0.984072035	0	0	0
Gm36149	0	0	0	0
Gm36223	0.984072035	0	0	0
Gm36274	0	0	0	0
C130026L21Rik	4.920360174	3.042077949	0	0
Gm36386	0	0	0	0
Gm36434	0	0	0	0
Gm36481	0	0	0	0
E130006D01Rik	1.96814407	1.014025983	0	1.128250926
Gm17634	0	0	0	0
Gm36535	8.856648313	6.084155898	3.513434735	11.28250926
Gm29935	1.96814407	1.014025983	0	1.128250926
Gm36794	1.96814407	0	0	0
Gm36880	0	1.014025983	0	0
Gm42156	0	0	0	0
Gm30032	0	0	0	0
1700016B01Rik	0	0	0	0
1700028D13Rik	0	1.014025983	0	0
Miat	0	0	0.878358684	0
Gm52821	0	0	0	0
Gm28403	0.984072035	0	0	0
Cryba4	52.15581784	53.7433771	49.18808629	56.41254628
Crybb1	19.6814407	16.22441573	21.08060841	14.66726203
Gm46941	0	1.014025983	0	0
Tpst2	1725.078277	1835.387029	1899.011474	1666.426617
Tfip11	1257.64406	1110.358451	1294.7007	1079.736136
Srrd	305.0623308	311.3059768	334.6546585	283.1909823
Hps4	285.3808901	245.3942879	282.8314962	248.2152036
Gm6583	1.96814407	2.028051966	0.878358684	1.128250926
Gm20636	38.37880936	32.44883145	49.18808629	23.69326944
Asphd2	59.04432209	24.33662359	44.79629287	37.23228054
LOC115487637	0	0	0	0
Sez6l	0	0	0	0
Gm6588	0	0	0	0
Gm42160	0	0	0	0
1700034G24Rik	0	0	0	0
Gm30529	0	0	0	0
Myo18b	1509.566501	1627.511703	1031.193095	2303.88839
1700095B10Rik	120.0567882	130.8093518	78.17392285	187.2896536
Grk3	0.984072035	0	0	2.256501851
Gm22740	0	0	0	0
Crybb2	0	0	0	0
Pign	979.1516746	1009.969879	842.3459777	1169.99621
Crybb3	20.66551273	23.32259761	22.83732578	20.30851666
2900026A02Rik	2235.811663	2112.216122	2007.927951	2347.890176
4833439F03Rik	46.25138563	53.7433771	23.71568446	84.61881942
Gm42161	0	0	0.878358684	0
Tmem211	0	0	0	0
Sgsm1	14.76108052	11.15428581	14.05373894	11.28250926
Mir7229	0	0	0	0
Mir7230	0	0	0	0
1700016C19Rik	0	0	0	0
Aym1	0	0	0	0
Relch	874.8400389	892.342865	863.4265861	904.8572423
Gm30812	0	0	0	0
Wscd2	0	0	0.878358684	0
Gm52822	0	0	0	0
Gm42002	0	0	5.270152102	13.53901111
Cmklr1	14.76108052	1.014025983	9.661945521	12.41076018
Gm15736	0	0	0	0
Gm52823	0	0	0	0
1700069L16Rik	0	0	0	0
Gm46919	0	0	0	0
Ficd	118.0886442	149.0618195	112.4299115	157.9551296
Tnfrsf11a	2.952216104	7.098181881	3.513434735	7.897756479
Sart3	1908.115675	1718.774041	1916.578648	1712.684905
Iscu	804.9709244	1053.572996	794.9146088	1068.453626
Tmem119	3034.878155	4139.254062	2963.582199	4239.966978
Gm42004	16.72922459	10.14025983	13.17538026	14.66726203
Selplg	0	0	0.878358684	0
Gm52824	681.9619201	561.7703946	672.8227517	572.0232192
Coro1c	5159.489678	4252.824972	5308.799885	4137.296144
Gm42005	40.34695343	50.70129915	31.62091261	62.0538009
Ssh1	505.8130259	503.9709135	458.5032329	556.2277063
Gm52826	0	1.014025983	0	1.128250926
Gm41926	0	0	0	0
Gm52825	0	1.014025983	2.635076051	1.128250926
Dao	0	0	0	0
Svop	30.50623308	21.29454564	34.25598867	18.05201481
Gm16108	12.79293645	8.112207864	14.93209762	6.769505553
Usp30	567.8095641	457.3257183	547.21746	476.1218906
Alkbh2	107.2638518	141.9636376	116.8217049	130.8771074
Ung	201.7347671	237.28208	264.3859638	178.2636462
Acacb	45.2673136	34.47688342	23.71568446	59.79729905
Foxn4	0	0	0	0
Myo1h	1604.037417	1283.756894	1699.624053	1211.741494
Gm15825	0	0	0	0
Gm41927	0	0	0	1.128250926
Kctd10	4237.414182	3280.374055	4301.322474	3234.695404
Ube3b	2484.781888	2981.23639	2428.661761	3050.790503
Mir7027	4.920360174	8.112207864	6.148510786	6.769505553
Mmab	202.7188392	273.7870154	215.1978775	258.3694619
Mvk	275.5401697	285.9553272	290.7367243	270.7802221
Gm34722	0	0	0	0
Gm13790	0	0	0	0
Fam222a	5.904432209	8.112207864	6.148510786	9.026007404
Gm34844	0	8.112207864	0	7.897756479
Trpv4	25.5858729	32.44883145	15.81045631	45.13003702
Gm26214	0	0	0	0
Gltp	643.5831107	582.0509142	599.918981	626.1792637
Gm34931	2.952216104	10.14025983	8.783586837	4.513003702
Tchp	244.0498646	247.4223398	265.2643225	227.906687
Mir7028	3.936288139	3.042077949	2.635076051	3.384752777
Git2	942.7410093	979.5490995	853.7646406	1079.736136
4930515G01Rik	13.77700849	10.14025983	14.05373894	9.026007404
Ankrd13a	1516.455006	1674.156898	1499.358273	1694.63289
1500011B03Rik	129.8975086	120.669092	146.6859002	106.055587
2610524H06Rik	140.722301	163.2581833	158.9829218	144.4161185
Gm46920	0.984072035	0	0	0
Gm7160	6.888504243	6.084155898	7.02686947	6.769505553
Gm13821	3.936288139	1.014025983	1.756717367	4.513003702
Mir6240	0	0	0	0
4930519G04Rik	0	0	0	0
Gm9936	0.984072035	1.014025983	0.878358684	1.128250926
Oasl2	22.6336568	21.29454564	17.56717367	27.07802221
Gm13822	0	0	0	0
Oasl1	24.60180087	28.39272752	25.47240183	29.33452406
2210016L21Rik	509.749314	542.5039009	545.4607426	507.7129165
Hnf1a	3.936288139	0	0.878358684	3.384752777
Hnf1aos1	2.952216104	2.028051966	0	3.384752777
Zcchc2	531.3988988	383.3018216	457.6248742	446.7873665
Sppl3	1178.918298	1150.919491	1166.460332	1164.354955
Rpl37rt	378.8677334	390.4000034	375.059158	396.0160749
Acads	1313.736166	1442.958974	1422.941068	1332.464343
Unc119b	971.2790983	901.4690988	1010.990845	866.4967108
Mlec	9096.761889	10701.0162	9307.966972	10466.78384
Gm35465	0	1.014025983	0.878358684	0
Cabp1	3.936288139	6.084155898	6.148510786	4.513003702
Gm35515	0	4.056103932	3.513434735	2.256501851
Pop5	243.0657926	283.9272752	270.5344746	256.1129601
Rnf10	5742.060323	5758.653557	5522.241045	5989.884164
Gm20753	0.984072035	2.028051966	2.635076051	0
Coq5	593.395437	703.7340322	596.4055463	700.6438248
Dynll1	4942.009759	5614.661868	5482.714904	5056.820648
Gm13830	1.96814407	1.014025983	0.878358684	3.384752777
Srsf9	1279.293645	1187.424426	1377.266416	1103.429405
Gatc	366.0747969	326.5163665	372.4240819	322.6797647
Triap1	382.8040215	413.722601	386.4778208	410.6833369
Cox6a1	2662.898926	3054.246261	2943.379949	2761.958266
4930401G09Rik	0	0	0	0
Msi1	257.8268731	182.5246769	244.1837141	194.0591592
A930005G22Rik	0	0	0	0
Phlpp1	708.531865	675.3413046	684.2414146	700.6438248
Pla2g1b	1.96814407	2.028051966	0.878358684	0
Sirt4	189.9259027	180.496625	194.9956278	176.0071444
Gm42007	8.856648313	4.056103932	4.391793419	10.15425833
Gm24265	0.984072035	0	0	0
Gm24407	0	0	0.878358684	0
Pxn	5491.121954	4665.533548	4877.525771	5237.340796
Gm13840	5.904432209	3.042077949	7.02686947	1.128250926
Rplp0	44641.44378	50103.02382	48096.28645	46509.8879
Gcn1	4106.532601	2965.011974	3547.690724	3419.728555
Mir7029	102.3434916	74.02389676	87.83586837	88.00357219
Gm41928	0	1.014025983	2.635076051	0
1110006O24Rik	22.6336568	17.23844171	24.59404314	14.66726203
Rab35	1341.290183	1327.360012	1430.846296	1244.460771
Mir7030	5.904432209	4.056103932	6.148510786	3.384752777
Bicdl1	202.7188392	190.6368848	193.2389104	200.8286647
Cit	476.2908648	305.2218209	433.9091898	337.3470267
Gm42008	0.984072035	0	0.878358684	0
Gm36185	0.984072035	0	0	1.128250926
Prkab1	832.5249414	928.8478004	831.8056735	930.8070136
Gm13842	0	0	0	0
Tmem233	0	0	0	0
Bcl2	236.1772883	170.3563651	223.9814644	180.5201481
C330018A13Rik	0.984072035	0	0	0
Ccdc60	0	0	0	0
Gm36552	0	0	0	0
Gm36502	0	0	0	0
Gm52827	0	0	0	0
B230112J18Rik	0	0	0	0
Gm36841	2117.723019	2732.800024	1899.889833	3037.251492
Hspb8	9605.527131	12506.99647	8694.87261	13787.22631
Gm42009	5.904432209	1.014025983	4.391793419	4.513003702
Srrm4os	342.4570681	257.5625997	316.2091261	280.9344805
Mir3473f	0	0	0	0
Srrm4	232.2410002	210.9174045	218.7113123	224.5219342
Gm29843	0	0	0	0
Gm29926	0	0	0	0
Gm42010	0	0	0	0
Gm29972	0	0	0	0
Gm30028	0	0	0	0
Gm42011	0	0	0	0
Suds3	1849.071353	1853.639497	1883.201018	1822.125245
Taok3	486.1315852	403.5823412	436.5442658	451.3003702
Pebp1	7317.55965	7864.785524	7838.472894	7343.785274
Gm37053	0	0	0	0
Gm52828	0.984072035	0	0	0
Vsig10	210.5914154	205.8472745	220.4680296	196.315661
Gm42012	2.952216104	4.056103932	6.148510786	0
Wsb2	3221.851842	3347.29977	3162.96962	3411.830799
Rfc5	690.8185684	636.8083173	705.322023	623.9227618
Gm15728	15.74515256	17.23844171	15.81045631	18.05201481
Gm52829	0	0	0	0
Ksr2	4.920360174	3.042077949	4.391793419	2.256501851
Gm42013	0	0	0	0
Gm30360	2.952216104	5.070129915	0.878358684	5.641254628
Tfap2d	0	0	0	0
Kdsr	762.6558269	710.832214	814.2384998	666.796297
Nos1	64.94875429	94.30441641	44.79629287	122.9793509
Gm26995	2.952216104	5.070129915	0	6.769505553
Fbxo21	824.6523651	671.2852007	827.4138801	670.1810498
Tesc	0.984072035	1.014025983	0.878358684	0
Fbxw8	2876.442558	2935.605221	2915.272471	2899.604879
Gm30466	205.6710553	257.5625997	230.1299751	230.1631888
Gm26411	0	0	0	0
Gm30522	0	0	0	0
Hrk	0	0	0	0
Rnft2	149.5789493	187.5948068	160.7396391	173.7506425
Vps4b	1562.706391	1751.222873	1683.813597	1625.809584
Spring1	355.2500045	346.7968862	344.316604	358.7837943
Gm25076	2.952216104	1.014025983	2.635076051	1.128250926
Gm46942	0.984072035	0	0	0
Gm30604	0	2.028051966	0	0
Gm30657	0	0	0	0
Gm30746	1.96814407	2.028051966	3.513434735	0
Gm46921	0	0	0	0
Med13l	1382.621209	1169.171958	1246.390972	1296.360313
Gm42015	0	0	0	0
4930413E15Rik	0	0	0	0
Serpinb5	0	0	0	0
Gm30895	0	0	0	0
Gm31034	0	0	0	0
1700081H04Rik	0	0	0	0
Gm31129	0	0	0	0
Gm7538	0	0	0	0
Gm31190	0	0	0.878358684	0
Gm42016	0	0	0	0
Gm31314	0	0	0	0
AW549542	1.96814407	1.014025983	0.878358684	3.384752777
Tbx3os1	23.61772883	37.51896137	26.35076051	33.84752777
Serpinb12	0	0	0	0
Gm16063	0	0	0	0
Gm16064	0	0	0	0
Tbx3	292.2693943	359.9792239	308.303898	341.8600304
Tbx3os2	0	1.014025983	0	0
Gm42017	0	0	0	0
Tbx5	0	0	4.391793419	3.384752777
Gm5563	0	0	0	0
Gm31773	0	0	0	0
Gm38554	0	0	0	0
Gm42018	0	0	0	0
Serpinb13	0	0	0	0
Gm42019	0	0	0	0
Rbm19	1129.714696	1182.354296	1226.188723	1088.762143
Gm10390	132.8497247	133.8514297	144.9291828	121.8511
Gm31836	0	0	0	0
Gm27199	0	0	0	0
Gm31976	0	0	0	0
Lhx5	0.984072035	1.014025983	0.878358684	2.256501851
Sdsl	29.52216104	27.37870154	23.71568446	33.84752777
Sds	5.904432209	8.112207864	5.270152102	9.026007404
Plbd2	1300.94323	1293.897154	1153.284952	1455.443694
Serpinb3a	0	0	0	0
Slc8b1	297.1897545	293.0535091	268.7777572	323.8080156
Tpcn1	2003.570663	1973.294563	1862.998768	2122.239991
Iqcd	18.69736866	24.33662359	18.44553236	24.82152036
Rita1	162.3718857	138.9215597	172.158302	130.8771074
Ddx54	2969.929401	2885.917947	3060.201654	2802.575299
Cfap73	14.76108052	8.112207864	13.17538026	11.28250926
Rasal1	21.64958476	14.19636376	13.17538026	23.69326944
Dtx1	0.984072035	0	1.756717367	2.256501851
Oas2	0	0	0	0
Oas3	2.952216104	3.042077949	0.878358684	3.384752777
Serpinb3d	0	0	0	0
Oas1e	6.888504243	3.042077949	3.513434735	7.897756479
Oas1c	4.920360174	5.070129915	4.391793419	5.641254628
Oas1b	3.936288139	0	2.635076051	2.256501851
Oas1f	0	0	0	0
Oas1h	0	0	0	0
Oas1g	0	0	0.878358684	0
Oas1a	0	1.014025983	1.756717367	0
Oas1d	0	0	0	0
Rph3a	0	0	2.635076051	5.641254628
Gm32185	0	0	0.878358684	3.384752777
Serpinb3b	0	0	0	0
Ptpn11	5994.966836	6206.853042	5820.004638	6396.054497
Rpl6	22463.41234	24945.03918	24440.33038	22923.80231
LOC115490270	33.45844918	29.40675351	31.62091261	31.59102592
Hectd4	819.732005	518.1672773	597.2839049	701.7720757
Gm52784	6.888504243	5.070129915	6.148510786	5.641254628
Gm24671	0	0	0	0
Trafd1	699.6752167	715.902344	682.4846973	734.4913525
Gm42020	37.39473732	35.4909094	38.64778208	34.97577869
Naa25	2673.723718	2456.984957	2605.211856	2522.76907
Erp29	1583.371904	2077.739239	1769.892748	1857.101023
Serpinb3c	0	0	0	0
Tmem116	50.18767377	55.77142906	27.2291192	86.87532127
Adam1b	18.69736866	12.1683118	10.5403042	21.43676759
Adam1a	53.13988988	51.71532513	46.55301024	58.66904813
Mapkapk5	766.5921151	834.543384	788.766098	812.3406664
Aldh2	4371.247978	4532.696144	4230.175421	4685.626094
Acad12	80.69390685	77.0659747	58.85003181	102.6708342
Acad10	198.782551	237.28208	194.1172691	243.7021999
Brap	2001.602519	1948.957939	2050.089168	1905.615813
Atxn2	2171.846981	1753.250925	1860.363692	2038.749422
Sh2b3	1782.154455	1429.776636	1742.663629	1464.469701
Serpinb11	0	0	0	0
Mir7031	7.872576278	4.056103932	7.905228154	4.513003702
Gm32422	0.984072035	0	0	0
Pheta1	456.6094241	481.6623419	503.2995258	435.5048573
Cux2	8.856648313	17.23844171	12.29702157	13.53901111
Gm52785	0	0	4.391793419	0
Gm52786	0	0	0	0
Myl2	25.5858729	26.36467556	18.44553236	34.97577869
Ccdc63	0	1.014025983	1.756717367	0
Ppp1cc	4682.214741	4759.837964	5069.886323	4395.665606
Gm52787	16.72922459	9.126233847	21.08060841	5.641254628
Tfap2b	0	0	0	0
Serpinb7	5.904432209	5.070129915	5.270152102	5.641254628
Hvcn1	112.184212	118.64104	124.7269331	106.055587
Tctn1	259.7950172	251.4784438	273.1695506	240.3174471
1700112N08Rik	0	0	0	0
Pptc7	640.6308946	595.233252	628.9048176	606.9989979
Rad9b	221.4162078	229.1698721	216.0762362	235.8044434
Vps29	2021.283959	2256.207812	2213.463883	2060.18619
Fam216a	845.3178779	845.6976698	909.9795964	785.2626442
Gpn3	556.9847717	521.2093552	574.4465792	506.5846656
Gm32853	140.722301	119.655066	136.145596	124.1076018
Arpc3	2208.257646	2303.867033	2381.230392	2135.779002
Gm24553	0	0	0	0
Anapc7	1410.175226	1723.844171	1507.263501	1613.398824
Atp2a2	15234.41917	14695.26454	14488.52649	15450.26817
1700040P09Rik	0	0	0	0
Ift81	483.1793691	477.606238	513.83983	450.1721193
Gm32988	0	0	0	0
P2rx7	86.59833906	59.82753299	77.29556417	68.82330646
Mir8115	2.952216104	1.014025983	4.391793419	1.128250926
P2rx4	236.1772883	249.4503918	216.9545949	271.9084731
Camkk2	746.9106744	615.5137716	716.7406859	643.1030276
Anapc5	3995.332461	3677.87224	4071.192499	3612.659464
Serpinb2	413.3102546	428.9329908	450.5980048	399.4008276
Gm33044	0	1.014025983	0	6.769505553
Rnf34	606.1883734	576.9807843	580.59509	603.6142452
Kdm2b	981.1198187	892.342865	975.8564976	898.0877367
Gm33118	26.56994494	16.22441573	19.32389104	23.69326944
A930024E05Rik	81.67797888	87.20623453	82.56571627	86.87532127
Gm2479	1.96814407	2.028051966	0	3.384752777
Orai1	582.5706446	695.6218243	492.7592216	815.7254192
Morn3	7.872576278	6.084155898	0.878358684	12.41076018
Gm42023	6.888504243	8.112207864	4.391793419	9.026007404
Tmem120b	354.2659325	461.3818222	312.6956914	518.9954257
Serpinb10	5.904432209	9.126233847	9.661945521	1.128250926
Rhof	270.6198096	209.9033785	229.2516165	249.3434545
Setd1b	572.7299242	455.2976663	501.5428084	520.1236767
Hpd	0	0	0	0
Psmd9	703.6115049	787.8981887	804.5765543	687.1048137
Wdr66	7.872576278	1.014025983	7.905228154	1.128250926
Gm15860	14.76108052	24.33662359	18.44553236	20.30851666
Bcl7a	1149.396137	824.4031241	1212.134984	783.0061423
Gm23458	8.856648313	3.042077949	4.391793419	9.026007404
Mlxip	737.069954	554.6722127	625.3913828	652.129035
Il31	0	0	0	0
Serpinb8	123.9930764	127.7672739	115.9433463	136.518362
Lrrc43	0	0	0	0
B3gnt4	36.41066529	50.70129915	43.0395755	42.87353517
Diablo	1008.673836	1000.843645	1071.597594	942.0895228
Mir7647	1.96814407	0	0	0
Vps33a	1196.631594	1256.378193	1115.515528	1347.131605
Clip1	1410.175226	1540.305468	1311.389515	1655.144108
Zcchc8	922.0754966	842.6555918	917.0064658	848.444696
Rsrc2	1800.851824	1977.350667	1967.523452	1809.714485
Kntc1	865.9833906	580.0228622	728.1593488	689.3613155
Hcar2	0	0	0	0
Gm15389	0	0	0	1.128250926
Hcar1	0	0	5.270152102	4.513003702
Denr	2597.950172	2778.431193	2950.406819	2442.663254
Ccdc62	30.50623308	25.35064957	26.35076051	29.33452406
Hip1r	1149.396137	1208.718972	1187.54094	1171.124461
Gm46922	0	0	0.878358684	0
Mir7032	0	2.028051966	2.635076051	0
Vps37b	1080.511094	1035.320529	1114.63717	1005.271575
Gm34086	109.2319959	103.4306503	108.0381181	104.9273361
Abcb9	50.18767377	57.79948103	44.79629287	63.18205183
Gm16001	41.33102546	48.67324718	39.52614077	51.89954257
Gm24267	0	0	0	0
Ogfod2	137.7700849	157.1740274	152.834411	141.0313657
Arl6ip4	914.2029203	1137.737153	1057.543855	981.5783052
Pitpnm2	495.9723055	405.6103932	431.2741137	467.0958832
Gm52788	36.41066529	30.42077949	27.2291192	41.74528425
LOC115490137	0.984072035	2.028051966	2.635076051	1.128250926
Pitpnm2os2	0.984072035	0	0	0
Pitpnm2os1	0	0	0	0
Mphosph9	490.0678733	397.4981853	474.3136892	412.9398387
2810006K23Rik	250.9383689	254.5205217	265.2643225	241.4456981
Cdk2ap1	3240.54921	2990.362624	3336.006281	2906.374384
Gm22438	0	0	0	0
Sbno1	2909.901007	2502.616126	2796.694049	2605.131387
Kmt5a	2613.695324	2705.421323	2658.791736	2662.672184
Rilpl2	300.1419706	267.7028595	328.5061477	243.7021999
Gm52789	116.1205001	135.8794817	123.8485744	127.4923546
Snrnp35	546.1599793	651.0046811	599.0406223	594.5882378
Rilpl1	644.5671828	757.4774093	606.9458505	803.314659
Tmed2	6400.404514	7024.157984	6789.712625	6625.089435
Ddx55	339.504852	318.4041586	335.5330172	321.5515138
Eif2b1	1042.132285	1149.905465	1083.016257	1107.942409
Gtf2h3	680.9778481	643.9064992	685.998132	640.8465257
D830032E09Rik	0	0	0	0
Tctn2	237.1613604	254.5205217	253.8456596	238.0609453
Atp6v0a2	3047.671092	3210.406262	2904.732167	3368.957264
Dnah10	19.6814407	8.112207864	10.5403042	18.05201481
Ccdc92	141.706373	83.1501306	108.0381181	112.8250926
Zfp664	2767.210562	2422.508073	2848.517211	2354.659682
Gm32449	1.96814407	2.028051966	0.878358684	1.128250926
Gm40320	2.952216104	3.042077949	4.391793419	3.384752777
Gm40321	0	0	0	0
Gm32529	0	0	0	0
Rflna	24.60180087	29.40675351	32.4992713	21.43676759
Gm41929	0	0	0	0
Ncor2	5613.146886	4251.810946	4969.753433	4790.55343
Gm32585	3.936288139	4.056103932	4.391793419	4.513003702
Scarb1	597.3317251	509.0410434	543.7040252	560.74071
Gm32701	0	0	0	0
Gm40323	0	0	0	0
Gm40324	1.96814407	3.042077949	0	0
Ubc	81068.8383	76735.40223	80221.37694	77594.32915
n-TAtgc10	0	0	0.878358684	0
n-TDgtc15	0	0	0	0
n-TFgaa7	0	0	0	0
Gm32651	0	0	0	0
LOC115487113	0	0	0	0
n-TDgtc14	0	2.028051966	0	0
n-TAtgc5	0	0	0	0
Dhx37	913.2188483	719.9584479	871.3318143	754.7998692
Bri3bp	1119.873976	1016.054035	1144.501365	995.1173163
Gm40325	0.984072035	0	0	1.128250926
Aacs	1074.606662	874.0903973	1011.869204	929.6787626
Tmem132b	6.888504243	0	3.513434735	4.513003702
Gm32811	0	0	0	0
Gm51294	0	0	0	0
Gm40327	0	0	0	0
Gm22159	0	0	0	0
Gm4868	0	0	0	0
Gm40328	0	0	0	0
Gm32986	0	0	0	0
1700048F04Rik	0	1.014025983	0	0
Gm40329	0	0	0	0
Gm23151	0	0	0	0
Gm40330	0	0	0	0
Gm24839	0	0	0	0
Gm33239	0	0	0	0
1700081B01Rik	0	0	0	0
Cdh7	0	0	0	0
Gm33347	0	0	0	1.128250926
Gm40331	0	0	0	0
4933438B17Rik	0	0	0	0
Gm33491	0	0	0	0
4930572K03Rik	0	0	0	0
4930548G05Rik	0	0	0	0
Tmem132c	0	0	0	0
Tmem132cos	0	0	0	0
Slc15a4	518.6059623	579.0088363	493.6375803	608.1272489
Glt1d1	0	1.014025983	0	0
Gm41930	0	0	0	0
Tmem132d	0	0	0	0
Gm33738	0	0	0	0
Gm38612	0	0	0	0
Fzd10os	0	0	2.635076051	4.513003702
Fzd10	4.920360174	6.084155898	7.02686947	4.513003702
Gm33931	0	0	0	0
Gm33995	0	0	0	0
Piwil1	0	0	0	0
Rimbp2	0	0	0	0
Gm42875	0	0	0	0
Cdh19	6.888504243	4.056103932	4.391793419	7.897756479
Gm34057	0	0	0	0
Stx2	606.1883734	587.1210441	545.4607426	653.2572859
Ran	15074.9995	13460.1809	16292.67522	12453.63372
Gm38615	0	0	3.513434735	5.641254628
Adgrd1	140.722301	168.3283132	170.4015846	137.6466129
Gm52830	0	0	0	0
Gm46923	0	0	0	0
Gm34145	0	0	0	0
Gm34468	0	0	0	0
Gm40333	0	0	0	0
n-TKctt7	0	0	0	0
Gm40332	0	0	0	3.384752777
Sfswap	1409.191154	1168.157932	1292.065624	1272.667044
Mmp17	30.50623308	17.23844171	25.47240183	23.69326944
Gm6139	1070.670374	1005.913775	1029.436377	1045.888608
Zfp11	114.152356	124.7251959	122.9702157	117.3380963
Septin14	0	1.014025983	0.878358684	0
Mrps17	1081.495166	1152.947543	1169.973767	1065.068874
Nipsnap2	1599.117056	1998.645212	1668.00314	1918.026573
Psph	1603.053345	1682.269106	1704.015846	1584.064299
Cct6a	10704.73559	11279.01101	11742.77724	10277.23768
4921525D07Rik	0	0	0	0
Gm23245	9.840720348	3.042077949	7.905228154	5.641254628
Snora15	4.920360174	3.042077949	6.148510786	0
Sumf2	605.2043014	569.8826024	623.6346655	552.8429535
Phkg1	18.69736866	16.22441573	17.56717367	18.05201481
Chchd2	5327.765996	7598.09669	6644.783443	6041.783706
Zbed5	1006.705692	1142.807283	1137.474495	1009.784578
Nupr1l	2.952216104	1.014025983	2.635076051	3.384752777
Vkorc1l1	1238.946692	1204.662868	1285.917113	1162.098453
Gusb	1477.092124	1496.702351	1512.533653	1462.2132
Asl	472.3545767	515.1251993	518.2316234	468.2241341
Dsel	446.7687038	427.9189648	454.9897982	420.8375952
Gm40334	0	0	0	0
Crcp	587.4910048	597.261304	633.296611	553.9712044
Tpst1	379.8518054	327.5303925	379.4509514	328.3210193
Kctd7	168.2763179	217.0015604	165.1314325	221.1371814
Rabgef1	837.4453016	931.8898783	865.1833035	902.6007404
Tmem248	1297.991014	1358.794817	1344.767145	1313.284077
Gm6598	2.952216104	2.028051966	0.878358684	0
Sbds	1151.364281	1393.271701	1270.106657	1261.384535
Tyw1	784.3054117	699.6779282	801.9414783	685.9765627
Caln1	9.840720348	13.18233778	0	0
Gm32810	0	0	0	0
Gm40336	0	0	0	0
A330070K13Rik	0	0	0	0
Gm40337	0	0	0	0
Galnt17	905.346272	945.0722161	849.3728472	1006.399826
Gm40338	0.984072035	2.028051966	0.878358684	1.128250926
Gm29681	0	0	0	0
Auts2	1615.846281	1546.389624	1598.612804	1564.884034
4930563F08Rik	0	1.014025983	0	0
Gm36528	0	0	0	0
LOC115490285	0	0	0	0
Gm22331	0	0	0	0
Gm36667	0	0	0	0
Gm40339	0	0	0	0
Gm40340	0	0	0	0
Gm15627	0.984072035	0	0.878358684	1.128250926
Castor2	745.9266023	972.4509176	662.2824475	1089.890394
Rcc1l	514.6696742	494.8446797	527.8935689	482.8913961
Gtf2ird2	167.2922459	151.0898715	158.9829218	160.2116314
Ncf1	46.25138563	37.51896137	21.08060841	68.82330646
LOC115490142	19.6814407	10.14025983	8.783586837	22.56501851
Gtf2i	4869.188428	4612.804196	4599.964427	4883.070006
Pkhd1	277.5083138	236.268054	220.4680296	295.6017425
Gm41932	0	0	0	0
Mir3965	0	0	0	0
Gm46925	0	0	0	0
Gtf2ird1	2508.399617	2263.305994	2358.393066	2407.687475
Clip2	1097.240319	858.8800076	1031.193095	916.1397515
Syna	6.888504243	10.14025983	10.5403042	7.897756479
Mir7228	0	0	0	0
Rfc2	960.4543059	862.9361115	958.289324	865.3684599
Lat2	55.10803395	65.91168889	58.85003181	62.0538009
Eif4h	8578.155927	8974.129949	9069.05341	8492.344717
Limk1	645.5512548	724.0145518	688.6332081	679.2070572
Gm46244	0	0	0	0
Gm10369	0	4.056103932	2.635076051	2.256501851
Eln	2.952216104	1.014025983	0	3.384752777
Gm30003	0.984072035	0	0	0
Tmem270	5.904432209	10.14025983	8.783586837	5.641254628
Cldn13	1.96814407	1.014025983	0	1.128250926
9030607J07Rik	77.74169075	90.24831248	79.93064022	86.87532127
Mettl27	408.3898944	471.5220821	427.760679	450.1721193
Cldn4	1323.576887	1254.350141	1273.620091	1304.25807
Cldn3	0.984072035	4.056103932	4.391793419	3.384752777
Wbscr25	0.984072035	0	0	1.128250926
Gm32985	0	0	0	0
LOC115490310	0	0	0	0
Abhd11	378.8677334	344.7688342	385.5994622	340.7317795
Abhd11os	21.64958476	29.40675351	25.47240183	25.94977129
Stx1a	185.0055425	123.7111699	166.8881499	139.9031148
Bud23	874.8400389	828.4592281	919.6415419	788.647397
Gm25492	4.920360174	5.070129915	6.148510786	3.384752777
Dnajc30	275.5401697	275.8150674	246.8187901	308.0125027
Vps37d	103.3275636	73.00987077	92.22766179	83.49056849
Mlxipl	0.984072035	4.056103932	2.635076051	2.256501851
Tbl2	680.9778481	723.0005258	709.7138165	695.0025701
Gm33042	0	0	0	0
Bcl7b	476.2908648	558.7283166	522.6234168	509.9694183
Baz1b	4535.588008	3679.900292	4242.472442	3934.210977
Fzd9	47.23545767	60.84155898	45.67465155	63.18205183
Fkbp6	0	0	0	0
Trim50	0	0	0	0
Nsun5	684.9141362	569.8826024	687.7548494	568.6384665
Pom121	1970.112214	1510.898715	1792.730074	1658.528861
Mir7033	6.888504243	2.028051966	4.391793419	4.513003702
Hip1	4078.978584	4031.767308	3467.760083	4714.960618
Gm52790	3.936288139	6.084155898	0.878358684	6.769505553
LOC108167704	0	0	0	0
Ccl26	0	0	0	0
Ccl24	0	0	0	0
Rhbdd2	625.8698141	636.8083173	643.8369152	620.538009
Por	2729.815824	2566.499763	2728.182072	2570.155608
Gm40345	2.952216104	3.042077949	2.635076051	4.513003702
Tmem120a	804.9709244	672.2992267	801.0631196	676.9505553
Mir7034	0	1.014025983	2.635076051	1.128250926
Styxl1	3.936288139	9.126233847	7.905228154	4.513003702
Gm30205	0	0	1.756717367	2.256501851
Mdh2	9077.080449	9695.102423	9675.120901	9099.343714
Cntnap5a	23.61772883	20.28051966	22.83732578	21.43676759
Srrm3	0	0	0	0
Gm22450	0.984072035	0	0	0
Hspb1	2693.405159	3671.788084	2455.012521	4019.958048
Ywhag	12466.22454	12314.33154	12465.66644	12323.88486
Gm40346	41.33102546	24.33662359	42.16121682	23.69326944
Ssc4d	57.07617802	40.56103932	48.30972761	49.64304072
Zp3	0	1.014025983	0.878358684	0
Dtx2	421.1828309	439.0732506	421.6121682	440.017861
Upk3b	0	0	0	0
Upk3bl	0	8.112207864	0	7.897756479
Gm24030	0	0	0	0
Gm40347	0	0	0	0
Rasa4	1704.412764	1451.071182	1755.839009	1409.185406
Mir7035	20.66551273	16.22441573	19.32389104	16.92376388
Polr2j	736.085882	860.9080595	797.5496848	795.4169025
Lrwd1	830.5567973	668.2431228	830.9273148	669.0527988
Alkbh4	155.4833815	197.7350667	190.6038344	160.2116314
Orai2	1413.127442	1543.347546	1704.894205	1272.667044
Prkrip1	544.1918352	621.5979275	623.6346655	541.5604443
Sh2b2	292.2693943	388.3719515	310.938974	365.5532999
Gm30408	220.4321358	275.8150674	277.5613441	217.7524286
B020011L13Rik	0	0	0	0
Cux1	3398.000736	2926.478987	3326.344335	2992.121455
Mir721	0	0	0	0
Gm16599	0.984072035	4.056103932	5.270152102	1.128250926
Gm38722	0	8.112207864	3.513434735	4.513003702
Myl10	0.984072035	3.042077949	3.513434735	1.128250926
Col26a1	213.5436315	295.081561	242.4269967	262.8824657
Gm30654	0	0	0	0
Gm20485	33.45844918	57.79948103	50.06644497	38.36053147
Ift22	375.9155173	442.1153286	429.5173964	386.9900675
4933404O12Rik	46.25138563	58.81350701	50.94480366	53.0277935
Tsn	3311.402397	3350.341848	3603.027321	3077.868525
Fis1	1688.667612	2042.24833	1864.755486	1848.075016
Cldn15	25.5858729	19.26649368	22.83732578	22.56501851
Znhit1	703.6115049	731.1127337	745.7265225	689.3613155
Plod3	2073.439777	1939.831705	2000.901082	2012.799651
Mir702	195.8303349	200.7771446	203.7792146	194.0591592
Vgf	11.80886442	18.25246769	18.44553236	12.41076018
Ap1s1	2535.953634	2768.290933	2820.409733	2486.66504
Serpine1	9167.615076	7162.065518	8458.594124	7760.109866
Trim56	380.8358775	270.7449374	318.8442022	326.0645175
Muc3	0	0	0	0
Nifk	1733.934925	1948.957939	1971.915245	1710.428403
Gm40348	0	0	0	0
Gm31160	0	0	0	0
Gm40349	0	0	0	0
Muc3a	0	0	0.878358684	5.641254628
Gm42456	4.920360174	5.070129915	3.513434735	6.769505553
Ache	160.4037417	129.7953258	109.7948355	186.1614027
Mir8116	0	3.042077949	4.391793419	0
Ufsp1	97.42313144	104.4446762	96.61945521	106.055587
Srrt	3646.970961	3303.696652	3722.484102	3239.208407
Mir7036	40.34695343	34.47688342	48.30972761	28.20627314
4930486I03Rik	8.856648313	6.084155898	7.905228154	6.769505553
Gm28867	0	0	0	0
Trip6	757.7354668	750.3792274	758.9019028	750.2868655
Slc12a9	358.2022207	328.5444185	356.6136256	331.7057721
Gm52791	0.984072035	0	1.756717367	1.128250926
Ephb4	1302.911374	1077.90962	1287.67383	1092.146896
Zan	0	4.056103932	2.635076051	2.256501851
Gm38725	0	0	0	0
Gm36056	0	0	0	0
Epo	0	0	0	0
Pop7	288.3331062	322.4602626	323.2359956	286.5757351
Gigyf1	933.884361	850.7677997	871.3318143	912.7549988
Clasp1	2942.375384	2521.88262	2518.254346	2933.452406
Gnb2	5133.903805	5257.724722	5247.314777	5148.208973
Mir6418	1123.810264	1132.667023	1152.406593	1105.685907
Actl6b	0.984072035	0	0	0
Tfr2	2.952216104	4.056103932	2.635076051	3.384752777
Mospd3	303.0941867	332.6005224	315.3307675	320.4232629
Pcolce	2460.180087	2597.934568	2207.315372	2889.45062
Fbxo24	29.52216104	29.40675351	24.59404314	34.97577869
Gm36266	33.45844918	31.43480547	25.47240183	40.61703332
Gm20605	1088.38367	1106.302347	1039.098323	1159.841951
Lrch4	968.3268822	1020.110139	935.4519982	1057.171117
Gm26080	0	0	0	0
Sap25	108.2479238	84.16415658	93.98437916	98.15783052
Irs3	2.952216104	1.014025983	0.878358684	3.384752777
Agfg2	225.352496	269.7309115	218.7113123	278.6779786
Gm15498	0	0	0	0
Nyap1	65.93282633	43.60311727	55.33659708	54.15604443
Tsc22d4	762.6558269	868.0062414	801.9414783	827.0079284
Ppp1r35	189.9259027	359.9792239	270.5344746	251.5999564
Mepce	1189.74309	1085.007802	1160.311821	1114.711914
Zcwpw1	63.96468226	100.3885723	75.5388468	85.74707034
Pilra	15.74515256	30.42077949	22.83732578	21.43676759
2900060B14Rik	1.96814407	3.042077949	2.635076051	0
Pilrb1	0	0	0	0
Gm36551	2.952216104	0	0.878358684	3.384752777
Pilrb2	0	0	0	0
Cyp3a13	3.936288139	4.056103932	0.878358684	6.769505553
Gjc3	1.96814407	0	0.878358684	0
Azgp1	0	1.014025983	0	0
Smok3a	0	0	0	0
Smok3b	0	0	0	0
Smok3c	0	0	0	0
Zkscan1	957.5020898	879.1605272	981.1266497	858.5989543
Tfcp2l1	6.888504243	9.126233847	5.270152102	11.28250926
Zscan21	776.4328354	915.6654626	798.4280435	892.4464821
Zfp113	273.5720257	249.4503918	301.2770285	225.6501851
Cops6	2706.198096	3316.87899	3038.242687	2951.504421
Mcm7	3503.296444	2826.090414	3472.151877	2854.474842
Mir25	22.6336568	15.21038974	18.44553236	19.18026573
Mir93	3.936288139	3.042077949	4.391793419	3.384752777
Mir106b	0	1.014025983	0	0
Ap4m1	929.9480728	848.7397477	962.6811174	820.2384229
Taf6	1125.778408	1099.204166	1133.082702	1093.275147
Cnpy4	608.1565175	550.6161087	638.5667631	524.6366804
Gli2	41.33102546	22.30857162	37.7694234	25.94977129
Mblac1	64.94875429	63.88363693	63.24182523	65.43855368
Gm454	0	0	0	0
Nxpe5	0	1.014025983	0	0
Lamtor4	498.9245216	584.0789662	581.4734486	498.6869091
Map11	411.3421105	350.8529901	382.0860274	377.9640601
6330418K02Rik	45.2673136	61.85558496	53.57987971	53.0277935
Gal3st4	50.18767377	59.82753299	52.70152102	57.5407972
Stag3	27.55401697	33.46285744	23.71568446	37.23228054
Gpc2	836.4612295	659.1168889	860.7915101	640.8465257
Pvrig	0	0	0	0
Gm51642	0	0	0	0
Gm10874	107.2638518	113.5709101	107.1597594	115.0815944
Gm25525	0	0	0	0
Zfp157	345.4092842	263.6467556	314.4524088	291.0887388
1700123K08Rik	0	0	0	0
Zfp68	864.0152465	858.8800076	926.6684113	799.9299062
A430033K04Rik	143.6745171	114.5849361	149.3209762	109.4403398
Fam20c	2805.589371	3056.274313	2909.123961	2950.37617
Gm5294	0	0	0	0
Gm30206	0	0	0	0
Gm38726	0	1.014025983	0	0
Mir6346	0	0	0	0
Pdgfa	2100.009722	1942.873783	2199.410144	1857.101023
Prkar1b	354.2659325	457.3257183	353.1001909	459.1981267
Dnaaf5	841.3815897	812.2348123	857.2780753	798.8016553
Sun1	2531.033273	3018.755351	2403.189359	3178.282857
Get4	1529.247942	1883.04625	1669.759858	1725.095665
Adap1	10.82479238	13.18233778	7.905228154	15.79551296
Cox19	591.4272929	716.9163699	630.6615349	672.4375516
Cyp2w1	0.984072035	0	0.878358684	0
3110082I17Rik	445.7846317	444.1433805	505.0562432	390.3748202
Mir339	0	1.014025983	0.878358684	1.128250926
Gm41934	54.12396191	63.88363693	53.57987971	64.31030276
Gpr146	122.0249323	126.7532479	89.59258574	168.1093879
C130050O18Rik	0	4.056103932	0.878358684	2.256501851
Gper1	302.1101147	275.8150674	327.627789	253.8564582
Gm26285	0	0	0	0
Zfand2a	794.146132	799.0524746	841.467619	753.6716183
4930500L23Rik	0	0	0	0
Uncx	0	0	0	0
Gm46926	0	0	0	0
Micall2	610.1246615	584.0789662	649.1070673	549.4582007
Ints1	2640.265269	1998.645212	2312.718414	2276.810368
Gm46144	0	0	0	0
Mir7037	2.952216104	1.014025983	0.878358684	1.128250926
Mafk	951.5976576	1032.278451	1048.760268	936.4482682
Tmem184a	27.55401697	52.72935111	22.83732578	59.79729905
Psmg3	471.3705046	510.0550694	526.1368516	456.9416248
Gm38727	0	0	0	0
Elfn1	138.7541569	121.683118	137.0239547	124.1076018
Mad1l1	1174.98201	1119.484685	1162.068539	1132.763929
Gm30492	0	0	0	0
Gm16120	1.96814407	3.042077949	0	0
Nudt1	260.7790892	241.3381839	244.1837141	258.3694619
Gm24162	0.984072035	0	0	0
Gm33388	0.984072035	0	1.756717367	2.256501851
Mrm2	179.1011103	171.3703911	165.1314325	186.1614027
Snx8	765.608043	902.4831248	849.3728472	812.3406664
Gm30550	0	0	0	0
Eif3b	9139.076987	9146.514366	9138.443746	9155.756261
Mir7038	13.77700849	15.21038974	13.17538026	16.92376388
Gm4869	0.984072035	6.084155898	3.513434735	3.384752777
Gm38728	0.984072035	1.014025983	1.756717367	1.128250926
Chst12	212.5595595	228.1558462	217.8329536	224.5219342
Gm42808	0.984072035	0	0.878358684	0
Grifin	0	1.014025983	0	0
Inhbb	354.2659325	372.1475357	358.370343	368.9380527
Gm30603	3.936288139	2.028051966	0	0
Lfng	419.2146868	471.5220821	456.7465155	432.1201045
Ttyh3	2058.678697	1585.936637	2054.480961	1590.833805
Iqce	402.4854622	318.4041586	390.8696143	328.3210193
Brat1	385.7562376	385.3298735	389.9912556	382.4770638
Amz1	6.888504243	10.14025983	8.783586837	9.026007404
Gm30745	0.984072035	3.042077949	2.635076051	0
Gna12	945.6932254	827.4452021	894.16914	875.5227182
Gm52831	0	0	0	0
Gm30804	1.96814407	7.098181881	4.391793419	4.513003702
Gm41935	0	0	0	0
Card11	20.66551273	25.35064957	18.44553236	27.07802221
Gm38729	0	0	0	0
Gm38730	0	0	0	0
Gm30866	0	0	0	0
Sdk1	92.50277127	100.3885723	88.71422706	104.9273361
Gm16035	0	0	0	0
Gm24131	0	0	0	0
Gm52792	0	0	0	0
Gm30998	0	0	0	0
Gm31068	0	0	0	0
Gm33490	0	0	0	0
Gm31127	0.984072035	1.014025983	0	0
Foxk1	1137.587272	1011.997931	1069.840877	1077.479634
Ap5z1	329.6641316	306.2358468	301.2770285	335.0905249
Radil	36.41066529	19.26649368	22.83732578	34.97577869
Gm38732	0.984072035	0	0	1.128250926
Papolb	1.96814407	2.028051966	0	0
Mmd2	0	0	0	0
Wipi2	2369.64546	2277.502358	2383.865468	2266.656109
Gm40352	0.984072035	0	0	0
Slc29a4	91.51869923	93.29039043	103.6463247	82.36231756
Gm33575	0.984072035	0	0	0
Tnrc18	2024.236175	1517.996896	1884.079377	1631.450838
Gm31365	36.41066529	55.77142906	28.98583656	67.69505553
Gm52793	0	0	0	0
Fbxl18	308.0145469	211.9314304	259.1158117	253.8564582
Gm38733	13309.57427	10622.9362	14144.20988	9999.687953
Actb	72821.33057	56700.27686	73846.24962	55958.98941
Fscn1	12109.00639	11863.08997	12678.22924	11338.9218
Rnf216	1779.202239	1585.936637	1678.543445	1682.22213
Gm43380	62.98061022	55.77142906	64.12018391	55.28429535
Gm38734	0	0	0	0
LOC115487115	0.984072035	0	0	0
Rbakdn	0	0	0	0
Rbak	201.7347671	174.4124691	199.3874212	176.0071444
Spdye4b	0.984072035	0	0	0
Spdye4a	0	0	0	0
4930448H16Rik	0	1.014025983	0	5.641254628
Gm38735	1.96814407	1.014025983	0	1.128250926
Zfp12	395.596958	354.909094	393.5046903	357.6555434
Zfp316	260.7790892	268.7168855	264.3859638	266.2672184
Zfp853	0	1.014025983	0.878358684	2.256501851
Gm52794	0	0	0	1.128250926
Gm46145	0	0	0	0
E130309D02Rik	565.84142	478.620264	541.9473079	500.9434109
Zdhhc4	425.119119	395.4701333	460.2599503	364.4250489
0610040B10Rik	27.55401697	31.43480547	27.2291192	32.71927684
Grid2ip	0	0	0	2.256501851
Gm38736	0	0	0	0
Gm20635	5.904432209	3.042077949	3.513434735	4.513003702
Kdelr2	2325.362218	2348.484177	2325.893795	2350.146678
Daglb	278.4923858	308.2638988	293.3718004	293.3452406
Rac1	6486.018781	5691.727842	6920.588069	5336.626878
Fam220a	679.009704	681.4254605	660.5257302	701.7720757
Ralb	1202.536026	1119.484685	1192.811093	1129.379176
Cyth3	1617.814425	1498.730403	1563.478457	1552.473274
Usp42	605.2043014	537.433771	587.6219594	555.0994554
Gm38737	0	0	0	0
D130017N08Rik	68.88504243	74.02389676	65.87690128	77.84931386
Eif2ak1	1082.479238	1046.474814	1040.85504	1089.890394
Ankrd61	14.76108052	4.056103932	13.17538026	5.641254628
Aimp2	1027.371204	1160.045724	1095.313279	1087.633892
Pms2	450.7049919	405.6103932	447.08457	410.6833369
Gm17135	0.984072035	0	0.878358684	0
LOC115486439	0.984072035	0	0	1.128250926
Tmem185b	534.3511149	611.4576677	547.21746	597.9729905
Ccz1	1313.736166	1368.935077	1343.010427	1341.49035
Gm24311	1.96814407	0	0	0
Gm33427	1.96814407	1.014025983	0.878358684	1.128250926
Ocm	1.96814407	1.014025983	0	0
Lmtk2	561.9051318	432.9890947	480.4622	506.5846656
Bhlha15	0	0	0	0
Tecpr1	1037.211925	1089.063906	1032.949812	1094.403398
2900089D17Rik	380.8358775	456.3116923	361.8837777	479.5066434
Bri3	638.6627506	694.6077983	603.4324157	735.6196035
Gm38675	30.50623308	23.32259761	32.4992713	20.30851666
3830432H09Rik	0.984072035	1.014025983	0	1.128250926
Baiap2l1	1566.642679	1774.54547	1289.430548	2136.907253
Gm15708	199.7666231	220.0436383	161.6179978	267.3954694
Dmrt1i	38.37880936	111.5428581	34.25598867	118.4663472
Gm33552	0	0	0	0
Gm33714	0	0	0	0
Gm33765	0	0	0	0
Nptx2	2.952216104	5.070129915	3.513434735	5.641254628
Gm52796	0.984072035	11.15428581	5.270152102	7.897756479
[truncated: 40,397 more rows]
