# Supplementary material for: Dynamic remodeling of septin structures fine-tunes myogenic differentiation
Source: iScience. 2024 Jul 31;27(9):110630. doi: 10.1016/j.isci.2024.110630 (PMC11380178; doi:10.1016/j.isci.2024.110630)
Supplement: Table S4. RNASeq differential expression values C2C12, related to Figure 2 [file mmc7.csv]

baseMean "log2FoldChange" "lfcSE" "stat" "pvalue" "padj"
Gm26206 0 NA NA NA NA NA
Mrpl15 782.920761688949 -0.0250610003194778 0.115112199525312 -0.217709334221932 0.827655590463945 0.979923102921234
Gdap1 2.18832524022403 1.6928260329056 2.07256308750189 0.816779012959266 0.414054727850417 NA
Olfr1414 0 NA NA NA NA NA
Il6 2.98609466566831 -1.15488289051296 1.74449267928088 -0.662016472885991 0.507960664607842 NA
Tyms 905.517856117957 0.112484877985333 0.109706576602456 1.02532483893782 0.305209939418903 0.80254406381066
Gm4961 0.787578959593998 -1.01697785116592 3.3988217367904 -0.299214824995877 0.76477613846289 NA
3110082J24Rik 0.51762765222062 -2.54488532450228 4.24123337467071 -0.600034258831577 0.548483403963711 NA
Garem2 8.54819095406395 -0.796082038603988 1.02807592753471 -0.774341677771764 0.438728763215462 NA
Hadha 3711.74626488629 0.0492770655124106 0.0638229162312322 0.772090471922003 0.440060845065384 0.888291536356607
Hadhb 2358.5845055008 0.0565512964866569 0.0743444260675296 0.760666259435366 0.44685643259616 0.891271531755476
Mir1960 0 NA NA NA NA NA
Adgrf3 2.95557540981737 -0.664281277934344 1.74493895279164 -0.380690268201987 0.703433090945178 NA
Selenoi 1261.61076504083 0.0415702773574381 0.0938241094903868 0.443066047556757 0.657717962473746 0.948831289597218
Olfr1413 0 NA NA NA NA NA
Drc1 0.485162223844197 2.34888378719115 4.35078148905718 0.539876294201149 0.589282347253363 NA
Otof 0 NA NA NA NA NA
Fam166c 0 NA NA NA NA NA
Cib4 0.269951307373379 1.46113031955923 4.97863928191976 0.293479851987954 0.769155397624061 NA
Gm40272 0 NA NA NA NA NA
Gm9899 0 NA NA NA NA NA
Kcnk3 0 NA NA NA NA NA
Mir5625 56.037125698597 -0.554128190673662 0.405407561636848 -1.36684226716529 0.171674751187371 NA
Slc35f6 599.884559804811 -0.139609253147442 0.129271494640434 -1.07996935856402 0.280155825249167 0.78198041342002
Cenpa 1418.82189989 0.035097387174944 0.0901683003646189 0.389243082469322 0.697096336226178 0.959083288079112
Olfr1412 0 NA NA NA NA NA
LOC115490283 0.245730172321757 -1.52244776196789 4.99379387975297 -0.304867961839706 0.760466717618316 NA
Dpysl5 1.54269249081157 0.968745669800537 2.39779885545079 0.404014568444028 0.686202006202331 NA
Gm46907 2.33656957120489 -0.963642420429704 2.09676174378262 -0.459586037034071 0.645813383363266 NA
Mapre3 1291.61545240684 -0.195497382139392 0.098190611978742 -1.99099871362159 0.0464810286713778 0.324168860158347
Tmem214 1420.36297694343 0.0468166985715464 0.0938828709424083 0.498671356144037 0.618010926861508 0.943031296426124
Gm35795 0.946103312636772 1.4616068667992 3.15382664430583 0.463439190431757 0.643049592906154 NA
n-TYgta9 0.541848787272242 -0.0414529308835629 4.2794135850984 -0.00968659141240953 0.992271339128865 NA
n-TAagc15 0 NA NA NA NA NA
Agbl5 1165.84366652732 -0.0835831414612401 0.102184916433592 -0.817959679162228 0.413380211145937 0.874128223752181
Ost4 2205.46403914442 -0.0595963435097648 0.0901534904934666 -0.661054199716024 0.508577555699671 0.909861999235821
Olfr1411 0 NA NA NA NA NA
Emilin1 342.126222639842 -0.240969101900684 0.188205024402707 -1.28035424487434 0.200420578051276 0.693325565920379
Khk 260.286663093653 -0.236851624370938 0.191706964959662 -1.23548784166905 0.21664899867067 0.713356459037573
Cgref1 254.928757605643 -0.164101269545179 0.195686424036592 -0.838593021223041 0.40169772819941 0.867190278366245
Abhd1 540.281307296787 -0.0781208766101783 0.138020406420938 -0.566009611447768 0.57138724675551 0.929817323641974
Preb 2244.12714275835 -0.0816130650477436 0.0781934871667198 -1.0437322596156 0.296609280142355 0.797388759686139
Tcf23 39.3722821457021 -0.198923999008168 0.503152152175149 -0.395355556263071 0.69258050388692 NA
Slc5a6 377.473822562293 -0.00504003033052229 0.161057429139329 -0.031293373782604 0.975035574777173 0.998234972189319
Atraid 970.691690386634 0.0542462641138875 0.105029746988557 0.516484764262049 0.605515877342797 0.938116617658621
Cad 1884.95456102259 0.0535754225000018 0.0835015667077991 0.641609787843631 0.52112657620798 0.91533594401822
Gm38601 0.485162223844197 2.34888378719115 4.35078148905718 0.539876294201149 0.589282347253363 NA
Olfr1410 0 NA NA NA NA NA
Slc30a3 13.3775382299798 0.324105417757558 0.819853526484855 0.395321124185645 0.692605911555953 NA
Dnajc5g 0 NA NA NA NA NA
Trim54 43.5106107156615 -0.907103469814345 0.462732077629819 -1.96032113109742 0.0499582676978286 NA
Gm15469 19.6156969674272 -0.61611849273928 0.683722203107631 -0.901124009047709 0.367522388814702 NA
Ucn 0 NA NA NA NA NA
Mpv17 1173.46882774825 -0.0843404733726954 0.104261551406233 -0.808931693756219 0.418554437330806 0.876507441475406
Gtf3c2 2104.30217738085 -0.0580034799128499 0.0788842564619953 -0.735298556573131 0.462157687090474 0.898134968120704
Eif2b4 547.2237315196 -0.108665272850818 0.137191616160308 -0.792069339892048 0.428320246334642 0.88426842301783
Snx17 2095.0297237596 0.0589014576588565 0.0772145309041759 0.762828666691686 0.445565582438193 0.890958896248901
Zfp513 531.277273677484 -0.0316904283828041 0.137432686977582 -0.23058872732346 0.817634325925483 0.978577683324441
Olfr12 0 NA NA NA NA NA
Ppm1g 2136.11902340014 -0.112799836310568 0.0766477708423803 -1.47166492998905 0.141111382363187 0.592997248841408
Nrbp1 3019.63135554699 0.000256545857741554 0.0750720857582499 0.003417326895215 0.997273372938074 0.999385294586038
Krtcap3 62.4367115825701 -0.209508727256497 0.387097719742013 -0.541229556702446 0.588349367514631 NA
Ift172 893.197688253611 0.137375614327875 0.108929630261349 1.26114092188027 0.207258079211638 0.701300859834032
Fndc4 503.764251237946 -0.194537711328689 0.140276781289612 -1.38681333817498 0.16549868883187 0.641895012511464
Gckr 0 NA NA NA NA NA
Gm40275 3.74120819688589 -0.307421670507448 1.52324707937201 -0.201819963859173 0.840057473782732 NA
Gm36182 5.38138652903836 0.969926586469064 1.30273593274413 0.744530462459858 0.456555619091365 NA
Zfp512 829.960266097251 -0.0855578302317985 0.112525842791161 -0.760339386131832 0.447051744740431 0.891313059828852
4930548H24Rik 0.245730172321757 -1.52244776196789 4.99379387975297 -0.304867961839706 0.760466717618316 NA
Cops9 797.049593347575 -0.130024749408043 0.122337593860618 -1.06283559537866 0.287856514166687 0.789087890228351
Gpn1 540.197324073658 -0.106838921756718 0.135555020429744 -0.7881590915483 0.430603654321518 0.885381823692116
Supt7l 439.543933027641 0.029423725820683 0.149336347819406 0.197029900960652 0.843804138816859 0.981730404370934
Slc4a1ap 812.205497194135 -0.103146744565942 0.113065216401021 -0.912276541355567 0.361623160101322 0.841396518020849
AI839979 3.46541837193606 0.798074968214429 1.63518209154228 0.488064890352178 0.62550387885074 NA
Gm38424 32.3231008221433 0.440092706049326 0.532994683201892 0.825698116546922 0.408975360964875 NA
Mrpl33 1127.41183373001 -0.146512239403207 0.0991758040366278 -1.47729822638087 0.139595713230533 0.589337979096918
Rbks 18.0609573944515 0.421238701618626 0.709769566199395 0.593486564765285 0.552855571716304 NA
Mir3473e 0 NA NA NA NA NA
Babam2 613.525796981807 -0.221084280859048 0.128778452700137 -1.71678006858684 0.0860193640182172 0.463451267363456
Gm52770 0 NA NA NA NA NA
Otos 2.06467209130603 -0.679602572744993 2.23779452588277 -0.303693017783615 0.761361777927464 NA
Gm40277 0 NA NA NA NA NA
Gm51292 0 NA NA NA NA NA
Gm36665 0 NA NA NA NA NA
Fosl2 1694.48564323498 0.0280104861102174 0.0872685411891239 0.320968882125743 0.748233972711335 0.96851743190788
Gm26335 0 NA NA NA NA NA
Gm36732 0 NA NA NA NA NA
Gm36783 0 NA NA NA NA NA
Plb1 16.635530375547 0.0143906879647305 0.735509059268268 0.019565616199272 0.984389892877894 NA
Gm36840 6.65847966075038 0.672215269967284 1.16359777974018 0.577704153163114 0.563463874711044 NA
Ppp1cb 6082.45613478271 0.145725479944849 0.0573880628256321 2.5392995122979 0.0111074687158876 0.124699821335181
Gm29483 0.952401433436089 -1.66329932179706 3.38472610268902 -0.491413269887817 0.623134180622815 NA
Gm15614 1.45743284405807 2.17277681724998 2.68958038909107 0.807849739707635 0.419177087506008 NA
Gm10461 38.3097804259041 0.438430029620961 0.488435217568836 0.897621657593051 0.369387288735916 NA
Yes1 1141.37439287031 -0.0754280598351633 0.0978191398791389 -0.771097148557624 0.440649350629642 0.888291536356607
Gm52771 10.8887424265314 0.14507205667068 0.906382464155781 0.160056115831635 0.872836869914275 NA
Pisd 941.727716820162 0.0966066164396465 0.106723517863966 0.905204573211175 0.365357019555738 0.843661511538059
Prr14l 725.386811813948 0.0679854124388214 0.128141182496944 0.530550843328162 0.59573006735094 0.934596712687267
Depdc5 576.442029430635 0.0697506850505226 0.132056474217419 0.528188303253381 0.59736864692065 0.935011795180148
Ywhah 4824.05661129544 0.11908954361596 0.0618559720648129 1.92527155649866 0.0541953941125675 0.351633687633699
Gm29892 1.54074631828609 2.32474187023559 2.68839444201882 0.864732434311186 0.387185663063863 NA
Gm40278 4.67712104367237 1.39945095413163 1.41796868291983 0.986940664479223 0.323671727640562 NA
Gm36102 12.5390216683226 -0.953995302948845 0.857861904950015 -1.11206162372303 0.266111655517344 NA
LOC115490278 0 NA NA NA NA NA
Slc5a1 1.33332009191721 -3.90504321372244 2.94657562290578 -1.32528185713811 0.185077684190507 NA
Spon2 1632.84184042287 -0.105885159933295 0.105046042500601 -1.00798809181878 0.313460179026925 0.807945720180534
Ctbp1 5860.43607906821 0.0650308663161542 0.056276586637284 1.15555811398608 0.247861949130862 0.753647463331932
LOC115486406 0 NA NA NA NA NA
Gm20465 0.245730172321757 -1.52244776196789 4.99379387975297 -0.304867961839706 0.760466717618316 NA
Maea 2846.16156293178 0.0185618843056505 0.0693005720258195 0.267846047486229 0.788817824482595 0.97337267813356
Uvssa 450.330060156023 0.0101066100007832 0.147442893556892 0.0685459282368427 0.945351060577977 0.993798921683284
Nkx1-1 0 NA NA NA NA NA
Fam53a 570.928496001808 0.0814971079290517 0.135710310217475 0.600522596982152 0.548158005770294 0.924782508815959
Gm28784 0 NA NA NA NA NA
Gm29481 14.0250275957061 -0.632362055556735 0.80361399701416 -0.786897761744178 0.431341717887965 NA
Gm9903 10.1253846019891 0.376332591857018 0.942740383901981 0.399190061530392 0.689753165666361 NA
Slbp 1160.66561725294 0.0955273507931755 0.100042586078479 0.954866867578154 0.339645026832646 0.828799327561808
Tmem129 617.460571502354 -0.0338682464468739 0.127580880446616 -0.265464906091829 0.790651341163729 0.97382636386842
Tacc3 1689.47871378209 0.28450692342627 0.0845970158675503 3.36308462548737 0.000770767321223865 0.0162930885696433
Fgfr3 31.5667812124227 -0.311994552439328 0.546569006833193 -0.570823717661958 0.568119143919227 NA
Letm1 957.586895660169 -0.0068747815309082 0.118188937154914 -0.0581677244622073 0.953615029323961 0.995708021709363
Nsd2 2266.00423297832 0.0409923161897904 0.0810193688029122 0.505956992697738 0.612886841498614 0.939747993704913
Gm52782 13.7472915982308 -0.244759232330158 0.812724335293502 -0.301158980605358 0.763293267327826 NA
Nelfa 641.411278199917 0.0668329107297707 0.125920578408519 0.530754476944567 0.595588929806927 0.934596712687267
Mir7024 3.99083071425861 -1.30878859619815 1.54142430102397 -0.849077437879187 0.395838203986294 NA
Gpc1 27100.267363129 -0.110903963102151 0.0458119742714938 -2.42085098635796 0.0154842231651473 0.156024233419805
Gm30802 0.245730172321757 -1.52244776196789 4.99379387975297 -0.304867961839706 0.760466717618316 NA
Gm1673 21.8499509423721 0.132011076585355 0.714091295778187 0.184865825092427 0.853334276554997 NA
Nat8l 0.813746267171104 -1.06992244880462 3.60666579876226 -0.296651397302128 0.7667326667768 NA
Poln 50.3672827578879 0.244168843222709 0.453252051164722 0.538704331497823 0.590090884488488 NA
4930557J02Rik 0.732838568691438 -1.14249315638853 3.48310960502544 -0.328009533418109 0.742904454429683 NA
Haus3 588.421724173467 0.122908356693156 0.131653740346062 0.933572843202795 0.350524279149478 0.835676027545086
Gm25918 0 NA NA NA NA NA
Mxd4 1445.31551973381 0.133684318428902 0.0900677964773262 1.48426322900611 0.137739101343446 0.585243391974298
Zfyve28 10.1942078037929 -0.499675259787372 0.951228122157488 -0.525294877378157 0.59937821792344 NA
Cfap99 3.46931071698702 -0.106858537705032 1.57840212502741 -0.067700452255268 0.946024089291536 NA
Gm29480 3.28072671131618 0.218210835382811 1.70080662903685 0.128298438903888 0.897912800471223 NA
A830049F12Rik 200.182685362838 0.170339782216102 0.216751096260633 0.785877373424109 0.431939331533442 0.885584018918704
Rnf4 2913.39077690726 0.128054273620715 0.0687245497139431 1.86329738286717 0.0624204381631173 0.383034506910038
Fam193a 948.737265632442 0.11560892027332 0.105663845000074 1.09411994493707 0.273902376017644 0.777642027770663
LOC115490295 0 NA NA NA NA NA
Tnip2 337.563527348769 -0.233848299878082 0.168990875274147 -1.38379246511813 0.166422010883903 0.644004393909044
Sh3bp2 363.33953804998 -0.276349838471282 0.163004776391578 -1.69534810322012 0.0900094045818605 0.475038527957576
Add1 5433.99852973904 0.0162375250464915 0.0577010950442513 0.281407571798055 0.778397811226648 0.971902791168922
Mir7036b 1.19183348495853 0.499009089829829 2.79000143586606 0.178856212550632 0.85805060561173 NA
Mfsd10 409.068010091406 -0.142388274269893 0.154482720193153 -0.921710040397151 0.356679841972857 0.838250548494073
Nop14 741.556300090603 -0.164930400514082 0.118057377960101 -1.39703594441868 0.162402762403441 0.637168037434901
Mir149 0.706671261114332 -1.08179416108573 3.7966231598644 -0.284935880000365 0.775693266607443 NA
Gm15522 105.761890543589 -0.2840658388798 0.295411253545071 -0.961594507558121 0.336253331554867 NA
Grk4 61.5668461148279 -0.288409509415733 0.385926323723064 -0.747317536242208 0.454871909550486 NA
Mir467g 0 NA NA NA NA NA
Htt 1403.76390666004 0.113894530341715 0.0906145674532762 1.25691192423827 0.208785530187718 0.703276598184954
Msantd1 0.269951307373379 1.46113031955923 4.97863928191976 0.293479851987954 0.769155397624061 NA
Rgs12 1263.41333352172 0.133859905250477 0.0939293361967259 1.42511286324988 0.154124578917165 0.619837507628952
Mir3097 2.15780598437309 2.84956972200015 2.36703247552698 1.20385746772052 0.228644673323733 NA
Hgfac 1.70946113717915 -0.524002076809705 2.24218695843145 -0.233701331121949 0.815216854282745 NA
Dok7 312.474846772882 -0.136929530110716 0.188621371057088 -0.725949182445891 0.467869924188243 0.900389272399032
Lrpap1 1539.53037230944 0.0607275880738879 0.0941886466102928 0.644744247416033 0.519092937117943 0.9147790662668
Ankmy1 3144.19310996138 -0.21544727739224 0.0670629765213543 -3.21261131801444 0.00131534164434292 0.0253261891973969
Gm31601 0 NA NA NA NA NA
Gm40281 0 NA NA NA NA NA
Adra2c 0 NA NA NA NA NA
Gm31656 0 NA NA NA NA NA
4930478P22Rik 0 NA NA NA NA NA
Gm52798 0 NA NA NA NA NA
E130018O15Rik 0 NA NA NA NA NA
Hmx1 0 NA NA NA NA NA
A930033C23Rik 0 NA NA NA NA NA
Gm40283 0 NA NA NA NA NA
Gm36184 8.27583387094223 -0.952839044276795 1.06123869055617 -0.897855546312048 0.369262566794529 NA
Cpz 56.7621795771865 -0.45122561282921 0.401843468223062 -1.12288900656894 0.261484637071796 NA
Trmt44 211.800993517566 0.0690617239542191 0.211857653535544 0.325981727833271 0.744438179769856 0.96851743190788
4931431C16Rik 99.8736908166384 0.355975617266314 0.306921631992527 1.15982576710325 0.246119750936777 NA
Acox3 757.050875103292 0.0975374590662633 0.118260148056423 0.824770310787429 0.409502005219636 0.873646050825724
Htra3 902.148220339142 -0.905122552478476 0.118901573389746 -7.61236816868341 2.69118642814067e-14 7.10436594003291e-12
Sh3tc1 16.605011119696 0.0959680173848324 0.737658709845043 0.130098128177721 0.89648879103323 NA
Gm31888 2.18832524022403 1.6928260329056 2.07256308750189 0.816779012959266 0.414054727850417 NA
Ablim2 5.05271292949982 -1.31293435251887 1.35310346680902 -0.970313346114705 0.33189032683054 NA
Afap1 1812.48028755866 0.159380887406109 0.0834888158438948 1.90900883902959 0.0562609514286117 0.360005732625354
Sorcs2 3598.93925560799 -0.233300370981328 0.0718520629243491 -3.24695438775311 0.00116647082316621 0.0228297749245709
LOC115487694 0 NA NA NA NA NA
Gm52811 0 NA NA NA NA NA
Gm52810 129.100789518696 -0.135165492577702 0.275796823793398 -0.490090823812226 0.624069631088353 0.944091075681858
Gm32183 0 NA NA NA NA NA
Gm32119 0.732838568691438 -1.14249315638853 3.48310960502544 -0.328009533418109 0.742904454429683 NA
Gm31945 1.0047360485903 -1.74505672323586 3.08589937898426 -0.565493721253561 0.571737993734779 NA
Psapl1 0.491460344643514 -2.47788770673283 4.73651851909901 -0.523145364415079 0.600873098658595 NA
Mir7689 0 NA NA NA NA NA
2210406O10Rik 9.391059463995 0.872990747699561 1.00572718756376 0.868019437571602 0.385383691839228 NA
Grpel1 1131.69193937319 0.0401096153055066 0.10145535839661 0.395342502745985 0.692590136127118 0.958610955249472
Tada2b 713.545774756608 0.347763356558591 0.12396168105455 2.80541013642398 0.00502525917419416 0.071507580007336
Dusp28 109.481563871971 -0.530482508819714 0.29418450669773 -1.80323061460465 0.0713520043563152 NA
Ccdc96 25.6083046449761 -0.0201702574275303 0.594149692434552 -0.0339481071594633 0.972918531310201 NA
Tbc1d14 930.253669197795 0.160949138143524 0.108773237640778 1.47967589854277 0.13895976056547 0.58769738537479
Gm32528 11.7373598978273 -0.159098064149116 0.873416184687011 -0.182156075120281 0.855460243191561 NA
D5Ertd579e 2101.90066316605 0.0396826437523599 0.0771032176563469 0.514669101479365 0.606784268548445 0.938252910367763
Gm32584 1.54074631828609 2.32474187023559 2.68839444201882 0.864732434311186 0.387185663063863 NA
Gm24878 0.787578959593998 -1.01697785116592 3.3988217367904 -0.299214824995877 0.76477613846289 NA
Gm32725 9.21415249347706 -0.0192350732794197 0.98329410643675 -0.0195618718280775 0.984392879882182 NA
Gm33017 0 NA NA NA NA NA
Gm33114 0.215210916470818 1.29576006498099 4.98928770733059 0.259708427533088 0.795088691421369 NA
Bloc1s4 179.963878188244 -0.285550703305143 0.236613680997898 -1.20682245464783 0.227500526501706 0.726537432721946
5033417F24Rik 20.3238547978441 -0.806595073245621 0.672728407617394 -1.19899065375036 0.230531579804738 NA
Mrfap1 7919.9877422926 -0.109562562208399 0.0636643320932135 -1.72094104510488 0.0852615224764352 0.461141376758333
Man2b2 667.115808568675 0.144993727127278 0.127416874447667 1.13794760510179 0.255142361300434 0.761738821449936
Gm52812 0 NA NA NA NA NA
Ppp2r2c 0.543794959797726 -2.60903380941909 4.54385728440313 -0.574189206684516 0.565839772334612 NA
Ppp2r2cos 0 NA NA NA NA NA
Gm52813 0 NA NA NA NA NA
Wfs1 599.485729954243 -0.252538578977729 0.129722088950899 -1.94676620628054 0.0515627701527793 0.342598271484909
Gm52814 0 NA NA NA NA NA
Jakmip1 0.737190516965271 -3.06267390389752 4.00066793754087 -0.765540642640811 0.443949674598834 NA
Gm1043 0.491460344643514 -2.47788770673283 4.73651851909901 -0.523145364415079 0.600873098658595 NA
Rnpepl1 1439.08623282169 0.157431263424906 0.0900275232605276 1.74870148287121 0.0803426335935367 0.445597799762473
Crmp1 2.43405541254578 1.12373345131164 1.91877590263415 0.585651221577749 0.558109919668834 NA
Evc 1213.69254515374 -0.0585570069493432 0.0953914317942893 -0.613860237213136 0.539307687775263 0.92199266440354
Evc2 985.913329147834 -0.038793020232743 0.108487157877597 -0.357581680557179 0.720656389825051 0.965306379704532
Stk32b 1.95278553375256 -0.969234624094384 2.2418723249214 -0.432332659322322 0.665499653605093 NA
Cytl1 0.245730172321757 -1.52244776196789 4.99379387975297 -0.304867961839706 0.760466717618316 NA
Gm40286 0 NA NA NA NA NA
Msx1 184.62116745965 -0.0980145501169541 0.237051855218455 -0.413473035368691 0.679260074313312 0.951941687252819
Msx1os 151.318298199248 -0.0605939249804428 0.254880704888822 -0.237734453091982 0.812087059920696 0.978106597883539
Gm33993 0 NA NA NA NA NA
Gm40288 1.2727411834382 0.530662052305623 2.57164969244222 0.206350831478011 0.836516875032455 NA
Gm39597 0 NA NA NA NA NA
9430060I03Rik 68.6347097577508 -0.0989284477867754 0.374416037745817 -0.264220647123924 0.791609902128106 NA
Gm20052 0 NA NA NA NA NA
Gm40289 0 NA NA NA NA NA
Stx18 754.244223949326 0.0250745939206217 0.121486065861939 0.206398929315213 0.836479307109886 0.981348797947723
Nsg1 1373.97553608479 -0.264919090865051 0.0908651677141146 -2.91551864734962 0.00355097886103322 0.0547154719443251
Zbtb49 220.190743293541 -0.108579513522386 0.208310270844459 -0.521239366077442 0.602200034011132 0.936753367405227
Lyar 786.343511404144 -0.120266583806697 0.116742684116846 -1.03018518647665 0.302923082237504 0.801082029427747
Tmem128 834.004421918583 0.0487394551487761 0.1154687584063 0.42210079870502 0.67295144498049 0.950234297608508
Otop1 5.54371367092047 -1.92921206408081 1.35873137465366 -1.41986274849402 0.15564764273918 NA
Gm34193 0 NA NA NA NA NA
Gm26560 0.245730172321757 -1.52244776196789 4.99379387975297 -0.304867961839706 0.760466717618316 NA
Capn10 449.650845455943 -0.00620181173121965 0.147608749196577 -0.0420152041459305 0.966486577664003 0.99697473165707
Drd5 0.487108396369681 -0.19372082950101 4.45163558143321 -0.043516776240395 0.965289591687619 NA
4930487D11Rik 0 NA NA NA NA NA
Slc2a9 62.0022438845012 0.952958646751155 0.392096413152097 2.43041918973509 0.0150813687603089 NA
Gm40290 2.31040226362778 -0.940705219538794 2.14810235261941 -0.437923834677473 0.661441497045524 NA
Wdr1 9802.84010989531 0.268623389070804 0.0552364389850069 4.86315544605831 1.15529046073169e-06 6.32481597856799e-05
Gm22249 10.882903908955 0.575842349130666 0.914210497847835 0.629879388265908 0.528773499380598 NA
Zfp518b 315.825646560274 0.138622343578506 0.175870403243299 0.788207344852314 0.430575433598777 0.885381823692116
Gm22779 0.215210916470818 1.29576006498099 4.98928770733059 0.259708427533088 0.795088691421369 NA
Clnk 0 NA NA NA NA NA
Gm46937 0 NA NA NA NA NA
Gpr35 30.9000795789871 0.228261038785529 0.544098223412516 0.419521749866971 0.674834862617571 NA
Gm40293 0 NA NA NA NA NA
Gm40292 0 NA NA NA NA NA
LOC115490181 0 NA NA NA NA NA
4930513D17Rik 0 NA NA NA NA NA
Gm25377 0 NA NA NA NA NA
Hs3st1 38.2871354163667 0.672147895990281 0.495695846399714 1.35596838438764 0.175109227507631 NA
Gm35191 0 NA NA NA NA NA
Gm35380 2.67737980911919 0.628095243410887 1.83925959202131 0.341493526055571 0.732732077743279 NA
Rab28 994.525787658325 -0.100640003724071 0.114114499841339 -0.881921262100759 0.377819388177298 0.849687362439239
Nkx3-2 5.74678794901552 -0.233895254992229 1.23735316484343 -0.189028695798281 0.850070326219194 NA
Gm36424 0 NA NA NA NA NA
Gm46910 0 NA NA NA NA NA
Bod1l 1940.98801090307 0.0669783960732846 0.0824308866729413 0.812540041441419 0.416481820246717 0.874753213844349
Mir6414 0 NA NA NA NA NA
Gm40294 0 NA NA NA NA NA
Gm16223 0 NA NA NA NA NA
Gm40295 0 NA NA NA NA NA
Gm43700 0 NA NA NA NA NA
Gm7854 2.70160094417081 1.23591934296836 1.96160183911747 0.630056170585773 0.528657834379731 NA
Gm46911 935.409585896746 0.153466215793533 0.106549896206871 1.44032252734974 0.149776170841511 0.612509779551513
Cpeb2 142.449594764016 0.0821120543197475 0.255255374976881 0.321685897220321 0.747690662811396 0.96851743190788
Aqp12 0 NA NA NA NA NA
Gm43699 0.543794959797726 -2.60903380941909 4.54385728440313 -0.574189206684516 0.565839772334612 NA
C1qtnf7 0 NA NA NA NA NA
Gm15866 0 NA NA NA NA NA
Cc2d2a 262.510196654402 -0.0163355072152758 0.192345325395862 -0.0849280177808115 0.932318617282889 0.99221468671176
Gm35762 7.99615170094143 -0.0898904560907417 1.05538839200046 -0.0851728678959191 0.932123960464147 NA
Fbxl5 910.982397176896 -0.0815176232508893 0.107542707757069 -0.758002331827388 0.448449586779092 0.891794281174636
Bst1 0 NA NA NA NA NA
Cd38 3.22358054466527 0.107586004090422 1.63487216511085 0.0658069825802722 0.947531496993961 NA
Gm16015 0 NA NA NA NA NA
Fgfbp1 1.22235274080947 -0.622362906868509 2.79026783958948 -0.223047729697546 0.823498359146505 NA
Kif1a 210.829589962098 0.158016823483821 0.211179429358111 0.748258596796667 0.454304192795486 0.894453730595023
Prom1 0.269951307373379 1.46113031955923 4.97863928191976 0.293479851987954 0.769155397624061 NA
Gm35900 0 NA NA NA NA NA
Gm42427 16.8676373401903 0.618822543011645 0.752857909320612 0.821964590330303 0.411097050166756 NA
Tapt1 927.434032611446 -0.0189625901156421 0.107240492825071 -0.176823041521952 0.859647389715472 0.983353692397976
Gm35959 9.70515323489771 -0.349822064162118 0.962326335548559 -0.363517084838697 0.716218652719737 NA
Gm40296 0 NA NA NA NA NA
Gm36017 0 NA NA NA NA NA
Gm40297 0 NA NA NA NA NA
Ldb2 0 NA NA NA NA NA
Gm36076 0.485162223844197 2.34888378719115 4.35078148905718 0.539876294201149 0.589282347253363 NA
Gm36472 0 NA NA NA NA NA
4930431F12Rik 0 NA NA NA NA NA
D5Ertd615e 7.9292746716631 0.857449662639861 1.08127544000384 0.792998371105901 0.42777877181208 NA
Gm46912 1.1874815366847 1.80448912702827 2.90965178337131 0.620173567621026 0.535143521732897 NA
Qdpr 586.518663782017 0.0443021346471254 0.139004842843176 0.318709289122443 0.74994697001631 0.96851743190788
Clrn2 0 NA NA NA NA NA
Lap3 1674.89104997955 -0.0494563246661841 0.0843014749127366 -0.586660253778217 0.557431906793319 0.926259928386181
Med28 1064.72796203141 -0.0622866705210016 0.100898078079153 -0.617322665671976 0.537021919646639 0.921853702120339
Fam184b 2.43405541254578 1.12373345131164 1.91877590263415 0.585651221577749 0.558109919668834 NA
9630001P10Rik 0 NA NA NA NA NA
1600023N17Rik 3.77561979778779 -1.61671750477986 1.5942049136048 -1.01412151661493 0.310524772182467 NA
Agxt 0.487108396369681 -0.19372082950101 4.45163558143321 -0.043516776240395 0.965289591687619 NA
Ncapg 1332.47313896163 0.330974373141978 0.0923579509050055 3.58360455054271 0.000338885028186885 0.00836996701634135
Lcorl 860.633065612152 0.19294817822377 0.112124500989126 1.72083867951826 0.0852801014089274 0.461141376758333
Gm3414 117.326171852085 0.330893346310363 0.283091853417637 1.1688550635267 0.242462030934171 0.746182620014065
4930405L22Rik 0 NA NA NA NA NA
Gm40298 0 NA NA NA NA NA
Gm7931 481.880475268619 -0.10647418690197 0.143940505473111 -0.739709691528493 0.459476166208257 0.897497016533063
Slit2 488.006708136644 -0.0881371318952845 0.143798956321737 -0.61291913480989 0.53992981034352 0.922160403830708
Mir218-1 0 NA NA NA NA NA
Pacrgl 215.580875707416 -0.0262279967707284 0.209627315581097 -0.125117266793324 0.900430713787954 0.988883420421416
Kcnip4 16.3025943839462 0.22862815879409 0.745676755665152 0.306604915678445 0.759144111582257 NA
Mab21l4 1.02895718364192 -0.152410866905266 2.99669405950261 -0.0508596686478443 0.959437343648782 NA
5730480H06Rik 22.2876978621928 -0.172853178395373 0.650544717308189 -0.265705298646651 0.790466182304705 NA
Gm52772 0 NA NA NA NA NA
Gm40299 0 NA NA NA NA NA
Adgra3 2453.4886398152 -0.0248853043453827 0.0734338539637906 -0.338880543538589 0.734699722125483 0.968274238611862
LOC115490186 8.1464317606594 0.713784417400444 1.05520238790407 0.676443140749729 0.498759334772454 NA
Gm36702 1.97700666880418 -0.187981479882426 2.10861159928923 -0.0891494099462372 0.928963170226668 NA
Gm40300 0 NA NA NA NA NA
4930448I18Rik 0 NA NA NA NA NA
Gm40301 0 NA NA NA NA NA
Mir8117 0 NA NA NA NA NA
Crocc2 6.38417640510317 0.792545454431966 1.1916149107266 0.665101995030177 0.505985258715283 NA
Gm22618 0 NA NA NA NA NA
Gm36760 0 NA NA NA NA NA
Gm36814 0 NA NA NA NA NA
Gm29924 0 NA NA NA NA NA
Ppargc1a 4.65864886998558 -5.71483991638764 1.97117998550615 -2.89919741393894 0.00374119256691058 NA
Gm40302 6.93426948570022 0.0800055545783949 1.13195540853521 0.0706790691357047 0.943653179578521 NA
Mir6417 0 NA NA NA NA NA
Dhx15 4575.74957829156 0.118156943387574 0.0604143970496972 1.95577460270567 0.0504917119621623 0.340046223418644
9230114K14Rik 57.310543012193 0.49996365919074 0.400863114401498 1.24721791860846 0.21231760443742 NA
C130083M11Rik 47.1338507611295 0.418841827783725 0.4420817003002 0.947430819912487 0.343419292528899 NA
Pi15 298.861845562811 -0.159382993826503 0.178795166727566 -0.891427865437539 0.37269967408352 0.847183560724857
Sned1 412.956756145049 0.238755803766335 0.176845641816488 1.35008022427882 0.176990250994732 0.658546191287007
Sod3 815.476369280517 0.395372512654124 0.125818208940467 3.14241091161296 0.00167562696292782 0.0308627105729961
Ccdc149 2.30605031535395 -0.348343709779114 1.95830255954756 -0.177880434297954 0.858816876954211 NA
Gm3519 0 NA NA NA NA NA
Lgi2 0.245730172321757 -1.52244776196789 4.99379387975297 -0.304867961839706 0.760466717618316 NA
8030423F21Rik 0 NA NA NA NA NA
Gm30178 0.485162223844197 2.34888378719115 4.35078148905718 0.539876294201149 0.589282347253363 NA
Sepsecs 598.659577423055 0.0392807640174978 0.129508415606614 0.303306652571632 0.761656176822601 0.96851743190788
Pi4k2b 1764.84837416296 -0.118792431692596 0.0829771165785281 -1.43162882238952 0.152250076446464 0.617314303134468
Zcchc4 391.080884766101 -0.177570220243179 0.160063984014992 -1.10937023925724 0.26727049552358 0.772493058078296
Anapc4 2357.57734868146 0.253380401898173 0.075279502258099 3.36586181228254 0.000763049240721109 0.0161586898035058
Mir6901 5.19910064416683 0.641190961397225 1.33682166903269 0.479638366320904 0.631484560418932 NA
Gm30241 0 NA NA NA NA NA
Gm23532 0 NA NA NA NA NA
5033403H07Rik 0 NA NA NA NA NA
Gm30301 0 NA NA NA NA NA
Gm17182 0 NA NA NA NA NA
Slc34a2 0.269951307373379 1.46113031955923 4.97863928191976 0.293479851987954 0.769155397624061 NA
Sel1l3 0 NA NA NA NA NA
Gm30464 0 NA NA NA NA NA
Gm30519 0 NA NA NA NA NA
Gm40303 0.676152005263393 0.781471335247181 3.86651656895065 0.20211250134621 0.839828774884463 NA
Mterf4 312.148662056729 -0.0186381517779657 0.176005190529961 -0.105895466615759 0.91566529096117 0.990150147409894
Smim20 109.087876240726 -0.303434810903703 0.294270569221698 -1.03114222977257 0.302474126886497 NA
Gm40304 0 NA NA NA NA NA
Rbpj 1657.53085370803 0.176990116444774 0.0917652811226781 1.92872635793664 0.0537648422574652 0.350948530779498
Cckar 0.215210916470818 1.29576006498099 4.98928770733059 0.259708427533088 0.795088691421369 NA
Tbc1d19 767.865327754811 0.0291335847242539 0.115843167049382 0.251491611169735 0.801434047145887 0.976817121175042
Gm40305 1.48600592738353 2.27041683910823 2.67870911451807 0.847578718720532 0.396672630338148 NA
Gm30601 0.269951307373379 1.46113031955923 4.97863928191976 0.293479851987954 0.769155397624061 NA
Stim2 1251.47021403626 -0.0151147131904401 0.0942531257285928 -0.160362991397906 0.872595140872488 0.985865220569404
Gm10440 0 NA NA NA NA NA
LOC115490282 0 NA NA NA NA NA
Gm28535 47.9010113745112 0.0189937217571176 0.43715335579329 0.0434486468087389 0.965343899743612 NA
Gm24235 0 NA NA NA NA NA
Gm25513 0 NA NA NA NA NA
Gm30778 0 NA NA NA NA NA
Gm23896 0 NA NA NA NA NA
Gm23015 0 NA NA NA NA NA
4932441J04Rik 4.13481265317727 1.09220631625818 1.52936546318706 0.714156519516347 0.475130399927643 NA
Pcdh7 611.79496630171 0.104535326626986 0.129922042080339 0.804600396923753 0.421050313019561 0.878327957624651
Gm22536 0 NA NA NA NA NA
4930459L07Rik 0 NA NA NA NA NA
Gm40306 0 NA NA NA NA NA
Pask 284.000125091151 -0.0051703996617831 0.187233925617623 -0.0276146518037672 0.977969495672661 0.998254795203919
Gm22308 0 NA NA NA NA NA
4933402J10Rik 0 NA NA NA NA NA
Gm23331 0 NA NA NA NA NA
Gm40307 0 NA NA NA NA NA
Gm40308 0 NA NA NA NA NA
G6pd2 0 NA NA NA NA NA
Gm22273 0 NA NA NA NA NA
Gm24079 0 NA NA NA NA NA
Arap2 61.0129502453915 0.0519479992508652 0.387179473468852 0.134170333942159 0.893267883860719 NA
Dthd1 0 NA NA NA NA NA
Ppp1r7 891.579707217254 -0.0410865788324428 0.116906879917974 -0.351447056505747 0.725252985020793 0.966466280125319
Gm30837 0 NA NA NA NA NA
Nwd2 0 NA NA NA NA NA
0610040J01Rik 0.730892396165954 0.923372572132511 3.49355787059024 0.26430722098687 0.791543196529261 NA
Rell1 2210.79208494951 -0.029844929313173 0.0773542694167668 -0.3858213585132 0.699628975946751 0.959673499492542
Gm25608 0 NA NA NA NA NA
5830416I19Rik 0.215210916470818 1.29576006498099 4.98928770733059 0.259708427533088 0.795088691421369 NA
Pgm2 1115.06410696924 0.109577525292472 0.100528499806436 1.09001452825279 0.275706744397113 0.778652274230112
Gm22559 0 NA NA NA NA NA
Tbc1d1 1528.45162137445 0.0458546489646148 0.0887297923003581 0.516789770107799 0.605302921985325 0.938116617658621
Gm46913 0 NA NA NA NA NA
Mir6902 12.4396792106678 -0.109736196209011 0.847873031877718 -0.129425270156296 0.897021153147229 NA
Gm38634 2.30605031535395 -0.348343709779114 1.95830255954756 -0.177880434297954 0.858816876954211 NA
Gm43837 0 NA NA NA NA NA
Gm31363 0 NA NA NA NA NA
1700027F09Rik 0 NA NA NA NA NA
C030018K13Rik 0 NA NA NA NA NA
Gm52815 0 NA NA NA NA NA
Gm31423 0 NA NA NA NA NA
Gm3716 57.3671026048977 -0.283952769508982 0.399029433177243 -0.711608582976018 0.476707190629679 NA
Gm26761 0.269951307373379 1.46113031955923 4.97863928191976 0.293479851987954 0.769155397624061 NA
LOC105244755 0.948049485162256 -0.227217112580788 3.08558457439249 -0.0736382708373905 0.941298218066737 NA
Mir6345 0 NA NA NA NA NA
Gm38457 58.1173342394963 0.413899786310536 0.410491197265997 1.00830368365325 0.313308695134672 NA
Klf3 2565.64483585242 0.0557037696415384 0.0717535856398653 0.776320362875221 0.437559852828505 0.88827940047892
Gm31684 1.40899057395483 -0.20988033996751 2.59118983857447 -0.0809976701988666 0.935443805330477 NA
LOC115490263 0 NA NA NA NA NA
Gm31889 0 NA NA NA NA NA
Gm21011 1.27468735596368 -0.701978448530679 2.56993136943449 -0.273150659538877 0.784737406124819 NA
Tlr1 4.71977693789908 -0.581867287232654 1.36839598717711 -0.425218498654763 0.670677400170601 NA
Tlr6 158.060130646095 -0.186265112260872 0.250142207526223 -0.744636877170541 0.456491268247211 0.895152150438252
Fam114a1 4301.91808339275 -0.0221869314603742 0.0619147079601683 -0.358346702929581 0.720083871626276 0.965256047062186
Mir574 0.215210916470818 1.29576006498099 4.98928770733059 0.259708427533088 0.795088691421369 NA
Gm26446 0.460941088792575 -0.125185520812012 4.54534908990921 -0.0275414535464233 0.978027877226822 NA
Gm32374 1.27468735596368 -0.701978448530679 2.56993136943449 -0.273150659538877 0.784737406124819 NA
Tmem156 0.730892396165954 0.923372572132511 3.49355787059024 0.26430722098687 0.791543196529261 NA
Klhl5 840.103848763385 0.0244601080861196 0.111456070946605 0.219459629954456 0.82629202395315 0.979382345062699
LOC115490189 1.19183348495853 0.499009089829829 2.79000143586606 0.178856212550632 0.85805060561173 NA
Wdr19 572.410547517632 0.138532334304264 0.132518801585546 1.04537871341098 0.295847970918214 0.796669455731025
Rfc1 1994.20738860524 0.0276542164786896 0.0789299072513008 0.350364233808648 0.726065364636241 0.966568414598671
Klb 7.03750428840594 -2.09186419380487 1.31095158925535 -1.59568378493145 0.110559410668127 NA
Rpl9 14411.973104494 -0.00638480219294309 0.0551848523454254 -0.115698455673631 0.907891530227563 0.989258080982517
Lias 638.512447876485 0.109955270963958 0.129368182436463 0.849940602805949 0.395358110123456 0.862189949834799
Ugdh 5082.83557444466 -0.200644348438281 0.0599907596222372 -3.34458756151351 0.000824050131019338 0.0171148873365555
Ano7 0.245730172321757 -1.52244776196789 4.99379387975297 -0.304867961839706 0.760466717618316 NA
Smim14 1929.08406812037 -0.109278041019463 0.0801110372961801 -1.36408221273492 0.172541692285631 0.651970516651811
Ube2k 1886.99450048508 0.0295392664918607 0.0827324589906373 0.3570456729106 0.72105761408876 0.965306379704532
Gm40309 31.9129703646906 -0.389845862401132 0.535322712856931 -0.728244576660288 0.466463882831402 NA
Pds5a 2415.80749066628 0.0557972169137674 0.0838024891264916 0.665818133749547 0.505527352690438 0.909299772702131
Gm46945 1.50054834150765 -4.08615071605901 2.82602905016309 -1.44589834128676 0.14820571724712 NA
N4bp2 812.436584530962 -0.286358861023636 0.113083967468306 -2.5322675480403 0.0113327482795338 0.126060907828522
Gm3521 0 NA NA NA NA NA
Rhoh 0.75705970374306 0.866838986420825 3.45172492116904 0.251132116903233 0.801711965684536 NA
Gm32474 0 NA NA NA NA NA
Gm32556 0 NA NA NA NA NA
Gm28154 20.5825886732875 -0.206691420138018 0.684380157807162 -0.302012584351193 0.762642469709377 NA
Hdlbp 14878.458875279 0.0656432429856256 0.0474684640331194 1.38288112587391 0.166701318446248 0.644245824053815
Chrna9 0 NA NA NA NA NA
4930480C01Rik 0 NA NA NA NA NA
9130230L23Rik 0.543794959797726 -2.60903380941909 4.54385728440313 -0.574189206684516 0.565839772334612 NA
Gm40310 0 NA NA NA NA NA
Rbm47 22.9351872279191 -0.755043848139773 0.644379668663868 -1.17173754054868 0.241302446076676 NA
Gm26725 0 NA NA NA NA NA
Gm22929 0 NA NA NA NA NA
1700126H18Rik 0 NA NA NA NA NA
Nsun7 404.785603645059 -0.232098269360155 0.154940352555599 -1.49798464720073 0.134137239359332 0.580316971445326
Apbb2 1695.05992641738 0.0340805221813374 0.0853409941899506 0.399345267826169 0.689638816516606 0.95696365388632
Septin2 10418.5102520335 0.000982661905969064 0.058455888591168 0.0168103150880429 0.986587940810237 0.999009186680119
Gm52775 29.1996923853669 -0.216390501535132 0.561000422859366 -0.38572252839349 0.699702176359858 NA
Uchl1os 29.6365200987419 -0.562733474155069 0.578478035101466 -0.972782785186242 0.330661270284314 NA
Uchl1 98.1868702050956 -0.731011661833755 0.311042880099744 -2.35019577236212 0.0187635392797847 NA
Limch1 0 NA NA NA NA NA
Gm52776 0 NA NA NA NA NA
Gm33040 0 NA NA NA NA NA
Phox2b 0 NA NA NA NA NA
Gm33167 0 NA NA NA NA NA
Gm33293 0 NA NA NA NA NA
Gm40314 0 NA NA NA NA NA
Farp2 325.378542529675 0.150507250234689 0.17228089607139 0.873615436573546 0.382327716791956 0.851688219667811
Tmem33 1546.14764308224 0.120242219237956 0.0916242983679337 1.31233986376738 0.189405487472662 0.67714029225857
Slc30a9 1967.80860220718 0.012461837461739 0.0790803059918163 0.157584588292167 0.87478414858354 0.985865220569404
Bend4 1.67069758800341 4.1355269465447 2.66760576273 1.5502766579393 0.121075127354705 NA
Gm33345 0 NA NA NA NA NA
Gm40315 0 NA NA NA NA NA
C330024D21Rik 0 NA NA NA NA NA
Shisa3 0 NA NA NA NA NA
Atp8a1 4.95726281689604 0.187374305033353 1.32965866059082 0.140919102463556 0.887933851152705 NA
Gm15478 0 NA NA NA NA NA
Gm46914 0 NA NA NA NA NA
Gm41920 3.03888888404539 -0.551405258754806 1.69805594558258 -0.324727380266395 0.745387410259231 NA
Gm52816 0 NA NA NA NA NA
Gm15477 0 NA NA NA NA NA
4930425K10Rik 0 NA NA NA NA NA
Gm5108 0 NA NA NA NA NA
Grxcr1 0 NA NA NA NA NA
LOC115490284 0 NA NA NA NA NA
Gm23605 0 NA NA NA NA NA
Kctd8 0 NA NA NA NA NA
Gm23932 0 NA NA NA NA NA
Yipf7 0 NA NA NA NA NA
Stk25 2565.49081886508 0.00633653017673582 0.0718521281246025 0.0881884829597157 0.92972687091841 0.992003679250586
Guf1 793.321221614213 0.124348048687266 0.116114749570704 1.07090657428968 0.284211439521402 0.786863645190924
Gnpda2 402.993200021014 0.116045792538464 0.167385680509689 0.693283871028299 0.488131422901971 0.906352053496707
Gm26044 0 NA NA NA NA NA
Gm23067 0 NA NA NA NA NA
Gm26072 0 NA NA NA NA NA
Gabrg1 0 NA NA NA NA NA
Gabra2 0.269951307373379 1.46113031955923 4.97863928191976 0.293479851987954 0.769155397624061 NA
Cox7b2 0.215210916470818 1.29576006498099 4.98928770733059 0.259708427533088 0.795088691421369 NA
Gabra4 0 NA NA NA NA NA
Gabrb1 4.40911590882448 0.88201830981614 1.4258157742377 0.618606082042894 0.536175894179303 NA
Bok 1515.44903062258 0.125466409981854 0.0909270430661504 1.37985802409274 0.167630363007889 0.645663204358393
Gm38562 0 NA NA NA NA NA
Commd8 931.153315724722 0.130292653732609 0.106528268235425 1.22308055777894 0.221299271145653 0.720678547480909
Atp10d 248.512912491787 0.0583113792581979 0.196087947929088 0.297373601356088 0.766181295648039 0.968714087528055
Corin 1.54463866333706 -0.074740997535123 2.34852886356083 -0.0318246024968163 0.974611926615738 NA
Gm23712 0 NA NA NA NA NA
Nfxl1 630.275599522561 0.0321756902239388 0.126448304299813 0.25445726933316 0.799142311954815 0.976327711438009
Gm34144 3.4141107228616 -0.674020481555412 1.79197525462694 -0.376132694809857 0.706818249048047 NA
Zar1 0 NA NA NA NA NA
Slc10a4l 0 NA NA NA NA NA
Cnga1 0 NA NA NA NA NA
Thap4 881.903665292641 -0.0926339759891123 0.1090012793334 -0.849843016115205 0.39541237036301 0.862189949834799
Nipal1 42.1328155277154 0.458342228685676 0.472061277079554 0.970937992459895 0.331579157513017 NA
Txk 1.49425022070833 -1.06922988754006 2.41775528326279 -0.442240740798679 0.658315007634117 NA
Tec 78.6972695768464 -0.302630773842716 0.34501488088365 -0.877152814590547 0.380403641236623 NA
Slain2 1996.74539787338 -0.0261987899402456 0.087537165838196 -0.29928761902883 0.764720600489771 0.96851743190788
Slc10a4 0.460941088792575 -0.125185520812012 4.54534908990921 -0.0275414535464233 0.978027877226822 NA
Fryl 844.032062943071 0.074782862370735 0.11332450228571 0.659900205713634 0.509317872200246 0.909861999235821
1700071G01Rik 0 NA NA NA NA NA
1700025M24Rik 0 NA NA NA NA NA
Gm40316 0 NA NA NA NA NA
Ociad1 3095.43854963049 0.0806161043925392 0.0682760958943944 1.18073687923269 0.237707266111779 0.741197459687123
Atg4b 1087.61845029811 0.0708748808391907 0.0997240381373527 0.710710097214202 0.477263901313702 0.901793593715586
Ociad2 192.725793077096 -0.472411112185599 0.225771621028422 -2.09242911059281 0.0364001469807861 0.27898951363338
Gm34496 0 NA NA NA NA NA
Gm34583 0 NA NA NA NA NA
Cwh43 0 NA NA NA NA NA
Dcun1d4 275.258910524287 -0.22058782488067 0.188774944829317 -1.16852278823399 0.242595952669759 0.746255804691024
Lrrc66 3.23182483799007 -1.3171395554347 1.69079327215833 -0.779006858569614 0.435975674590141 NA
Sgcb 3788.34962899238 -0.203565342053718 0.0678470377814208 -3.00035710784506 0.00269663246257795 0.0444944356325362
Gm34902 0.269951307373379 1.46113031955923 4.97863928191976 0.293479851987954 0.769155397624061 NA
Spata18 1.05558409444189 1.64323998195736 3.27893768365779 0.501150110338254 0.616265482489572 NA
Gm34960 0 NA NA NA NA NA
Dtymk 1136.13503572641 -0.108751615900922 0.098071183381459 -1.10890490102398 0.267471209340927 0.772493058078296
1700019F05Rik 0 NA NA NA NA NA
Usp46 834.628115881519 -0.0664228318758221 0.112895200860306 -0.588358330289098 0.556291800918373 0.926259928386181
Usp46os1 0.51762765222062 -2.54488532450228 4.24123337467071 -0.600034258831577 0.548483403963711 NA
Usp46os2 0 NA NA NA NA NA
Gm52817 3.58703579211695 -1.3559644528559 1.63265256962868 -0.830528477448385 0.406240053874596 NA
Dancr 65.0248498436732 -0.317001344233763 0.379357933607194 -0.835625977871343 0.403365349654792 NA
Snora26 5.04641480870051 -0.682837432364201 1.32695424057693 -0.514590037458503 0.606839528296775 NA
Gm32002 0.430421832941636 2.19452690741108 4.90428815936361 0.447471036794839 0.654534995481923 NA
Rasl11b 47.8883777184009 -0.48851464311753 0.443330350686308 -1.10192014230759 0.270496390950728 NA
Scfd2 151.959579000387 -0.0392989973447249 0.252510607231445 -0.155633055480732 0.876322267907549 0.985996278091135
Ing5 418.40893953812 0.318552359636015 0.154405526178485 2.0630891103456 0.0391041626063081 0.292174497964114
Gm32064 0.978568741013195 -1.70473672809137 3.11155219929018 -0.547873414587182 0.583778824612609 NA
Fip1l1 1771.05612689576 -0.0344056750027768 0.0820083271367727 -0.419538798119798 0.674822405980898 0.950234297608508
Lnx1 204.586735778719 -0.240210853786312 0.214372768848093 -1.12052876434379 0.262488502068689 0.766370952218241
Gm32304 0 NA NA NA NA NA
Gm15984 0 NA NA NA NA NA
Gm52779 0 NA NA NA NA NA
Gm6116 0.543794959797726 -2.60903380941909 4.54385728440313 -0.574189206684516 0.565839772334612 NA
Gm52778 0 NA NA NA NA NA
Gm52777 0.948049485162256 -0.227217112580788 3.08558457439249 -0.0736382708373905 0.941298218066737 NA
Chic2 567.758976174337 0.0730596547316607 0.137872198551675 0.529908534854309 0.59617534835406 0.934596712687267
Gm16070 0.215210916470818 1.29576006498099 4.98928770733059 0.259708427533088 0.795088691421369 NA
Gm22089 0.245730172321757 -1.52244776196789 4.99379387975297 -0.304867961839706 0.760466717618316 NA
Gsx2 0 NA NA NA NA NA
Gm19583 0 NA NA NA NA NA
Pdgfra 309.96392307841 -0.266045483207121 0.176733025982281 -1.50535239086436 0.132233502308514 0.575855574569336
Mir7025 11.3719584778501 0.399057453949948 0.888619024065217 0.449075974228366 0.653376851431463 NA
Gm24502 0 NA NA NA NA NA
Kit 0.269951307373379 1.46113031955923 4.97863928191976 0.293479851987954 0.769155397624061 NA
Gm32558 0.245730172321757 -1.52244776196789 4.99379387975297 -0.304867961839706 0.760466717618316 NA
Kdr 0 NA NA NA NA NA
Gm32727 0 NA NA NA NA NA
Gm32780 0 NA NA NA NA NA
D2hgdh 490.478487302454 -0.101208073084928 0.141868443299788 -0.713393836789071 0.475602085807422 0.901793593715586
Srd5a3 441.399232720052 0.014331060703909 0.149052133405596 0.0961479743796204 0.923403049724698 0.990561559857142
Gm33938 16.096494825546 1.22861418558981 0.825809725561692 1.48776909203163 0.136811799387038 NA
Tmem165 1605.73201336851 -0.0291739431965682 0.0852338437617677 -0.342281210244497 0.732139274602412 0.968274238611862
Clock 2253.57903119359 0.200872719132262 0.0755373986407388 2.65924856755562 0.0078315160185096 0.0978321874867445
Gm7467 2.73017402749627 1.30420842260328 1.83790517430064 0.709616818560597 0.477941787192708 NA
Pdcl2 0 NA NA NA NA NA
4930432L08Rik 0.430421832941636 2.19452690741108 4.90428815936361 0.447471036794839 0.654534995481923 NA
Nmu 0.515681479695136 0.0271756815648735 4.3585669702182 0.00623500378692427 0.995025218974548 NA
Gm34175 0 NA NA NA NA NA
Gm7271 0 NA NA NA NA NA
Gal3st2 0.487108396369681 -0.19372082950101 4.45163558143321 -0.043516776240395 0.965289591687619 NA
Exoc1 1181.91454130737 -0.00713836456998738 0.0966842218654756 -0.0738317424731365 0.941144269104008 0.992977371509312
Cep135 341.085235687769 0.133848664983496 0.167866769196146 0.797350575247559 0.425247455239609 0.881498635547282
Cracd 238.702181685294 0.664176622855385 0.20090768902773 3.30587956125319 0.000946787743898457 0.0192599972560166
Gm34369 2.43794775759675 -0.184507494542633 1.90139423572695 -0.0970380003661317 0.922696216905633 NA
Gm52818 4.13332608387465 2.17028455323515 1.66181479260305 1.30597258063616 0.19156188218998 NA
Aasdh 248.128082277166 -0.128952849890087 0.195184296781634 -0.660672257022577 0.508822519175412 0.909861999235821
Ppat 666.686211902066 -0.0188613281524927 0.125328204332047 -0.150495479074455 0.880373717294282 0.986956913874886
LOC115486295 5.75113989728935 -0.462689660740056 1.2451539444448 -0.371592334268647 0.71019639742472 NA
Paics 6444.03371722899 -0.040321883529208 0.0551570164216715 -0.731038155163254 0.464755847765734 0.898356568736889
Srp72 4331.45787030619 0.0656600126187458 0.0611512461148029 1.07373139208772 0.282943087340581 0.786100064921913
Gal3st2b 9.49040192164976 -0.237690639795458 0.974235446503997 -0.243976587639467 0.807248952449141 NA
Arl9 4.68295956124883 0.314092651634624 1.38159865557698 0.227340009608979 0.820159364295693 NA
1700112J05Rik 1.45937901658356 0.784228694962407 2.57516390902359 0.30453544809882 0.760719990695699 NA
Thegl 0 NA NA NA NA NA
Gm51293 0 NA NA NA NA NA
Hopx 157.827213242307 0.140958968746577 0.249800547941192 0.564286067057632 0.57255946206501 0.929871006060467
LOC115490297 0.485162223844197 2.34888378719115 4.35078148905718 0.539876294201149 0.589282347253363 NA
Hopxos 0 NA NA NA NA NA
Gm15831 0.515681479695136 0.0271756815648735 4.3585669702182 0.00623500378692427 0.995025218974548 NA
Chaer1 0.702319312840499 0.72016470496581 3.81216809159734 0.188912106618062 0.850161704718749 NA
Gm34598 0 NA NA NA NA NA
Gm7889 171.807632390003 -0.113000587161635 0.233462022923455 -0.484021279977875 0.628370766895724 0.944635906146655
Spink2 0 NA NA NA NA NA
Rest 932.142259484916 0.034475816170301 0.107405040557861 0.320988810126916 0.748218870808155 0.96851743190788
Mir5098 0 NA NA NA NA NA
Noa1 498.758296693401 -0.181003246849539 0.140949896195733 -1.28416729444188 0.199083426053548 0.691148773090634
Polr2b 2849.07617916235 0.024533590760546 0.0695245579076729 0.352876616534924 0.72418094186593 0.966350139268171
Igfbp7 4517.65814473965 -0.0198367651790131 0.0667339006082184 -0.297251696637229 0.766274356256783 0.968714087528055
Gm34648 0.269951307373379 1.46113031955923 4.97863928191976 0.293479851987954 0.769155397624061 NA
Gm34728 0 NA NA NA NA NA
1700017L05Rik 0 NA NA NA NA NA
Gm34912 0 NA NA NA NA NA
Gal3st2c 0 NA NA NA NA NA
Gm25756 0 NA NA NA NA NA
Gm24304 0 NA NA NA NA NA
Gm22974 0 NA NA NA NA NA
Adgrl3 828.860603486489 0.261305597878098 0.114335356746948 2.28543125514911 0.0222875530737681 0.200436132109285
1700031L13Rik 0 NA NA NA NA NA
Mir1187 0 NA NA NA NA NA
Tecrl 3.49982997283796 -0.498280545386577 1.58172650244058 -0.315023200672011 0.752744038461258 NA
Gm25765 0 NA NA NA NA NA
Gm24792 0 NA NA NA NA NA
Epha5 0 NA NA NA NA NA
Neu4 0 NA NA NA NA NA
Gm42163 0 NA NA NA NA NA
Gm35251 0 NA NA NA NA NA
Gm24626 0 NA NA NA NA NA
Cenpc1 843.113888557207 0.168373678060877 0.111263914573574 1.5132819899981 0.130208045440744 0.571645077544731
Stap1 0.271897479898863 -1.59615899803212 4.98873550893793 -0.319952620292739 0.749004247536368 NA
Gm24524 0 NA NA NA NA NA
Uba6 833.580946846895 0.0657592879118904 0.111795776635189 0.588209053070724 0.556391981552633 0.926259928386181
Gnrhr 0 NA NA NA NA NA
Tmprss11c 0 NA NA NA NA NA
Gm25473 0 NA NA NA NA NA
Pdcd1 0 NA NA NA NA NA
Tmprss11d 0 NA NA NA NA NA
Gm35367 0.245730172321757 -1.52244776196789 4.99379387975297 -0.304867961839706 0.760466717618316 NA
Tmprss11a 0 NA NA NA NA NA
Tmprss11g 0 NA NA NA NA NA
Tmprss11f 25.2189625807469 -0.845769920967468 0.616597882082358 -1.3716717905536 0.170165633937004 NA
Tmprss11b 2.95752158234286 -1.23342705844452 1.87718492190839 -0.657062095507668 0.511140990077334 NA
Tmprss11e 0 NA NA NA NA NA
Ythdc1 1820.91505230382 0.0823048783878524 0.0811797368342736 1.01385988175689 0.310649616804265 0.805721012035245
Ugt2b34 0.269951307373379 1.46113031955923 4.97863928191976 0.293479851987954 0.769155397624061 NA
Gm25211 0 NA NA NA NA NA
Gm23389 0 NA NA NA NA NA
Ugt2b1 0 NA NA NA NA NA
Gm24121 0 NA NA NA NA NA
Ugt2b35 0 NA NA NA NA NA
Ugt2b36 0 NA NA NA NA NA
Ugt2b5 0 NA NA NA NA NA
Ugt2b37 0 NA NA NA NA NA
Ugt2a3 0 NA NA NA NA NA
Ugt2b38 0 NA NA NA NA NA
Ugt2a1 0 NA NA NA NA NA
Ugt2a2 0 NA NA NA NA NA
4930440C22Rik 0 NA NA NA NA NA
Sult1b1 0 NA NA NA NA NA
Sult1d1 0 NA NA NA NA NA
Sult1e1 0 NA NA NA NA NA
Mir3969 0 NA NA NA NA NA
Csn1s1 0 NA NA NA NA NA
Csn2 0 NA NA NA NA NA
Csn1s2a 0 NA NA NA NA NA
Csn1s2b 0 NA NA NA NA NA
Prr27 0 NA NA NA NA NA
Gm7337 0 NA NA NA NA NA
Crispld1 0.215210916470818 1.29576006498099 4.98928770733059 0.259708427533088 0.795088691421369 NA
Fam174a 390.372164056728 0.101510480168552 0.158366560681572 0.640984307114298 0.521532878810024 0.915456648975042
Odam 0 NA NA NA NA NA
1700066N21Rik 0 NA NA NA NA NA
BC037156 0 NA NA NA NA NA
Csn3 3.74315436941137 -0.728758679059869 1.54048336658649 -0.473071436450952 0.636162214362755 NA
BC051076 0 NA NA NA NA NA
Cabs1 0 NA NA NA NA NA
Smr3a 0 NA NA NA NA NA
Smr2 0 NA NA NA NA NA
Gm7714 0 NA NA NA NA NA
1700041A01Rik 0 NA NA NA NA NA
St8sia4 4.19631076810201 0.825833865507027 1.50718344978739 0.547931882892906 0.583738675721716 NA
Prol1 0 NA NA NA NA NA
Amtn 0 NA NA NA NA NA
Ambn 0 NA NA NA NA NA
Enam 0 NA NA NA NA NA
Jchain 0.543794959797726 -2.60903380941909 4.54385728440313 -0.574189206684516 0.565839772334612 NA
Utp3 1510.85994531624 -0.161203016107527 0.087350644815724 -1.84547024750192 0.0649691626387487 0.391456800865246
Gm42107 5.02219367364888 -1.00317759365278 1.33944822674888 -0.748948390553105 0.453888312406489 NA
Rufy3 419.655822351491 -0.137860284474706 0.153206206614589 -0.899834853437186 0.368208143353657 0.845959384851659
Grsf1 1963.76927897848 -0.00617515986414049 0.0789766064814541 -0.0781897341409647 0.937677127986215 0.992977371509312
Mob1b 544.837800471846 -0.117220895030269 0.136218300567244 -0.860537053700816 0.38949306727429 0.856408965244968
Gm30431 0 NA NA NA NA NA
Dck 571.592083739077 0.335611874121997 0.132416862616365 2.53451008799629 0.0112604684763743 0.125491900093178
Slc4a4 42.4953141542096 -0.451253432630032 0.463643100133716 -0.97327757600596 0.330415364156842 NA
Gm35855 0 NA NA NA NA NA
Gc 0 NA NA NA NA NA
Npffr2 0 NA NA NA NA NA
Gm7056 0 NA NA NA NA NA
Adamts3 24.7595976174686 -0.427243883323478 0.605266675298467 -0.705877096426624 0.480264571948265 NA
Gm25758 0 NA NA NA NA NA
Gm35936 0 NA NA NA NA NA
Cox18 282.788792466426 -0.0582231062676358 0.189896329005461 -0.306604696218017 0.759144278646317 0.96851743190788
4930598F16Rik 0 NA NA NA NA NA
Ankrd17 3457.41710415757 0.147575466185441 0.0662345740083543 2.2280730025806 0.0258756472596792 0.221280736809796
Gm9958 16.4204090152878 0.813513497415042 0.750744815925453 1.08360854468534 0.278538400639742 NA
Gm35999 0 NA NA NA NA NA
Alb 0 NA NA NA NA NA
Afp 1.54658483586254 -1.12788207486995 2.39426869791902 -0.471075813608659 0.637586596266607 NA
Afm 0 NA NA NA NA NA
Albfm1 0.487108396369681 -0.19372082950101 4.45163558143321 -0.043516776240395 0.965289591687619 NA
Gm42109 1.46373096485739 -0.120094256154048 2.38816403568461 -0.0502872727164323 0.959893465839392 NA
Rassf6 2.18832524022403 1.6928260329056 2.07256308750189 0.816779012959266 0.414054727850417 NA
Gm36084 0 NA NA NA NA NA
Gm22360 1.21800079253563 0.445522848584676 2.60647044909059 0.170929560601817 0.864279152705928 NA
Cxcl5 198.388212139094 0.402975310768018 0.228030615400744 1.76719827756384 0.0771950280698826 0.433606115115936
Ppbp 8.99504923195527 0.252139582691377 1.00849942003061 0.250014603561918 0.802576055191198 NA
Pf4 1.0047360485903 -1.74505672323586 3.08589937898426 -0.565493721253561 0.571737993734779 NA
Cxcl3 0 NA NA NA NA NA
Cxcl15 0.215210916470818 1.29576006498099 4.98928770733059 0.259708427533088 0.795088691421369 NA
Cxcl1 116.59312124036 0.708005553045488 0.290002473134789 2.44137763858454 0.0146313457060308 0.149819536476342
Cxcl2 0 NA NA NA NA NA
Mthfd2l 331.664736075702 0.0529421516024807 0.171446563039995 0.308796809126645 0.757476096552952 0.96851743190788
Gm52819 1.02701101111644 1.50194081916193 3.0720489464629 0.488905237298136 0.624908787673046 NA
Epgn 4.96115516194701 -0.433026654558255 1.33910864005184 -0.32336932315028 0.746415559156969 NA
1700063A18Rik 0 NA NA NA NA NA
Gm19610 94.9997040594587 0.0522465771676168 0.313665735360976 0.166567690626105 0.867710217631041 NA
Ereg 477.606483949405 -0.110235393041178 0.155080826704712 -0.710825415259596 0.477192429213352 0.901793593715586
Areg 105.071464792837 0.161564098511095 0.296581141422208 0.544755130876968 0.58592194197062 NA
Gm23092 0 NA NA NA NA NA
Gm19619 0.730892396165954 0.923372572132511 3.49355787059024 0.26430722098687 0.791543196529261 NA
Btc 46.1372694496524 0.0748984801499433 0.444256271012801 0.168592960948401 0.86611681765553 NA
Gm42110 0 NA NA NA NA NA
LOC115490279 0 NA NA NA NA NA
Parm1 99.2877324964475 -0.208806352869918 0.305691022126997 -0.683063412909687 0.494566773257631 NA
Gm36222 0 NA NA NA NA NA
Gm30490 0 NA NA NA NA NA
1700063O14Rik 0 NA NA NA NA NA
Gm36303 0 NA NA NA NA NA
Gm36357 0 NA NA NA NA NA
Rchy1 1080.82213425616 -0.0718765340469516 0.100077325754786 -0.718209979182163 0.472627825819256 0.901544407632108
Thap6 178.5606055424 -0.311712014158353 0.228978707451857 -1.36131441052828 0.173414350902744 0.653397554305295
Odaph 1.70946113717915 -0.524002076809705 2.24218695843145 -0.233701331121949 0.815216854282745 NA
Cdkl2 247.591548440383 0.175130800310041 0.197184767062865 0.888155829269546 0.374456934932872 0.848387783818424
Gm46915 0 NA NA NA NA NA
G3bp2 3399.87758755581 -0.0155200009735524 0.0655405895105157 -0.236799837924288 0.812812077297846 0.978106597883539
Gm22728 0.787578959593998 -1.01697785116592 3.3988217367904 -0.299214824995877 0.76477613846289 NA
4930533P14Rik 0 NA NA NA NA NA
Gm42111 5.64985126710912 1.81651220749346 1.43720700500837 1.2639182811963 0.206259359460584 NA
Gm46933 209.666138625877 0.341834443806794 0.212405975814011 1.60934475829491 0.107540977274539 0.520401959275568
LOC105246914 2.192217585275 0.119519529072259 2.02224377443364 0.0591024339317018 0.952870520035606 NA
Uso1 3445.21857604668 -0.0293846263273808 0.0651479706688958 -0.451044384432534 0.651957560149107 0.948831289597218
Gm25290 0.269951307373379 1.46113031955923 4.97863928191976 0.293479851987954 0.769155397624061 NA
Gm42113 1.34975653686689 3.81258294624369 3.18757585751247 1.19607598898649 0.231666906654102 NA
U90926 1.61970784424027 4.07592456747477 2.99368162322246 1.36150903150729 0.173352881368044 NA
Gm42112 0.215210916470818 1.29576006498099 4.98928770733059 0.259708427533088 0.795088691421369 NA
Ppef2 12.920949089461 0.240682965975268 0.835532353951174 0.288059420843603 0.773301254096667 NA
Naaa 312.394009419525 -0.261263942668045 0.18076416217735 -1.44533042125748 0.148365096851802 0.609613410569601
Gm26245 0 NA NA NA NA NA
Sdad1 687.771453699931 0.0398053720278759 0.122269920450705 0.32555326674907 0.744762375138795 0.96851743190788
Cxcl9 3.64381191175662 2.59548513590461 1.74877567325688 1.48417271328508 0.13776310678902 NA
Art3 5.6290628738856 0.497727068067107 1.261901197704 0.394426337793093 0.693266301846617 NA
Cxcl10 5.62860327066273 0.176102994218768 1.33370558517969 0.132040381457232 0.894952351571881 NA
Cxcl11 0.51762765222062 -2.54488532450228 4.24123337467071 -0.600034258831577 0.548483403963711 NA
Nup54 770.018808340263 -0.107957101683289 0.115675234538497 -0.93327756899737 0.350676673530666 0.835714921072078
Gm42114 4.95920898942152 -0.122025136187164 1.3290832971276 -0.0918115038018184 0.926847803956586 NA
Scarb2 3686.05511955193 -0.178112275125852 0.0662348768177449 -2.68910102476606 0.00716447332854175 0.0911284187827366
Mir6415 0.269951307373379 1.46113031955923 4.97863928191976 0.293479851987954 0.769155397624061 NA
Fam47e 0 NA NA NA NA NA
Gm26078 0 NA NA NA NA NA
Stbd1 1284.28613026706 -0.337375269173174 0.0961625605916583 -3.50838483394586 0.000450836381711583 0.0106058142866012
Ccdc158 0.215210916470818 1.29576006498099 4.98928770733059 0.259708427533088 0.795088691421369 NA
Shroom3 49.9127996912286 -0.312516251761586 0.427689239119529 -0.730708708979805 0.464957094898903 NA
Mir1961 0 NA NA NA NA NA
Gm36764 0 NA NA NA NA NA
Gm25521 0 NA NA NA NA NA
Gm52780 0 NA NA NA NA NA
Sowahb 2.192217585275 0.119519529072259 2.02224377443364 0.0591024339317018 0.952870520035606 NA
Gm22915 0 NA NA NA NA NA
Septin11 8469.94507841716 0.116138038438321 0.0564532645255493 2.05724220582071 0.03966293356677 0.294313335898331
Crisp4 0 NA NA NA NA NA
Slco4c1 0 NA NA NA NA NA
Ccni 7574.18438713446 -0.154952143853014 0.0546693998815752 -2.83434872503945 0.00459191926849279 0.0668529422912921
2010109A12Rik 0.755113531217575 2.981249316556 3.63107348115785 0.821038002129707 0.411624622343893 NA
Gm42116 0 NA NA NA NA NA
Ccng2 2036.79090165719 0.148911090398761 0.0783396862862357 1.90083848248605 0.0573231718249983 0.364755908559711
Pramel33 0 NA NA NA NA NA
Pramel34 0 NA NA NA NA NA
Pramel35 0 NA NA NA NA NA
Gm6346 0.269951307373379 1.46113031955923 4.97863928191976 0.293479851987954 0.769155397624061 NA
Pramel36 0.269951307373379 1.46113031955923 4.97863928191976 0.293479851987954 0.769155397624061 NA
Gm6351 0.809853922120136 3.07491020659297 3.8617105347016 0.796256005974971 0.425883250817754 NA
Panct2 0 NA NA NA NA NA
Pramel37 0 NA NA NA NA NA
Pramel38 0 NA NA NA NA NA
Pramel40 0.269951307373379 1.46113031955923 4.97863928191976 0.293479851987954 0.769155397624061 NA
Pramel39 0.269951307373379 1.46113031955923 4.97863928191976 0.293479851987954 0.769155397624061 NA
AA792892 0 NA NA NA NA NA
Pramel41 0.809853922120136 3.07491020659297 3.8617105347016 0.796256005974971 0.425883250817754 NA
BC080696 0.269951307373379 1.46113031955923 4.97863928191976 0.293479851987954 0.769155397624061 NA
Pramel42 0 NA NA NA NA NA
Pramel44 0.269951307373379 1.46113031955923 4.97863928191976 0.293479851987954 0.769155397624061 NA
Pramel43 0 NA NA NA NA NA
Slco6b1 0 NA NA NA NA NA
Gm46934 0 NA NA NA NA NA
Gm3183 0 NA NA NA NA NA
Gm42118 0 NA NA NA NA NA
Gm6367 0 NA NA NA NA NA
Pramel45 0 NA NA NA NA NA
Gm16513 0 NA NA NA NA NA
Gm6468 0.539902614746757 2.48949521199202 4.55855666610331 0.546114789030375 0.584987034525868 NA
Pramel46 0.269951307373379 1.46113031955923 4.97863928191976 0.293479851987954 0.769155397624061 NA
Pramel47 0 NA NA NA NA NA
Gm46935 0 NA NA NA NA NA
Slco6c1 0 NA NA NA NA NA
Pramel48 0 NA NA NA NA NA
Gm3286 0 NA NA NA NA NA
Gm6348 0.809853922120136 3.07491020659297 3.8617105347016 0.796256005974971 0.425883250817754 NA
Pramel49 0.269951307373379 1.46113031955923 4.97863928191976 0.293479851987954 0.769155397624061 NA
Gm7982 0.809853922120136 3.07491020659297 3.8617105347016 0.796256005974971 0.425883250817754 NA
Pramel50 0 NA NA NA NA NA
E330014E10Rik 0 NA NA NA NA NA
Gm25937 0 NA NA NA NA NA
Cxcl13 1.40704440142935 0.887917172790063 2.61054891658159 0.340126617490376 0.733761177599697 NA
Cnot6l 2156.04827367901 0.154376214117397 0.0849466481739444 1.81733143609484 0.0691663792568238 0.406780487906468
Gm7133 0 NA NA NA NA NA
Gm52799 18.0782234896353 0.299687974435685 0.798697581929353 0.375220836041286 0.707496235442539 NA
Mrpl1 479.125346393306 0.0214030728203119 0.151822755222958 0.140974077231576 0.887890421172388 0.988139389489712
Fras1 2.192217585275 0.119519529072259 2.02224377443364 0.0591024339317018 0.952870520035606 NA
Gm33050 0 NA NA NA NA NA
Gm52781 0 NA NA NA NA NA
Gm32995 0 NA NA NA NA NA
Anxa3 3898.63617051831 0.201099539737275 0.065564352272305 3.06720851755019 0.00216068074780622 0.0374728281517342
Gm33100 0 NA NA NA NA NA
Gm24623 0 NA NA NA NA NA
Gm33370 0 NA NA NA NA NA
Gm7135 0 NA NA NA NA NA
Gm8013 0 NA NA NA NA NA
Gm46916 0 NA NA NA NA NA
Bmp2k 486.609304084625 0.291172658543552 0.142658592144855 2.04104536688471 0.041246317966162 0.300259570893354
Paqr3 280.724962787869 0.219438973547938 0.185226813442452 1.18470414444675 0.236134443261506 0.739008742346335
Gm33609 0 NA NA NA NA NA
Gm33969 0 NA NA NA NA NA
Naa11 2.27793683525136 0.3619775011009 2.14815338955233 0.16850635660442 0.866184943328341 NA
4930467D21Rik 2.46846701344769 -0.742199234446601 1.88619846844651 -0.393489469354666 0.693958000277229 NA
Gk2 0.485162223844197 2.34888378719115 4.35078148905718 0.539876294201149 0.589282347253363 NA
Gm34029 0.645632749412454 2.778476313543 4.21710210416762 0.658859151358256 0.509986218948739 NA
Macir 550.522560357592 -0.0500792182120001 0.136735892232542 -0.366247789035756 0.714180185209237 0.964532679104956
Gm34097 2.2857215253533 -3.13146784291346 2.31736586073883 -1.35130490008819 0.176597783019299 NA
Antxr2 1624.10955444157 -0.176688235724512 0.0850316012125976 -2.07791260196021 0.0377174096147488 0.285949474296883
Gm34226 87.3234846469964 -0.117660664779908 0.324246463161347 -0.362874165635414 0.716698886084234 NA
Gm42759 134.637795709938 0.0934561294286311 0.269487816042379 0.346791668733308 0.728747836569067 0.967105037806134
n-TKctt8 0 NA NA NA NA NA
Gm42121 0 NA NA NA NA NA
Prdm8 17.9110473817447 -0.596733760214464 0.735270129852904 -0.811584390533918 0.417030151071647 NA
A730035I17Rik 3.36987870312064 -1.13383091165705 1.79646289777632 -0.631146300355281 0.527944869842928 NA
Fgf5 21.9130955279334 -1.28164690452979 0.662784723613741 -1.93373030316962 0.0531462959932358 NA
Cfap299 3.0733004849473 -2.42381181801182 1.8500164498983 -1.31015690057516 0.190142762597043 NA
Ppip5k2 1332.03087028405 0.0935111668198799 0.0946366609187834 0.988107208263937 0.32310014589528 0.815645927164456
Mir703 88.2428714926216 -0.273802868205142 0.322931524955413 -0.847866643688459 0.396512243009729 NA
Gm34475 0 NA NA NA NA NA
Gm24279 0 NA NA NA NA NA
1700010H22Rik 0 NA NA NA NA NA
Gm42122 0 NA NA NA NA NA
Gm34563 0 NA NA NA NA NA
Bmp3 0.215210916470818 1.29576006498099 4.98928770733059 0.259708427533088 0.795088691421369 NA
Gm42123 0 NA NA NA NA NA
Prkg2 4670.48862634983 -0.0351129032790119 0.0621641941243324 -0.564841284820387 0.572181723258531 0.929871006060467
Rasgef1b 6.54224115492308 0.813935603563074 1.23750670797852 0.657722175011597 0.510716670574636 NA
Gin1 288.253741927238 -0.0789572253377058 0.182612829184772 -0.432375018174735 0.665468871880533 0.949355209354888
Gm35394 0 NA NA NA NA NA
A930011G23Rik 0 NA NA NA NA NA
Gm35314 0 NA NA NA NA NA
Gm42125 0 NA NA NA NA NA
Gm35253 0 NA NA NA NA NA
Gm35172 0 NA NA NA NA NA
4930405H06Rik 0 NA NA NA NA NA
Gm38691 0 NA NA NA NA NA
Gm16226 0 NA NA NA NA NA
Gm38413 0 NA NA NA NA NA
Pam 4131.46449275364 -0.0398500708740713 0.0627180913916148 -0.63538398554327 0.525178010121672 0.918211824493379
Gm42126 0 NA NA NA NA NA
Vamp9 0 NA NA NA NA NA
Hnrnpd 3494.7799891864 0.0157543759891496 0.0789737658311352 0.199488726710034 0.841880460918142 0.981730404370934
Gm42127 73.2183268613449 0.0667746178602504 0.361586929835231 0.184670994304684 0.853487098026917 NA
4930524J08Rik 15.3737571664932 0.0118907789927458 0.820057618133563 0.0144999311387522 0.988431134201594 NA
Hnrnpdl 3819.11186838025 -0.0880447995824018 0.0739880528856739 -1.18998670931979 0.234051615869737 0.735312972790532
Enoph1 361.617103285928 0.225535806247608 0.163644425349653 1.37820647275772 0.168139549382024 0.646179673204277
Tmem150c 0 NA NA NA NA NA
Tmem150cos 0 NA NA NA NA NA
Gm36167 0 NA NA NA NA NA
Defb44-ps 0 NA NA NA NA NA
Gm31771 0 NA NA NA NA NA
2310034O05Rik 0 NA NA NA NA NA
Gm36304 0 NA NA NA NA NA
Gm42129 0 NA NA NA NA NA
Gm42128 0 NA NA NA NA NA
Gm45913 0 NA NA NA NA NA
Sec31a 6671.84018525834 -0.00718860859082252 0.0590487947381162 -0.121740140890331 0.903104821823607 0.989258080982517
5430416N02Rik 97.5670539273383 -0.0905182962825013 0.307279502374347 -0.294579676102919 0.768314989697552 NA
Lin54 340.320518264647 0.27808998812883 0.168404066273399 1.65132585146347 0.0986720563506166 0.497126390774099
Cops4 1665.28575183692 -0.140173023102095 0.08495344033239 -1.64999819375946 0.0989433054979528 0.497227778898341
Plac8 3.40243368770869 2.5283918413403 1.85709359911173 1.36147787195522 0.173362721777124 NA
B230216N24Rik 2.98220232061734 -0.0783834956141267 1.70567829199271 -0.0459544428642243 0.963346560847049 NA
Coq2 570.95722354556 0.228359271124096 0.132845700335958 1.71898127336144 0.0856177818539604 0.46182601140185
Hpse 224.255743193347 0.107832613728001 0.210119339504123 0.513196995490676 0.607813527431917 0.93836112873165
Gm36619 0 NA NA NA NA NA
Helq 249.294398992358 -0.273768562167101 0.196042527135584 -1.39647537790493 0.162571390111725 0.63729249293061
Mrps18c 589.375550109698 0.160046493899394 0.133201332526615 1.20153823436726 0.229542484384241 0.729134950397
Abraxas1 244.353789147347 -0.0193106080080246 0.198563466056913 -0.0972515659174169 0.922526618400651 0.990561559857142
Gm26286 0 NA NA NA NA NA
Gpat3 96.3808990586223 0.114208492604175 0.321015199275207 0.355772850824624 0.722010682452712 NA
Gm46917 0.245730172321757 -1.52244776196789 4.99379387975297 -0.304867961839706 0.760466717618316 NA
Gm36793 0 NA NA NA NA NA
Gm24465 0 NA NA NA NA NA
Gm36740 0 NA NA NA NA NA
n-TDgtc1 0 NA NA NA NA NA
Gm36851 0.491460344643514 -2.47788770673283 4.73651851909901 -0.523145364415079 0.600873098658595 NA
Gm3032 0 NA NA NA NA NA
Gm42131 0 NA NA NA NA NA
Gm29982 0 NA NA NA NA NA
Gm42132 0 NA NA NA NA NA
Nkx6-1 0 NA NA NA NA NA
9430085M18Rik 42.9712051186493 -0.190719800058882 0.466280945784658 -0.409023361951748 0.682522516739936 NA
Gm42134 0 NA NA NA NA NA
Gm51640 5.05076675697434 -0.961585706207418 1.34504032494423 -0.714912176515813 0.474663312459876 NA
Cds1 0 NA NA NA NA NA
Gm20548 84.6688394036262 -0.0844088250882257 0.330448982149332 -0.255436783430856 0.798385763753906 NA
Wdfy3 1947.373809816 0.190990531484207 0.0856939822297473 2.22875080040226 0.0258304901395322 0.221280736809796
Gm42135 0.487108396369681 -0.19372082950101 4.45163558143321 -0.043516776240395 0.965289591687619 NA
Gm42136 0 NA NA NA NA NA
Gm46947 0 NA NA NA NA NA
Arhgap24 333.977084511856 0.041757601105336 0.170528677021522 0.244871430627857 0.806555983398112 0.976945868961008
Gm30396 0 NA NA NA NA NA
Mapk10 0 NA NA NA NA NA
4930429D17Rik 0 NA NA NA NA NA
1810006J02Rik 0 NA NA NA NA NA
1700021F02Rik 1.33332009191721 -3.90504321372244 2.94657562290578 -1.32528185713811 0.185077684190507 NA
Gm30443 0 NA NA NA NA NA
Ptpn13 942.733034018446 -0.122465920314148 0.106188824229316 -1.15328445533667 0.248793648335344 0.75399707709793
Slc10a6 3.61134648338019 5.24620041744384 2.0988098597162 2.49960728608032 0.0124331046268158 NA
1700016H13Rik 0.491460344643514 -2.47788770673283 4.73651851909901 -0.523145364415079 0.600873098658595 NA
Gm42138 0 NA NA NA NA NA
Gm25721 0 NA NA NA NA NA
Aff1 1296.9064994737 0.541481222095696 0.0958016372072584 5.65210822988598 1.58491737588583e-08 1.4483706481172e-06
Klhl8 172.264808104468 0.155671494543517 0.233976661585726 0.665329155004125 0.505839986799744 0.909299772702131
Gm42139 16.3045405564717 0.134101188171466 0.747785327177183 0.179331130603599 0.857677704363051 NA
Gm29461 0 NA NA NA NA NA
Gm24897 0 NA NA NA NA NA
Hsd17b13 0 NA NA NA NA NA
Hsd17b11 468.20085741929 0.00660592153589883 0.14487874605316 0.0455962086631736 0.963632091079698 0.996477403077262
Nudt9 913.188601635603 -0.153001089730232 0.107623555238406 -1.42163199674371 0.155133110996543 0.621509778341277
Mir5619 0 NA NA NA NA NA
Gm52783 182.935066774034 0.0414408525674695 0.226429858461517 0.183018497865256 0.85478350455805 0.982235519520433
Gm17660 0.485162223844197 2.34888378719115 4.35078148905718 0.539876294201149 0.589282347253363 NA
Sparcl1 31.6531199669559 -1.07039246061091 0.546227813886801 -1.95960812210258 0.0500416113189143 NA
LOC330143 4.26708014243131 -1.84577286687036 1.52056002250705 -1.21387701869678 0.224794689859663 NA
Dspp 0 NA NA NA NA NA
Slco6d1 0 NA NA NA NA NA
Dmp1 465.794271228971 -1.08293985126746 0.161600273772169 -6.70134911277584 2.06504017464014e-11 3.1860619837305e-09
Gm31048 0 NA NA NA NA NA
Ibsp 0.430421832941636 2.19452690741108 4.90428815936361 0.447471036794839 0.654534995481923 NA
Mepe 0 NA NA NA NA NA
Spp1 71703.4060813419 -0.66456250462493 0.0451104995776931 -14.7318808447325 4.02349889927246e-49 2.38995834616784e-45
Pkd2 3672.25002453284 -0.0454736793199763 0.0672299717817497 -0.676389980760347 0.49879307682804 0.908584659829899
Thoc2l 522.064447851976 0.00971400321062279 0.140434695607032 0.0691709635473896 0.944853535465142 0.993798921683284
Zfp33b 15.5017622636851 0.231528903531533 0.806924178842126 0.286927705975745 0.774167675732444 NA
Gm31255 6.44521491680505 0.347378162264352 1.17269001142128 0.296223348780242 0.767059518832795 NA
Gm20385 5.10948904913949 1.19939278327006 1.34372750359918 0.89258631683692 0.372078749455716 NA
Gm7967 103.349707115948 0.491864564275265 0.309569234352815 1.5888677222837 0.112090259789009 NA
Zfp951 91.6777706087067 -0.218991967144109 0.316693180925461 -0.691495682048338 0.489254093311178 NA
Abcg3 0 NA NA NA NA NA
Gm24097 0 NA NA NA NA NA
Gbp8 0.269951307373379 1.46113031955923 4.97863928191976 0.293479851987954 0.769155397624061 NA
Gbp9 17.3073304325365 0.120758877279292 0.725610391106279 0.166423853295679 0.867823403489953 NA
Gbp4 3.46541837193606 0.798074968214429 1.63518209154228 0.488064890352178 0.62550387885074 NA
Gm31785 0 NA NA NA NA NA
Gbp10 0.51762765222062 -2.54488532450228 4.24123337467071 -0.600034258831577 0.548483403963711 NA
Gbp6 1.76809387313268 -2.71921860309302 2.5132151672187 -1.08196808556678 0.279266709218988 NA
Gbp11 0.539902614746757 2.48949521199202 4.55855666610331 0.546114789030375 0.584987034525868 NA
Gm51641 0 NA NA NA NA NA
Gm26519 0 NA NA NA NA NA
Gm32051 0 NA NA NA NA NA
4930542N06Rik 0 NA NA NA NA NA
Lrrc8b 730.629728670402 0.171145666958835 0.121972954514739 1.40314439081783 0.160573786178175 0.633128635843583
Gm42141 0.761411652016892 -0.946095653505589 3.69458882170402 -0.256076034211902 0.797892127065964 NA
Gm42144 0 NA NA NA NA NA
Gm42142 0.269951307373379 1.46113031955923 4.97863928191976 0.293479851987954 0.769155397624061 NA
Lrrc8c 409.530251298815 0.183013973515606 0.154132500305377 1.18738081295644 0.235077444731714 0.737838848986198
Gm32230 0 NA NA NA NA NA
Gm32276 0.543794959797726 -2.60903380941909 4.54385728440313 -0.574189206684516 0.565839772334612 NA
Cntnap5b 0 NA NA NA NA NA
Gm42166 16.9669797978451 0.00380791236348831 0.737228724775349 0.00516517091035577 0.9958788082016 NA
Lrrc8d 417.79137198914 -0.100096628449187 0.153896764385808 -0.650414119157512 0.515424759535399 0.913772586288475
D830014E11Rik 0 NA NA NA NA NA
Zfp326 1118.7935102199 -0.057686146681465 0.0988170915799042 -0.583766894564181 0.55937715413941 0.926834113134755
Gm25672 0 NA NA NA NA NA
Gm32736 0 NA NA NA NA NA
Gm32973 0 NA NA NA NA NA
Gm32921 0 NA NA NA NA NA
4930458A03Rik 0 NA NA NA NA NA
Barhl2 0 NA NA NA NA NA
Defb18 0 NA NA NA NA NA
Gm41923 0 NA NA NA NA NA
Gm33151 0 NA NA NA NA NA
Gm28050 0 NA NA NA NA NA
Gm33283 0 NA NA NA NA NA
Gm52820 0 NA NA NA NA NA
Gm8350 1.76809387313268 -2.71921860309302 2.5132151672187 -1.08196808556678 0.279266709218988 NA
Gm42145 1.21800079253563 0.445522848584676 2.60647044909059 0.170929560601817 0.864279152705928 NA
Zfp644 1472.14220324578 0.153875606486811 0.0906655310441528 1.69717868207131 0.0896628841896734 0.474263163033535
Gm33327 0 NA NA NA NA NA
Hfm1 0 NA NA NA NA NA
Cdc7 224.726325588555 0.0132047046797898 0.208516581236079 0.0633268807761609 0.949506210953364 0.994545387597069
Gm23602 0 NA NA NA NA NA
Gm33371 0 NA NA NA NA NA
Gm33474 0 NA NA NA NA NA
Gm42146 0.491460344643514 -2.47788770673283 4.73651851909901 -0.523145364415079 0.600873098658595 NA
Tgfbr3 19.8344301819377 -0.134341438222137 0.683255820885573 -0.196619529780246 0.844125286382816 NA
Brdt 12.4393091636566 0.849081478258464 0.883034744896045 0.96154934238564 0.336276028370483 NA
Gm17202 0.785632787068514 1.05614336641327 3.65993509363782 0.288568878789462 0.772911313885691 NA
Ephx4 0 NA NA NA NA NA
Lpcat2b 0 NA NA NA NA NA
Btbd8 167.095850287883 -0.0564148764039117 0.246714036098317 -0.228665045962079 0.819129264283207 0.978577683324441
Gm33885 8.80804135179867 1.7026137258277 1.05692243295075 1.61091644263268 0.107197935687143 NA
Gm29667 1.27468735596368 -0.701978448530679 2.56993136943449 -0.273150659538877 0.784737406124819 NA
1700028K03Rik 85.0832322531411 0.0545681975356123 0.331606164739581 0.164557246933169 0.869292484361552 NA
Glmn 386.537204359575 0.00826178289441322 0.159123038910771 0.0519207209148768 0.95859186363987 0.995903075090377
Rpap2 519.472853154054 -0.255696894103024 0.138094714690699 -1.8516052165771 0.0640825334171319 0.389412018923543
A930041C12Rik 1.2727411834382 0.530662052305623 2.57164969244222 0.206350831478011 0.836516875032455 NA
4930428O21Rik 0 NA NA NA NA NA
Gfi1 0.759005876268544 -1.20410685846954 3.69862489737664 -0.325555278482982 0.744760852853258 NA
Gm42147 0.755113531217575 2.981249316556 3.63107348115785 0.821038002129707 0.411624622343893 NA
Evi5 1602.23338309292 -0.0415463976302281 0.0852235223109379 -0.487499184540228 0.625904620580901 0.944635906146655
Ube2d2b 0 NA NA NA NA NA
Gm42149 0.245730172321757 -1.52244776196789 4.99379387975297 -0.304867961839706 0.760466717618316 NA
Gm20268 0 NA NA NA NA NA
Rpl5 23979.3231534062 0.0393278952120841 0.0540528094194044 0.727582814557014 0.466869003753404 0.900389272399032
Snord21 17.2408234502694 -0.130615167480395 0.72651078029856 -0.179784211084546 0.857321979373045 NA
Gm22270 18.8926788175748 -0.27974002443751 0.695554883767222 -0.402182532199901 0.68754969666573 NA
Gm26387 6.41080331590314 1.08670949454395 1.2032680063306 0.903131711993158 0.36645599516702 NA
Dipk1a 1928.04520918963 -0.271705804398551 0.0851735937257155 -3.19002395594021 0.00142261000719555 0.0271713937065644
Gm42150 0.215210916470818 1.29576006498099 4.98928770733059 0.259708427533088 0.795088691421369 NA
Mtf2 728.310782478877 0.037659066290565 0.136999057979006 0.274885585682903 0.783404141673235 0.972410393832138
Tmed5 1478.44579019285 -0.173460283751507 0.089862667339225 -1.93028193895811 0.0535719136531682 0.350073891198921
Ccdc18 197.387490922377 0.117097042149841 0.218406602298994 0.536142410152683 0.591860131458774 0.934267653697879
Dr1 1377.19100928232 -0.032576896907543 0.0926865093536571 -0.351473986178956 0.725232785170963 0.966466280125319
Gm31973 0 NA NA NA NA NA
Pigg 405.552820884042 -0.0760178228688179 0.156528251989668 -0.485649216052293 0.627215895543389 0.944635906146655
9330198I05Rik 2.46022272012289 1.09169187604075 1.91226077588404 0.570890691169494 0.568073741435799 NA
Gm42517 3.98693836920764 -0.470977689656974 1.48011719965085 -0.318202970526979 0.750330979631142 NA
Gm10419 1.61790336962633 2.36824715673281 2.63402310063541 0.899098856104003 0.368600007348226 NA
Pde6b 2.49509392424766 -0.0381281491959693 1.89023087295055 -0.0201711599051672 0.983906834265238 NA
Gm34254 0 NA NA NA NA NA
Gm34204 1.95519130950091 -0.838545023496958 2.1332323054689 -0.393086595091968 0.694255524431799 NA
Atp5k 819.418257431205 -0.0985778609478443 0.125453745405316 -0.785770569299136 0.432001911520993 0.885584018918704
Gm34319 19.5304373206737 -0.552107322734388 0.681687071611463 -0.809913148901655 0.417990094107651 NA
Mfsd7a 77.2544165614242 -0.0494702370611845 0.34537496034629 -0.143236316296882 0.886103549262707 NA
LOC115487674 0 NA NA NA NA NA
Pcgf3 2539.06271359761 0.0685740326966588 0.0742594654727075 0.92343827497468 0.355778853213624 0.837790441264194
Cplx1 1.8184823157614 -1.45679968090549 2.26709514582722 -0.64258427070732 0.520493892098346 NA
Gak 1861.81877657779 0.119700082576225 0.0805353412757468 1.48630502683761 0.137198457692903 0.584136082105416
Tmem175 615.022503155291 -0.0332253102964959 0.129052704427906 -0.25745535859775 0.796827272677145 0.97562908408137
Dgkq 450.474379211342 0.156411562828464 0.148851523716857 1.0507891281381 0.293355450127192 0.79472071045316
Idua 167.458195394301 0.123318163014984 0.238764219483144 0.516485105188424 0.605515639288961 0.938116617658621
Slc26a1 23.7655490524631 0.721490637750898 0.635425710655965 1.13544451483728 0.256189117272829 NA
Gm42151 58.141147913025 0.123909067244461 0.39856103417079 0.310891072184855 0.755883431769714 NA
Fgfrl1 533.824542315552 0.0150422417541056 0.139953122478766 0.107480572692388 0.914407736781239 0.989731120967411
Rnf212 0.430421832941636 2.19452690741108 4.90428815936361 0.447471036794839 0.654534995481923 NA
Gm24122 0 NA NA NA NA NA
1700047L14Rik 0 NA NA NA NA NA
Tmed11 0 NA NA NA NA NA
Vmn2r8 0 NA NA NA NA NA
Vmn2r9 0 NA NA NA NA NA
Gm20629 0 NA NA NA NA NA
Vmn2r10 0 NA NA NA NA NA
Vmn2r11 0 NA NA NA NA NA
Vmn2r12 0 NA NA NA NA NA
Vmn2r13 3.00836962819445 -0.097025127881135 1.69052566238692 -0.0573934664464906 0.954231767445547 NA
Vmn2r14 0 NA NA NA NA NA
Gm22034 0 NA NA NA NA NA
Vmn2r15 0 NA NA NA NA NA
Vmn2r16 0 NA NA NA NA NA
Vmn2r17 0 NA NA NA NA NA
Gm50598 5.2291602967949 0.0292593983138182 1.2946497795968 0.0226002419920317 0.981969150796175 NA
Gm8493 38.3770275021937 -0.0598474849667706 0.488359855321149 -0.122547920994478 0.902465096494109 NA
Crlf2 227.370501839948 -0.4510357733225 0.226830108440442 -1.98842991533871 0.0467641629898468 0.325268299952799
5430403G16Rik 46.9878330934738 -0.0323582466405361 0.439981228262073 -0.0735446072741585 0.941372748686495 NA
4930522L14Rik 284.423758166816 0.0503123472091743 0.183255046280382 0.274548222438557 0.78366335054219 0.972410393832138
Gm10416 4.98972824527246 -0.395234447410637 1.32654477410723 -0.297942787250911 0.765746830591195 NA
Gm35089 0 NA NA NA NA NA
Gm41924 0 NA NA NA NA NA
AB010352 184.660344851606 0.203647022555099 0.227955633006458 0.893362536688574 0.371663058215825 0.847183560724857
Gm26808 2.45827654759741 1.90515338762853 1.99068416801202 0.957034480025579 0.338549851915385 NA
LOC115490200 196.800422461152 0.00978336136424785 0.22468105644969 0.0435433299043549 0.965268424992636 0.996939754615371
Gm15446 37.8707068381147 0.0431368789988963 0.49591719056516 0.0869840364874959 0.930684201045314 NA
Zfp932 537.956364516391 -0.163174305210505 0.136970716812219 -1.19130795989197 0.233532710201294 0.735125090991087
Gm35315 47.9909930165498 -0.277534325165313 0.438136289327381 -0.633442907893749 0.526444452447454 NA
Plcxd1 375.445458000071 -0.119676064808491 0.165260404903385 -0.72416659561288 0.4689634637064 0.900389272399032
Gtpbp6 597.531221156157 -0.0799489516846148 0.129693030243261 -0.616447557240795 0.537599173894647 0.92199266440354
Zfp605 338.47408970838 -0.266399254064945 0.171249156263748 -1.55562374657574 0.119797588577769 0.546751960162848
Chfr 1153.95936337413 -0.141618916093893 0.100450060827881 -1.40984400533668 0.158585749610122 0.629047981759015
Cdh20 0 NA NA NA NA NA
Gm15787 151.156590561923 -0.118892797135279 0.248372399192612 -0.47868763808606 0.632160861444439 0.944750668294211
Golga3 2161.18052219706 0.106074768754336 0.076909925844726 1.37920778871236 0.16783069732656 0.645663204358393
Ankle2 1359.92965327763 -0.0129198009468171 0.0909590766170603 -0.142039710904386 0.887048638897764 0.988076745743106
Pgam5 769.564209235355 -0.11762302937101 0.121876900874581 -0.965096983324602 0.334496237782995 0.82361957272071
Pxmp2 34.6111385670333 -0.127186123856654 0.511795527293614 -0.248509643156158 0.803740109895661 NA
Pole 507.197175734796 0.146043027932137 0.143336408211445 1.01888298831026 0.308258520865273 0.803755312157967
P2rx2 3.8327659644387 -1.49017844127624 1.59491432639381 -0.934331340947708 0.350133002358504 NA
Lrcol1 0 NA NA NA NA NA
Fbrsl1 615.946106699853 -0.109016636570591 0.132560945085243 -0.822388800113701 0.410855651571164 0.874128223752181
A630023P12Rik 0 NA NA NA NA NA
Lypla1 1947.66882594666 0.0559319313607812 0.0792541538637979 0.705728704856315 0.480356866425511 0.902092882253409
Defb41 4.46580247225252 0.536614350910187 1.40846902706043 0.380991232750172 0.703209754069862 NA
Gm41925 0 NA NA NA NA NA
Galnt9 0.706671261114332 -1.08179416108573 3.7966231598644 -0.284935880000365 0.775693266607443 NA
Noc4l 548.767470187581 -0.0204157644530911 0.138665209309421 -0.147230617937732 0.882949994312045 0.98803263175673
Ddx51 629.620185733494 -0.143217945132695 0.131264519146346 -1.09106364815173 0.275244877011951 0.778364470102828
Ep400 1996.74461712469 0.20794663772573 0.0898727923526245 2.31378854803833 0.0206793238574066 0.191332061858248
Mir7026 6.79223371930705 -1.65882106175484 1.2001943298881 -1.38212706096478 0.166932690800392 NA
Gm22716 3.74120819688589 -0.307421670507448 1.52324707937201 -0.201819963859173 0.840057473782732 NA
LOC115490290 1.05753026696738 0.0254386044397708 2.96801900531392 0.00857090348620602 0.993161492162899 NA
Gm22583 0 NA NA NA NA NA
Gm15559 116.42664781198 0.103271166266104 0.287718038072476 0.358931845072882 0.719646075924082 0.965256047062186
Pus1 461.752943473421 -0.13158989979511 0.152502596451337 -0.862869897674821 0.388209002999924 0.855888879867415
Gm29012 0 NA NA NA NA NA
Gm26515 47.065021178068 -0.314333537412409 0.493465585792068 -0.636991811511776 0.524130177355942 NA
Ulk1 1732.24809192702 0.0268174612236032 0.085045146817716 0.315332058642725 0.752509546406851 0.96851743190788
Hscb 164.95034084322 -0.28341657249901 0.238398128412139 -1.18883723788739 0.234503721451447 0.736232613859195
Chek2 260.411859437474 0.082450529344308 0.190764255861231 0.432211626712112 0.665587609813528 0.949355209354888
Ttc28 1748.21769246894 0.340787844340836 0.0825554010491739 4.1279896894674 3.6594851918688e-05 0.0013254476853476
Mir701 0 NA NA NA NA NA
Gm35628 72.4268929712116 0.538029663180919 0.371920833204851 1.4466241606976 0.148002215598386 NA
Pitpnb 2301.49131214173 0.185073306214322 0.0746497429652111 2.47922228346548 0.0131669221477598 0.139663424210167
Gm36027 0.215210916470818 1.29576006498099 4.98928770733059 0.259708427533088 0.795088691421369 NA
Mn1 104.791073562067 0.323178702686441 0.307191860159443 1.05204188196491 0.292780334655664 NA
Rnf152 18.7534562884529 0.123585737996512 0.712002185618469 0.173574941893137 0.862199526527148 NA
Gm42155 0 NA NA NA NA NA
Gm42154 0 NA NA NA NA NA
Gm36149 0 NA NA NA NA NA
Gm36223 0 NA NA NA NA NA
Gm36274 0 NA NA NA NA NA
C130026L21Rik 0.676152005263393 0.781471335247181 3.86651656895065 0.20211250134621 0.839828774884463 NA
Gm36386 0.215210916470818 1.29576006498099 4.98928770733059 0.259708427533088 0.795088691421369 NA
Gm36434 0 NA NA NA NA NA
Gm36481 0 NA NA NA NA NA
E130006D01Rik 0.245730172321757 -1.52244776196789 4.99379387975297 -0.304867961839706 0.760466717618316 NA
Gm17634 0 NA NA NA NA NA
Gm36535 15.5353442143529 0.587503683858042 0.765257982773928 0.767719771740821 0.442653687128323 NA
Gm29935 6.01914503213725 -0.0570881565904483 1.22984152975183 -0.0464191159668907 0.962976200596372 NA
Gm36794 9.09402164259879 0.409615546740003 1.00512584198443 0.407526629632062 0.683621239756884 NA
Gm36880 0.271897479898863 -1.59615899803212 4.98873550893793 -0.319952620292739 0.749004247536368 NA
Gm42156 0 NA NA NA NA NA
Gm30032 0 NA NA NA NA NA
1700016B01Rik 0 NA NA NA NA NA
1700028D13Rik 0 NA NA NA NA NA
Miat 8.19057422418873 -0.796774748121609 1.087186796087 -0.73287750641321 0.463633143411549 NA
Gm52821 0 NA NA NA NA NA
Gm28403 0.215210916470818 1.29576006498099 4.98928770733059 0.259708427533088 0.795088691421369 NA
Cryba4 26.5257453180758 -0.487475683982789 0.58557163537826 -0.832478307573583 0.405139017487764 NA
Crybb1 1.30085466354079 -0.740687022323127 2.73425839506413 -0.27089137722324 0.786474577139724 NA
Gm46941 0.732838568691438 -1.14249315638853 3.48310960502544 -0.328009533418109 0.742904454429683 NA
Tpst2 1576.09950912596 -0.236664697076981 0.0888042246164104 -2.66501619826369 0.00769846145117082 0.0967806582432903
Tfip11 1284.89337025416 0.0414126705313507 0.0970149092290066 0.426869136511738 0.669474646467589 0.949355209354888
Srrd 333.681863994905 0.0591024552228234 0.172930694122721 0.341769606157256 0.732524284486381 0.968274238611862
Hps4 464.551200608699 -0.0926538558472077 0.14895002107672 -0.622046611188354 0.533911219233867 0.920868535411785
Gm6583 0.915584056785833 3.27474773489014 3.3617629175269 0.974116204868851 0.329998844323016 NA
Gm20636 70.3843314571967 -0.431776910410776 0.36795897406668 -1.1734376407206 0.24062035014064 NA
Asphd2 65.0590183682872 0.463767907052824 0.376834318114018 1.2306944584397 0.218437161475091 NA
LOC115487637 0 NA NA NA NA NA
Sez6l 0.491460344643514 -2.47788770673283 4.73651851909901 -0.523145364415079 0.600873098658595 NA
Gm6588 0 NA NA NA NA NA
Gm42160 0 NA NA NA NA NA
1700034G24Rik 0 NA NA NA NA NA
Gm30529 0 NA NA NA NA NA
Myo18b 1.43321170900645 0.837162754661993 2.4483850512617 0.341924467407848 0.732407735868508 NA
1700095B10Rik 0 NA NA NA NA NA
Grk3 0 NA NA NA NA NA
Gm22740 0 NA NA NA NA NA
Crybb2 0 NA NA NA NA NA
Pign 1978.760087182 0.115318176281357 0.0792177830990509 1.45571072264377 0.145472604454499 0.601610857424451
Crybb3 13.6232684023015 0.264862977793884 0.812205212189611 0.326103518936852 0.744346034710995 NA
2900026A02Rik 2202.01029570978 0.113834193216791 0.0756760326097478 1.50423045832517 0.132522037787752 0.57668930729615
4833439F03Rik 1.64842262547727 1.14408936889907 2.33011176941846 0.491001926995376 0.623425084631145 NA
Gm42161 0.460941088792575 -0.125185520812012 4.54534908990921 -0.0275414535464233 0.978027877226822 NA
Tmem211 0.543794959797726 -2.60903380941909 4.54385728440313 -0.574189206684516 0.565839772334612 NA
Sgsm1 74.7782544140862 0.23515383327041 0.350429489912833 0.671044646753054 0.502192087872286 NA
Mir7229 0 NA NA NA NA NA
Mir7230 0 NA NA NA NA NA
1700016C19Rik 0 NA NA NA NA NA
Aym1 0 NA NA NA NA NA
Relch 976.731654845249 0.0463622107496495 0.104620997575821 0.443144414829822 0.657661281197627 0.948831289597218
Gm30812 0 NA NA NA NA NA
Wscd2 0.917530229311317 1.3057711154221 3.43472400923833 0.38016769670867 0.703820936550527 NA
Gm52822 0 NA NA NA NA NA
Gm42002 100.965194189731 0.260212848977169 0.323905281344394 0.803360932853997 0.421766148620755 NA
Cmklr1 535.957600054235 0.27051388853253 0.14458891758298 1.8709171702408 0.06135656270203 0.379608233314222
Gm15736 1.16761234990691 -0.750191733496542 3.03853792258317 -0.246892338555635 0.804991545769743 NA
Gm52823 1.7070553614308 -0.669390652692798 2.40117771897336 -0.278775972058828 0.780416755238319 NA
1700069L16Rik 0.215210916470818 1.29576006498099 4.98928770733059 0.259708427533088 0.795088691421369 NA
Gm46919 0 NA NA NA NA NA
Ficd 220.88784997462 0.00549536255913758 0.213032733840905 0.0257958599134421 0.979420164062057 0.998254795203919
Tnfrsf11a 1.81458997071044 0.363830420856928 2.20377689756686 0.165094035271277 0.868869967755505 NA
Sart3 1277.26067569802 -0.00468136020967561 0.0938546186859387 -0.0498788474687711 0.960218933592927 0.995904941209104
Iscu 797.304338940498 -0.182241223107737 0.116256428365568 -1.56757975167343 0.116979240641601 0.540954993702694
Tmem119 3368.96520060382 -0.295297363698355 0.0755917169806097 -3.90647779272038 9.36512458814733e-05 0.00304815561937508
Gm42004 11.6516406478509 -0.206417096978933 0.890651765198534 -0.231759600154074 0.816724737147516 NA
Selplg 3.10576591332372 -5.12987636832752 2.19113631218855 -2.34119453901236 0.019222148213528 NA
Gm52824 516.256257725505 0.123944625364374 0.138443249018621 0.895273884735995 0.370640697006647 0.847183560724857
Coro1c 3787.33878911798 0.126129155164747 0.0633461866114816 1.99110888771141 0.0464689175666268 0.324168860158347
Gm42005 10.7423547118644 -0.750414175091318 0.926128197136734 -0.81027030319489 0.417784839288892 NA
Ssh1 620.709668816785 0.0258701330461052 0.127615235902156 0.202719783913107 0.839354058907579 0.9814195185742
Gm52826 0.51762765222062 -2.54488532450228 4.24123337467071 -0.600034258831577 0.548483403963711 NA
Gm41926 0 NA NA NA NA NA
Gm52825 0.215210916470818 1.29576006498099 4.98928770733059 0.259708427533088 0.795088691421369 NA
Dao 0 NA NA NA NA NA
Svop 0 NA NA NA NA NA
Gm16108 0 NA NA NA NA NA
Usp30 606.583515078777 0.27186038110475 0.132683284536596 2.04894220138007 0.0404677670531456 0.296739066237738
Alkbh2 54.7861295293398 0.151989049161691 0.42036768545493 0.361562161937364 0.717679244636187 NA
Ung 133.788552352827 -0.0263208281734174 0.32332481037235 -0.0814067690725792 0.935118466038839 0.992866330406803
Acacb 28.8870851837668 0.0598754238366172 0.565596871517395 0.105862367441995 0.915691552666186 NA
Foxn4 0.539902614746757 2.48949521199202 4.55855666610331 0.546114789030375 0.584987034525868 NA
Myo1h 2251.2209209945 0.298928560836858 0.0780848624856376 3.82825238235953 0.000129056382132867 0.00401358591554569
Gm15825 0 NA NA NA NA NA
Gm41927 0 NA NA NA NA NA
Kctd10 5751.93960629622 0.388678285202851 0.0597322354732894 6.50701052996179 7.66610405997054e-11 1.03492404809602e-08
Ube3b 2467.13973103083 0.0134213167240028 0.0737645112618531 0.181948154938071 0.855623412999656 0.982296689837254
Mir7027 3.71893323435975 -1.16692955878845 1.5833170490187 -0.737015722474339 0.461112788201256 NA
Mmab 434.944472434301 0.188415849225023 0.150593590055884 1.25115450900071 0.210878111569017 0.705976429508141
Mvk 803.672730110995 0.478934731279357 0.114185657944059 4.19435102361096 2.7365393170872e-05 0.00102042080686528
Gm34722 0 NA NA NA NA NA
Gm13790 0 NA NA NA NA NA
Fam222a 0.487108396369681 -0.19372082950101 4.45163558143321 -0.043516776240395 0.965289591687619 NA
Gm34844 0.215210916470818 1.29576006498099 4.98928770733059 0.259708427533088 0.795088691421369 NA
Trpv4 70.5751485074503 -0.206334989729802 0.367068123433589 -0.562116339059153 0.574036756793841 NA
Gm26214 0 NA NA NA NA NA
Gltp 1143.8566894424 0.0218069587437587 0.105845241943957 0.206026821265193 0.83676996037735 0.9814195185742
Gm34931 3.00836962819445 -0.097025127881135 1.69052566238692 -0.0573934664464906 0.954231767445547 NA
Tchp 291.704586851795 0.00214507215541884 0.181997405199204 0.0117862787827714 0.990596127855705 0.999009186680119
Mir7028 2.9880408381938 -1.79861757359804 1.88396957259188 -0.954695659507698 0.339731625516698 NA
Git2 1270.24442578732 0.0457066261065707 0.0937155655914262 0.487716483575833 0.625750674503383 0.944635906146655
4930515G01Rik 11.1950515073322 -0.324176322996453 0.899605173615865 -0.360354000292664 0.718582421509906 NA
Ankrd13a 1971.7114933894 0.0449612619895642 0.0788129782810027 0.570480433175075 0.568351889576971 0.929116737968926
1500011B03Rik 106.585827276611 -0.345374731141642 0.294386434069269 -1.17320192499216 0.240714840284406 NA
2610524H06Rik 52.5139042409415 -0.787113863889748 0.422215023926318 -1.86424882887898 0.0622867691636829 NA
Gm46920 0.430421832941636 2.19452690741108 4.90428815936361 0.447471036794839 0.654534995481923 NA
Gm7160 4.72366928295005 -1.29441083220329 1.43221906224218 -0.903779921890479 0.3661121102709 NA
Gm13821 1.22429891333495 -2.10712920198751 2.87573274312204 -0.732727756787266 0.463724491151102 NA
Mir6240 0 NA NA NA NA NA
4930519G04Rik 0.271897479898863 -1.59615899803212 4.98873550893793 -0.319952620292739 0.749004247536368 NA
Gm9936 0.978568741013195 -1.70473672809137 3.11155219929018 -0.547873414587182 0.583778824612609 NA
Oasl2 53.5853445876446 -0.621519663176725 0.443897325929838 -1.40014284130867 0.161470548210111 NA
Gm13822 0 NA NA NA NA NA
Oasl1 2.42091001151266 -4.76466615785502 2.45457083146093 -1.94114021758303 0.0522412720308723 NA
2210016L21Rik 667.167630817034 -0.262118622784384 0.123838098089216 -2.11662345295021 0.0342918180417044 0.268902177119108
Hnf1a 2.91681186064163 1.39492518828334 1.90581574434871 0.73193077159725 0.464210823218067 NA
Hnf1aos1 0 NA NA NA NA NA
Zcchc2 431.423878720236 0.0477325815214677 0.153925465780413 0.310101913802633 0.756483456952984 0.96851743190788
Sppl3 1399.29371767936 -0.0947304527824326 0.0899194409512123 -1.05350357809532 0.292110255250843 0.793752628592403
Rpl37rt 510.001676329945 -0.246374933383184 0.145594950507035 -1.69219421776086 0.0906089486624586 0.477244006636727
Acads 1552.4800771382 0.0455032647742062 0.0870813064909352 0.522537690439256 0.601296011250405 0.936293952110711
Unc119b 1642.7086215305 0.0431876360026571 0.0930849590582223 0.463959338217513 0.64267687825774 0.947219988983583
Mlec 10717.230864312 0.00743485658215802 0.0496800212840081 0.149654859035885 0.881036924256108 0.987116633999703
Gm35465 0 NA NA NA NA NA
Cabp1 0 NA NA NA NA NA
Gm35515 0 NA NA NA NA NA
Pop5 259.959283231472 0.0660418238774019 0.196563377766039 0.33598234130881 0.736884182810605 0.968274238611862
Rnf10 6036.58261830178 -0.0398300663880421 0.0560585609018222 -0.710508185499058 0.477389056757954 0.901793593715586
Gm20753 0.487108396369681 -0.19372082950101 4.45163558143321 -0.043516776240395 0.965289591687619 NA
Coq5 563.101035424769 -0.189484919757824 0.133092565043539 -1.42370777583133 0.154531081853424 0.620355925868947
Dynll1 4772.90594377341 0.0991185101498882 0.0594065409519868 1.66847805917529 0.0952208639050908 0.487541080089254
Gm13830 0.215210916470818 1.29576006498099 4.98928770733059 0.259708427533088 0.795088691421369 NA
Srsf9 1621.69317895034 0.078845080138423 0.0863579360498345 0.913003294716584 0.36124080873314 0.841335383331858
Gatc 473.086313652489 0.348012235622723 0.151553416605623 2.29630082526171 0.0216586869565918 0.196716514559871
Triap1 369.119633840122 -0.0752517205235679 0.168694113830798 -0.446083854467181 0.655536675018371 0.948831289597218
Cox6a1 2925.57691505794 -0.123118911504109 0.0694461942828741 -1.77286765351908 0.076250639705696 0.430950332875199
4930401G09Rik 2.21884449607497 0.920728095645685 1.99166004419836 0.462291794389175 0.643872083227617 NA
Msi1 38.4258919610081 -0.727025592352291 0.492668262763387 -1.47568992626882 0.140027151510801 NA
A930005G22Rik 0.245730172321757 -1.52244776196789 4.99379387975297 -0.304867961839706 0.760466717618316 NA
Phlpp1 486.604729228158 0.0877657295551596 0.145309870111633 0.603990145251208 0.545850194084596 0.92366109940742
Pla2g1b 0.75705970374306 0.866838986420825 3.45172492116904 0.251132116903233 0.801711965684536 NA
Sirt4 281.241167834652 -0.0652624427541178 0.183840990016273 -0.354993969235811 0.722594109239554 0.966066584969325
Gm42007 3.68406203023498 -0.410616842569828 1.62181823043403 -0.253183023143067 0.80012678479476 NA
Gm24265 0 NA NA NA NA NA
Gm24407 0 NA NA NA NA NA
Pxn 2410.4258212604 -0.139951755257603 0.0744307743836741 -1.88029422529158 0.0600679898900081 0.374961580279827
Gm13840 4.2244242482046 0.425863347792348 1.44256954263989 0.295211658921497 0.767832196155653 NA
Rplp0 49149.902487598 -0.0269402377026841 0.0519704532704953 -0.518376038832409 0.604195929258653 0.93781255145513
Gcn1 2623.48399724586 0.0646455830171023 0.0749622793716565 0.86237483116802 0.388481286031801 0.855888879867415
Mir7029 57.4573007738713 0.460225379607553 0.405240176457504 1.13568546838252 0.256088224441302 NA
Gm41928 0.541848787272242 -0.0414529308835629 4.2794135850984 -0.00968659141240953 0.992271339128865 NA
1110006O24Rik 4.95531664437055 0.502028963799239 1.34090148643481 0.374396604730474 0.708109268610519 NA
Rab35 1467.85494428988 0.145804064074728 0.0883548135784753 1.65021076011018 0.0988998368284836 0.497227778898341
Mir7030 4.95920898942152 -0.122025136187164 1.3290832971276 -0.0918115038018184 0.926847803956586 NA
Bicdl1 104.015791142183 0.0190141089920383 0.297957586442646 0.0638148174679834 0.949117679674434 NA
Cit 748.585447507015 0.365394892540719 0.118087947166555 3.09426068712462 0.00197304038339287 0.0349325182633492
Gm42008 3.25604597304169 -0.799385480775526 1.64216622357114 -0.486787189567898 0.626409149539607 NA
Gm36185 2.46652084092221 -0.110830090802154 1.85940989376049 -0.0596049806844954 0.952470251411662 NA
Prkab1 692.082727507241 -0.231452683351007 0.122924481270997 -1.88288517435962 0.0597159308172729 0.374125391719984
Gm13842 0.215210916470818 1.29576006498099 4.98928770733059 0.259708427533088 0.795088691421369 NA
Tmem233 0 NA NA NA NA NA
Bcl2 338.254883171126 0.0565735904315642 0.170188032251511 0.33241814764012 0.739573537100457 0.968275691068265
C330018A13Rik 1.02895718364192 -0.152410866905266 2.99669405950261 -0.0508596686478443 0.959437343648782 NA
Ccdc60 3.65984089518336 -0.831486616252375 1.72025582595926 -0.483350559669643 0.628846846378201 NA
Gm36552 0 NA NA NA NA NA
Gm36502 0 NA NA NA NA NA
Gm52827 0 NA NA NA NA NA
B230112J18Rik 0 NA NA NA NA NA
Gm36841 230.324628027658 0.0309044824256116 0.212951976108362 0.145124187107264 0.884612821893453 0.988076745743106
Hspb8 1018.8574615452 0.0741078910206029 0.110545604561666 0.67038297284143 0.502613686180289 0.909299772702131
Gm42009 2.76263945587269 0.155588593824557 1.76768438504144 0.0880183109276653 0.929862122609419 NA
Srrm4os 0 NA NA NA NA NA
Mir3473f 0 NA NA NA NA NA
Srrm4 0.732838568691438 -1.14249315638853 3.48310960502544 -0.328009533418109 0.742904454429683 NA
Gm29843 0 NA NA NA NA NA
Gm29926 0 NA NA NA NA NA
Gm42010 0 NA NA NA NA NA
Gm29972 0 NA NA NA NA NA
Gm30028 0 NA NA NA NA NA
Gm42011 0 NA NA NA NA NA
Suds3 1783.6654666138 -0.054223409523314 0.0848606646677735 -0.63896988947231 0.522842520193368 0.916086077712097
Taok3 713.458898983284 0.077515832026936 0.120345810165725 0.644109104589442 0.51950468682785 0.915141708113117
Pebp1 5936.29138876585 -0.0446238413813784 0.0565746139818166 -0.788760863586639 0.430251787493938 0.885381823692116
Gm37053 0.460941088792575 -0.125185520812012 4.54534908990921 -0.0275414535464233 0.978027877226822 NA
Gm52828 0.491460344643514 -2.47788770673283 4.73651851909901 -0.523145364415079 0.600873098658595 NA
Vsig10 686.146012243385 0.410938655598172 0.122050183787803 3.36696466031246 0.000760004269764238 0.0161229477228556
Gm42012 5.20688533426876 -0.553033478903528 1.30835914308016 -0.422692409670917 0.672519694229504 NA
Wsb2 2620.96929281134 0.112262756043875 0.0713410378356888 1.57360699324891 0.115578335506738 0.538247991305391
Rfc5 605.596999159784 0.0730948919843967 0.128802759960928 0.567494764914743 0.570378082341836 0.929637263980898
Gm15728 7.96952479014146 -0.305861496066238 1.0583490261575 -0.288998703175185 0.772582369952206 NA
Gm52829 0 NA NA NA NA NA
Ksr2 0.269951307373379 1.46113031955923 4.97863928191976 0.293479851987954 0.769155397624061 NA
Gm42013 0 NA NA NA NA NA
Gm30360 1.54704443908541 0.0926517721207541 2.70863014154655 0.0342061364154548 0.972712773254165 NA
Tfap2d 0 NA NA NA NA NA
Kdsr 764.080563668341 0.105555054803261 0.116107746931254 0.909112936846147 0.363290514482483 0.84237614790425
Nos1 36.8929677473356 -0.180916444290666 0.496451695738326 -0.364419027759803 0.715545128818963 NA
Gm26995 1.49425022070833 -1.06922988754006 2.41775528326279 -0.442240740798679 0.658315007634117 NA
Fbxo21 842.997674703376 0.102158386088673 0.114766157108417 0.890143825171098 0.373388663400639 0.847782286234394
Tesc 0.269951307373379 1.46113031955923 4.97863928191976 0.293479851987954 0.769155397624061 NA
Fbxw8 3395.70504115724 0.0116249463854722 0.0664313671126058 0.174991828269424 0.861086054608415 0.983445870358363
Gm30466 289.174584308911 -0.0913544194619408 0.184425229382533 -0.495346649521873 0.620355447030948 0.943359961210472
Gm26411 0.787578959593998 -1.01697785116592 3.3988217367904 -0.299214824995877 0.76477613846289 NA
Gm30522 0 NA NA NA NA NA
Hrk 0.271897479898863 -1.59615899803212 4.98873550893793 -0.319952620292739 0.749004247536368 NA
Rnft2 85.2193025312345 -0.272881557684372 0.332901464525795 -0.819706690305735 0.412383335133077 NA
Vps4b 2180.63706633909 0.0193851451329781 0.076033251346418 0.254956151285135 0.798756966436458 0.976327711438009
Spring1 194.482726143899 -0.00787718133745098 0.220184755728821 -0.0357753256413105 0.971461507754929 0.997467309144734
Gm25076 0.271897479898863 -1.59615899803212 4.98873550893793 -0.319952620292739 0.749004247536368 NA
Gm46942 0 NA NA NA NA NA
Gm30604 0.215210916470818 1.29576006498099 4.98928770733059 0.259708427533088 0.795088691421369 NA
Gm30657 0.215210916470818 1.29576006498099 4.98928770733059 0.259708427533088 0.795088691421369 NA
Gm30746 0 NA NA NA NA NA
Gm46921 0 NA NA NA NA NA
Med13l 1419.47692897218 0.0990060974923783 0.0927683655421699 1.06723986041743 0.285863537221234 0.788058616480773
Gm42015 0 NA NA NA NA NA
4930413E15Rik 0 NA NA NA NA NA
Serpinb5 0 NA NA NA NA NA
Gm30895 0 NA NA NA NA NA
Gm31034 0 NA NA NA NA NA
1700081H04Rik 0 NA NA NA NA NA
Gm31129 0 NA NA NA NA NA
Gm7538 0 NA NA NA NA NA
Gm31190 0 NA NA NA NA NA
Gm42016 0 NA NA NA NA NA
Gm31314 0 NA NA NA NA NA
AW549542 0.245730172321757 -1.52244776196789 4.99379387975297 -0.304867961839706 0.760466717618316 NA
Tbx3os1 20.8622708432883 -0.542420373723974 0.665211513464108 -0.815410381127206 0.414837444068365 NA
Serpinb12 0 NA NA NA NA NA
Gm16063 0 NA NA NA NA NA
Gm16064 0 NA NA NA NA NA
Tbx3 232.612779980756 -0.235417995521747 0.204989287598399 -1.14844047842618 0.2507867714539 0.755987527244945
Tbx3os2 0.245730172321757 -1.52244776196789 4.99379387975297 -0.304867961839706 0.760466717618316 NA
Gm42017 0 NA NA NA NA NA
Tbx5 0 NA NA NA NA NA
Gm5563 0 NA NA NA NA NA
Gm31773 0 NA NA NA NA NA
Gm38554 0 NA NA NA NA NA
Gm42018 0 NA NA NA NA NA
Serpinb13 0 NA NA NA NA NA
Gm42019 0 NA NA NA NA NA
Rbm19 582.53339937315 0.0679618158015897 0.13181820670762 0.515572298387678 0.606153162101197 0.938131782928897
Gm10390 68.623779197878 0.327939312658474 0.366654690147695 0.894409157909242 0.371103014382909 NA
Gm31836 0 NA NA NA NA NA
Gm27199 0 NA NA NA NA NA
Gm31976 0 NA NA NA NA NA
Lhx5 0.515681479695136 0.0271756815648735 4.3585669702182 0.00623500378692427 0.995025218974548 NA
Sdsl 36.7006512979478 -0.765190637622578 0.525616115744667 -1.45579751971359 0.145448601630735 NA
Sds 11.9201053859217 0.139604792521532 0.866764402387634 0.161064289369717 0.872042765933064 NA
Plbd2 1867.4580903545 -0.0892512360791407 0.0803781757237019 -1.11039141253889 0.266830397072241 0.772493058078296
Serpinb3a 0 NA NA NA NA NA
Slc8b1 1072.04471447894 0.00677598759750455 0.101692948740418 0.0666318331942655 0.946874802827444 0.993798921683284
Tpcn1 3192.38174260576 -0.278382413144853 0.0684848281790746 -4.06487714938755 4.80577687114091e-05 0.00168913104228266
Iqcd 26.6751957275597 0.130272688583118 0.596935958934911 0.218235619136696 0.827245533795769 NA
Rita1 140.073024531879 0.0803755872354237 0.265469403524468 0.302767799860656 0.762066824299582 0.96851743190788
Ddx54 1735.24595034635 -0.0282912110162864 0.0829906340916207 -0.340896431578692 0.733181551280705 0.968274238611862
Cfap73 5.65328400893722 0.771605421626328 1.27066877312679 0.607243553902411 0.543689292043127 NA
Rasal1 0.215210916470818 1.29576006498099 4.98928770733059 0.259708427533088 0.795088691421369 NA
Dtx1 0 NA NA NA NA NA
Oas2 0 NA NA NA NA NA
Oas3 0 NA NA NA NA NA
Serpinb3d 0 NA NA NA NA NA
Oas1e 0 NA NA NA NA NA
Oas1c 0.946103312636772 1.4616068667992 3.15382664430583 0.463439190431757 0.643049592906154 NA
Oas1b 0.245730172321757 -1.52244776196789 4.99379387975297 -0.304867961839706 0.760466717618316 NA
Oas1f 0 NA NA NA NA NA
Oas1h 0 NA NA NA NA NA
Oas1g 0 NA NA NA NA NA
Oas1a 0 NA NA NA NA NA
Oas1d 0 NA NA NA NA NA
Rph3a 0 NA NA NA NA NA
Gm32185 0 NA NA NA NA NA
Serpinb3b 0 NA NA NA NA NA
Ptpn11 4830.02487397273 0.0457426462976836 0.0591545093208935 0.773274038155654 0.439360217061106 0.888291536356607
Rpl6 22701.0874848845 -0.0936651249150108 0.0469730246169419 -1.99401945433227 0.0461499285204271 0.323076694650957
LOC115490270 19.9792417710905 -0.16537832743639 0.674316774682123 -0.245253171277476 0.806260408482482 NA
Hectd4 950.040773631921 0.160354802974119 0.10657045965673 1.5046834131206 0.13240548950241 0.576393263205801
Gm52784 5.71088977881099 1.18646545419737 1.4366685644012 0.82584493292083 0.40889206151122 NA
Gm24671 0.245730172321757 -1.52244776196789 4.99379387975297 -0.304867961839706 0.760466717618316 NA
Trafd1 1045.68361252229 -0.00720738132428322 0.10262486863398 -0.0702303585887056 0.944010311315209 0.993783119045165
Gm42020 42.9305849531597 0.292359691292228 0.465499983148898 0.628055213481527 0.529967770840645 NA
Naa25 1221.60006842996 -0.120675972959545 0.0954919525981505 -1.26372924289625 0.206327225315689 0.700416727492751
Erp29 1776.62204158987 -0.144252803614875 0.0852781007999358 -1.69155741347119 0.0907303921658407 0.477359193503183
Serpinb3c 0 NA NA NA NA NA
Tmem116 5.28825263597129 -0.194364925173104 1.30610507432615 -0.148812625411 0.881701487935127 NA
Adam1b 17.5584395192119 -0.286266408748963 0.754205316520052 -0.379560316638729 0.704271822778891 NA
Adam1a 60.7174885495095 0.148203685573889 0.403160819547159 0.367604386111616 0.713168243855673 NA
Mapkapk5 755.937437678787 0.0355293583557846 0.116605005175761 0.304698398685635 0.76059586932066 0.96851743190788
Aldh2 6799.6537755467 -0.182404177305659 0.0550708364333264 -3.31217372241102 0.000925740405818124 0.0188965567373184
Acad12 93.3574589653151 0.00407384842136039 0.32246847483372 0.0126333230665759 0.989920334694785 NA
Acad10 113.041979134546 -0.180025342865646 0.2922137370012 -0.6160741952556 0.537845552236307 NA
Brap 1931.04151521244 0.083244081230006 0.0798093756826945 1.04303636656634 0.296931450098496 0.797388759686139
Atxn2 1480.69331267752 -0.000754061125980692 0.0915404043446513 -0.00823746772126589 0.993427526015336 0.999061966398221
Sh2b3 1833.64663222233 0.243326822658246 0.0840350440073072 2.89553989686835 0.00378506911681574 0.0572823198825109
Serpinb11 0 NA NA NA NA NA
Mir7031 8.54429860901298 -0.421219465286849 1.02779092048769 -0.409829914713568 0.681930720222729 NA
Gm32422 0 NA NA NA NA NA
Pheta1 348.363365343685 -0.0852787269073759 0.171821475677847 -0.496321700014191 0.619667458539879 0.943317453543537
Cux2 4.25883584910651 -0.629294827572002 1.43745639448055 -0.437783594680385 0.661543164367015 NA
Gm52785 0.491460344643514 -2.47788770673283 4.73651851909901 -0.523145364415079 0.600873098658595 NA
Gm52786 0 NA NA NA NA NA
Myl2 0.430421832941636 2.19452690741108 4.90428815936361 0.447471036794839 0.654534995481923 NA
Ccdc63 0 NA NA NA NA NA
Ppp1cc 4750.18026143999 -0.000842649514378516 0.0613299357361026 -0.0137396118920516 0.989037720705241 0.999009186680119
Gm52787 74.7383743426191 0.200195729827326 0.353058070903071 0.567033432532089 0.570691467555771 NA
Tfap2b 0 NA NA NA NA NA
Serpinb7 0.676152005263393 0.781471335247181 3.86651656895065 0.20211250134621 0.839828774884463 NA
Hvcn1 232.936948111945 0.112384756653634 0.20231331285145 0.555498573324994 0.578553685695727 0.93088318439639
Tctn1 519.072768610177 0.191851716840585 0.142087889675282 1.35023271356222 0.176941347849032 0.658546191287007
1700112N08Rik 0 NA NA NA NA NA
Pptc7 693.436163389119 0.128303435231472 0.124333246741027 1.03193183315413 0.302104052105465 0.801082029427747
Rad9b 242.648552987718 -0.199487421860927 0.199286971357738 -1.00100583847415 0.316823985738644 0.811245517165523
Vps29 1707.0430020115 0.0260296998012995 0.0881987354770052 0.295125544153475 0.767897976910359 0.968714087528055
Fam216a 660.558109655211 -0.139967395181526 0.126642619958213 -1.10521556824795 0.269066192561129 0.773597862445841
Gpn3 477.767617775299 -0.00531183444179452 0.145138498087056 -0.0365983836942312 0.970805232293639 0.997467309144734
Gm32853 122.174884915786 -0.183879364813981 0.276588463789252 -0.664812126633338 0.506170665401275 0.909299772702131
Arpc3 2667.85482050118 -0.0432806892437272 0.0716940304290891 -0.603686094709589 0.546052360733176 0.92366109940742
Gm24553 0 NA NA NA NA NA
Anapc7 1267.14416127517 0.00452312175261527 0.0936800813292301 0.0482826411808843 0.961490988748726 0.996089914167546
Atp2a2 4973.26695685199 0.340567447500773 0.075541628589461 4.50834134582434 6.53363992696307e-06 0.000298537085893544
1700040P09Rik 0 NA NA NA NA NA
Ift81 813.030110057314 -0.0394155754557682 0.112973858846014 -0.3488911139124 0.727171056591622 0.966807228050778
Gm32988 0 NA NA NA NA NA
P2rx7 632.397628866546 0.29247257737739 0.128696709007418 2.27257231076929 0.0230519658197573 0.205598614068105
Mir8115 41.6902196418863 -0.107442707114843 0.472813138992136 -0.227241373503011 0.820236057683689 NA
P2rx4 698.639351107638 -0.0845708327322865 0.124306806134453 -0.680339519308484 0.496289506915583 0.907928044108671
Camkk2 1155.86651512333 0.144299887643316 0.0980075601346361 1.47233425100152 0.140930638473302 0.592788261889224
Anapc5 6362.64389281003 0.0875297122949107 0.0555272367089309 1.57633834281605 0.114947849621829 0.535731837390088
Serpinb2 44.0431882435291 -0.665927871334908 0.469766666247163 -1.41757157155237 0.156315884878349 NA
Gm33044 1.7070553614308 -0.669390652692798 2.40117771897336 -0.278775972058828 0.780416755238319 NA
Rnf34 571.551862067309 0.0590238235774814 0.135287505094006 0.436284367403095 0.662630422495002 0.949355209354888
Kdm2b 761.111026037089 0.120414936748504 0.118237555836476 1.0184153071892 0.308480630764964 0.803755312157967
Gm33118 23.2407562146974 0.051744396734961 0.631968560601 0.0818781185661392 0.934743634859102 NA
A930024E05Rik 22.500132955904 0.366502408456026 0.63536948568294 0.576833506667515 0.56405193237402 NA
Gm2479 0.245730172321757 -1.52244776196789 4.99379387975297 -0.304867961839706 0.760466717618316 NA
Orai1 141.516584710713 0.256979126514346 0.257136531372984 0.999387854935286 0.3176068409042 0.811330118424976
Morn3 1.97506049627869 0.597652126638757 2.09105506912542 0.285813671511159 0.775020836388289 NA
Gm42023 0.755113531217575 2.981249316556 3.63107348115785 0.821038002129707 0.411624622343893 NA
Tmem120b 313.547156081687 -0.224443808033364 0.175414864864071 -1.27950278448344 0.200720059701445 0.693504146799539
Serpinb10 0 NA NA NA NA NA
Rhof 424.270015336537 0.0804323508596348 0.151592515731524 0.530582598167863 0.595708057210638 0.934596712687267
Setd1b 690.264108917819 0.138138152856646 0.121426895131614 1.13762402231333 0.255277511313009 0.76179272403882
Hpd 0 NA NA NA NA NA
Psmd9 567.159666858653 -0.0303996914709548 0.133904431049431 -0.227025283873785 0.820404081736853 0.978639838542325
Wdr66 27.277056060454 0.214618519399372 0.577139551600069 0.371865901070826 0.709992694390729 NA
Gm15860 8.24772039083964 -0.746685169934157 1.04714671715459 -0.713066428707455 0.475804652136293 NA
Bcl7a 367.732935542426 0.224118215208156 0.165444571582272 1.35464230143512 0.175531549124758 0.656987283144108
Gm23458 4.53119293222823 -0.365654552960326 1.41988534731647 -0.257523999139366 0.796774291244452 NA
Mlxip 843.029370901832 0.0769903593123678 0.112662504706797 0.683371628499956 0.494372043047761 0.907928044108671
Il31 0 NA NA NA NA NA
Serpinb8 42.2341041578956 0.175461870987655 0.466685171968985 0.375974814557245 0.706935619745926 NA
Lrrc43 0 NA NA NA NA NA
B3gnt4 29.2466480861675 -0.000976503826752983 0.573217840037373 -0.00170354751465746 0.998640766396894 NA
Diablo 764.718234512585 0.00914069600327318 0.118165617962913 0.0773549545193596 0.938341174443964 0.992977371509312
Mir7647 0 NA NA NA NA NA
Vps33a 962.766618627069 0.219616760643082 0.10507041306429 2.09018651624319 0.0366010482994368 0.280167818168369
Clip1 2440.1361850333 0.111839176929674 0.0735535105311373 1.52051446793051 0.128381725335209 0.568035343382601
Zcchc8 963.758997026448 0.0645332044861557 0.105582089387514 0.611213557720968 0.541058208975153 0.922284231865554
Rsrc2 1830.96552858325 -0.045146104849794 0.081120704462574 -0.556529990079447 0.577848598623516 0.93088318439639
Kntc1 593.434313955212 0.19973125515799 0.131902451098215 1.51423459909224 0.129966349318477 0.571023351583635
Hcar2 0 NA NA NA NA NA
Gm15389 0.269951307373379 1.46113031955923 4.97863928191976 0.293479851987954 0.769155397624061 NA
Hcar1 0 NA NA NA NA NA
Denr 1850.08780979788 0.0685729152867681 0.0814702428169045 0.841692781508927 0.399959939811049 0.866613586960714
Ccdc62 41.8954895500524 -0.227263910395437 0.486439268088079 -0.467198939938966 0.640357552007202 NA
Hip1r 1416.58727491104 0.178920168562752 0.0895398600079574 1.99821809579389 0.0456930205249214 0.320633835697618
Gm46922 1.49184444495998 -1.2452140414831 2.56590064647692 -0.485293163315901 0.627468404409428 NA
Mir7032 4.12897413560081 2.80350349745329 1.68358293065169 1.66520071355683 0.0958727186702915 NA
Vps37b 684.159761821536 -0.0409690423736765 0.123204948245556 -0.332527572610332 0.739490923141871 0.968274238611862
Gm34086 67.355300406502 0.104338021387564 0.371043832481743 0.281201335943773 0.778555980053256 NA
Abcb9 18.1540017313069 0.010147803027173 0.703930413643742 0.0144159178670022 0.988498160088376 NA
Gm16001 31.0546220307673 -0.0406051113197201 0.539901417450312 -0.0752083806548943 0.940048916443382 NA
Gm24267 0 NA NA NA NA NA
Ogfod2 225.754665164997 -0.127115267815569 0.205867665923379 -0.617461062889205 0.536930656210582 0.921853702120339
Arl6ip4 1002.67863357803 -0.117721447332572 0.103522432690091 -1.1371588193352 0.255471898669321 0.761887829363736
Pitpnm2 616.610874923278 0.00646575390998977 0.127902207737771 0.0505523245012789 0.959682253750809 0.995904941209104
Gm52788 33.025790181995 0.0899178561881441 0.523958706062747 0.171612486151487 0.86374219056255 NA
LOC115490137 4.71977693789908 -0.581867287232654 1.36839598717711 -0.425218498654763 0.670677400170601 NA
Pitpnm2os2 0.813746267171104 -1.06992244880462 3.60666579876226 -0.296651397302128 0.7667326667768 NA
Pitpnm2os1 0 NA NA NA NA NA
Mphosph9 413.444257594233 0.0684581571049728 0.153484295035931 0.446027113646688 0.655577660577557 0.948831289597218
2810006K23Rik 259.493085715148 -0.120289004838359 0.192039345299105 -0.626376874233799 0.531067774333134 0.920067600881813
Cdk2ap1 4470.09072103541 -0.0712984101176777 0.0603351853956069 -1.18170532915722 0.237322643051045 0.740775880043724
Gm22438 0 NA NA NA NA NA
Sbno1 2160.06785400248 0.0929702493631775 0.0791503606379293 1.1746029786076 0.240153591086396 0.744226303583265
Kmt5a 2184.27358419722 0.0203761409307236 0.076796441937523 0.265326627336464 0.790757853712208 0.97382636386842
Rilpl2 460.431409116641 0.167100047857881 0.149636075239528 1.1167096409766 0.264118494303779 0.769050909884533
Gm52789 56.4708203720328 -0.164475143102288 0.410715241623939 -0.400460285944017 0.688817528860189 NA
Snrnp35 424.616977513438 -0.141308035466712 0.152550299159475 -0.926304545092956 0.354287734564503 0.836615095100494
Rilpl1 714.204435171951 -0.00432754771045014 0.119718146711246 -0.0361478007247136 0.971164507745676 0.997467309144734
Tmed2 5848.89209172175 0.0754266397061971 0.0562412164577075 1.34112745877246 0.179879073510626 0.662624308001933
Ddx55 293.869551640456 -0.0709795027746611 0.183064165679599 -0.387730184720532 0.698215715693683 0.959353267243586
Eif2b1 878.113619186294 -0.19036682215058 0.109255605279898 -1.74239867751303 0.0814387071759359 0.449369178471955
Gtf2h3 672.641244795209 -0.119720383016403 0.126442529919162 -0.946836346069185 0.343722177878933 0.831992557702062
D830032E09Rik 0 NA NA NA NA NA
Tctn2 348.182605339984 -0.17177561651302 0.166943011080227 -1.02894763549263 0.303504282188086 0.801082029427747
Atp6v0a2 2041.34417163088 -0.16849668515265 0.0812257163723212 -2.07442535046779 0.0380398249846319 0.287842752113011
Dnah10 1.73757461728174 -1.54360855267939 2.38998442422876 -0.645865528256532 0.518366445942614 NA
Ccdc92 281.228750705476 0.050307112183506 0.184070329496111 0.273303754718215 0.784619729321911 0.972410393832138
Zfp664 3084.61263647075 0.119073255689869 0.0675591914517556 1.76250267552269 0.0779844047342258 0.435773625702071
Gm32449 1.24852004838657 -0.663989267179922 2.58629020598936 -0.256734246467101 0.797383932545749 NA
Gm40320 1.82088809150975 -1.30157535419309 2.34299209239965 -0.555518457964594 0.578540088530305 NA
Gm40321 0 NA NA NA NA NA
Gm32529 0 NA NA NA NA NA
Rflna 5.44826355831669 -0.419494066607691 1.28835997360943 -0.325603150672596 0.744724628107203 NA
Gm41929 0 NA NA NA NA NA
Ncor2 4111.00381000213 0.0511679014871366 0.0636671426924976 0.803678307573337 0.421582785232595 0.87851315358064
Gm32585 7.99022362715335 -1.28243097902108 1.187955268404 -1.0795280033936 0.28035241714162 NA
Scarb1 743.027649462971 -0.197603150247241 0.122671343881465 -1.61083382634319 0.107215946209611 0.520100220894317
Gm32701 0.269951307373379 1.46113031955923 4.97863928191976 0.293479851987954 0.769155397624061 NA
Gm40323 0.245730172321757 -1.52244776196789 4.99379387975297 -0.304867961839706 0.760466717618316 NA
Gm40324 0 NA NA NA NA NA
Ubc 71098.0864247252 0.0518067171839303 0.0434304103968559 1.19286731832681 0.232921340423983 0.734478108483984
n-TAtgc10 0 NA NA NA NA NA
n-TDgtc15 0 NA NA NA NA NA
n-TFgaa7 0 NA NA NA NA NA
Gm32651 0 NA NA NA NA NA
LOC115487113 0 NA NA NA NA NA
n-TDgtc14 0 NA NA NA NA NA
n-TAtgc5 0 NA NA NA NA NA
Dhx37 542.047831425663 -0.02384874648916 0.13569676417946 -0.175750296135433 0.860490119637386 0.983445870358363
Bri3bp 771.667566184784 0.0393230042018987 0.122374460874589 0.321333421376193 0.747957731665263 0.96851743190788
Gm40325 4.9267435610451 0.466997160651924 1.33827460080519 0.348954661749501 0.727123347211881 NA
Aacs 2462.77491491924 0.421850024719211 0.0766405688123396 5.50426531609053 3.70710916134724e-08 3.03727288529692e-06
Tmem132b 1.59803418284854 0.236024867126088 2.6546573255066 0.08890973040411 0.92915365043631 NA
Gm32811 0 NA NA NA NA NA
Gm51294 0 NA NA NA NA NA
Gm40327 0 NA NA NA NA NA
Gm22159 0 NA NA NA NA NA
Gm4868 0 NA NA NA NA NA
Gm40328 0 NA NA NA NA NA
Gm32986 0 NA NA NA NA NA
1700048F04Rik 0.271897479898863 -1.59615899803212 4.98873550893793 -0.319952620292739 0.749004247536368 NA
Gm40329 0 NA NA NA NA NA
Gm23151 0 NA NA NA NA NA
Gm40330 0 NA NA NA NA NA
Gm24839 0 NA NA NA NA NA
Gm33239 0 NA NA NA NA NA
1700081B01Rik 0 NA NA NA NA NA
Cdh7 0 NA NA NA NA NA
Gm33347 1.22235274080947 -0.622362906868509 2.79026783958948 -0.223047729697546 0.823498359146505 NA
Gm40331 0 NA NA NA NA NA
4933438B17Rik 0 NA NA NA NA NA
Gm33491 0 NA NA NA NA NA
4930572K03Rik 0 NA NA NA NA NA
4930548G05Rik 0 NA NA NA NA NA
Tmem132c 0 NA NA NA NA NA
Tmem132cos 0 NA NA NA NA NA
Slc15a4 468.117084341839 0.00214259380297208 0.144756733958642 0.0148013411492431 0.988190669616843 0.999009186680119
Glt1d1 0 NA NA NA NA NA
Gm41930 0 NA NA NA NA NA
Tmem132d 0 NA NA NA NA NA
Gm33738 0 NA NA NA NA NA
Gm38612 0 NA NA NA NA NA
Fzd10os 0 NA NA NA NA NA
Fzd10 0 NA NA NA NA NA
Gm33931 0 NA NA NA NA NA
Gm33995 0 NA NA NA NA NA
Piwil1 0 NA NA NA NA NA
Rimbp2 0 NA NA NA NA NA
Gm42875 0 NA NA NA NA NA
Cdh19 0 NA NA NA NA NA
Gm34057 0 NA NA NA NA NA
Stx2 1074.85204814433 0.15248639793844 0.101013363454767 1.50956658330383 0.131154053533472 0.573467116664574
Ran 7361.43862742199 0.212518073899207 0.0556047984155858 3.8219376736314 0.000132407158997193 0.00409634648147565
Gm38615 0 NA NA NA NA NA
Adgrd1 135.057689960628 -0.273319474150159 0.263027742597889 -1.03912793171785 0.298745242094977 0.799608001218658
Gm52830 0 NA NA NA NA NA
Gm46923 0 NA NA NA NA NA
Gm34145 0 NA NA NA NA NA
Gm34468 0 NA NA NA NA NA
Gm40333 0 NA NA NA NA NA
n-TKctt7 0 NA NA NA NA NA
Gm40332 0 NA NA NA NA NA
Sfswap 1140.1039439436 0.144488465251323 0.100751990723883 1.43410035090327 0.151543627792217 0.616126069865666
Mmp17 11.1586937339048 0.210004744269303 0.895479867567315 0.234516432892911 0.814584077254102 NA
Gm6139 4695.19263394192 0.00173991445848673 0.0613400945144774 0.028365043651442 0.977371004101405 0.998254795203919
Zfp11 133.021558022037 0.248198594438741 0.267773782559036 0.926896547028537 0.35398025019233 0.836615095100494
Septin14 0.245730172321757 -1.52244776196789 4.99379387975297 -0.304867961839706 0.760466717618316 NA
Mrps17 847.196700184735 -0.120130247378759 0.111442243683485 -1.07795969829851 0.281051741924891 0.782859248315991
Nipsnap2 1587.16550548025 0.0752181875697981 0.0855533854771665 0.879195921356884 0.379295055522694 0.849841810314758
Psph 842.210347098684 0.0240305310890002 0.111597952055015 0.215331291000337 0.829509035100705 0.980105383654427
Cct6a 6236.69058625998 -0.0198520372987649 0.0565063440465697 -0.351324043941046 0.725345258728734 0.966476185923885
4921525D07Rik 0 NA NA NA NA NA
Gm23245 1.2989084910153 0.479311855777797 2.70802324557178 0.176996950288953 0.859510785076485 NA
Snora15 0.730892396165954 0.923372572132511 3.49355787059024 0.26430722098687 0.791543196529261 NA
Sumf2 670.03651656908 -0.0186173041993351 0.128206222739757 -0.145213733011431 0.884542123487709 0.988076745743106
Phkg1 14.1772538279495 -0.27216660925208 0.797098197822267 -0.34144677531032 0.732767266897352 NA
Chchd2 4349.06232830081 -0.230961894021734 0.172737001525526 -1.33707249739196 0.181198973514026 0.664961376191162
Zbed5 779.52974919759 -0.0864562699942771 0.115887181486967 -0.74603824931233 0.455644309739336 0.894855894142505
Nupr1l 2.85030487837454 -0.193252545115659 1.97800730023213 -0.0977006227899055 0.922170021009661 NA
Vkorc1l1 1211.39415704166 -0.0178058423728473 0.0960461554051386 -0.18538839267162 0.852924411928136 0.982235519520433
Gusb 1407.6379800531 -0.0575296990658702 0.0923730579835582 -0.622797386182778 0.533417676198403 0.920648819239754
Asl 602.154404909808 0.0992928779114859 0.129122992079551 0.768979066488121 0.441905737731607 0.88889945212521
Dsel 907.746656031046 0.217839882211993 0.112345305169085 1.93902078848898 0.0524988068733834 0.345472536360995
Gm40334 0.755113531217575 2.981249316556 3.63107348115785 0.821038002129707 0.411624622343893 NA
Crcp 669.085825620806 0.238798193031179 0.128411862871967 1.85962720024764 0.0629382882533805 0.385415909510392
Tpst1 747.159071272733 -0.0124720870428925 0.128390595464414 -0.0971417493452584 0.92261382643815 0.990561559857142
Kctd7 294.80472439322 0.0327140968029591 0.180847679282243 0.180893097068187 0.856451487211424 0.982320037597528
Rabgef1 750.72190058967 0.021230811777217 0.117086347648608 0.181326108496727 0.856111614075888 0.982320037597528
Tmem248 1222.09815022497 0.0841558922172653 0.0950042838012634 0.885811553438038 0.37571908302513 0.849408325001101
Gm6598 4.7405653311226 0.784501200896513 1.5592027804733 0.503142510211774 0.61486408079811 NA
Sbds 1309.7254441369 -0.0186272351307914 0.0928754551315428 -0.200561441173117 0.841041510858846 0.981730404370934
Tyw1 628.763336731389 0.00649679458402363 0.126562225051524 0.0513328094648998 0.959060324386439 0.995904941209104
Caln1 0 NA NA NA NA NA
Gm32810 0 NA NA NA NA NA
Gm40336 0 NA NA NA NA NA
A330070K13Rik 0 NA NA NA NA NA
Gm40337 0 NA NA NA NA NA
Galnt17 0 NA NA NA NA NA
Gm40338 0 NA NA NA NA NA
Gm29681 0 NA NA NA NA NA
Auts2 417.057300792593 0.117074196584994 0.155344744605802 0.75364117970053 0.451064710258548 0.893703928931213
4930563F08Rik 0 NA NA NA NA NA
Gm36528 0 NA NA NA NA NA
LOC115490285 0 NA NA NA NA NA
Gm22331 0 NA NA NA NA NA
Gm36667 0 NA NA NA NA NA
Gm40339 0 NA NA NA NA NA
Gm40340 0 NA NA NA NA NA
Gm15627 0.460941088792575 -0.125185520812012 4.54534908990921 -0.0275414535464233 0.978027877226822 NA
Castor2 775.298253803953 0.0325033290030937 0.116959781380764 0.277901759214808 0.781087773418357 0.972410393832138
Rcc1l 435.180043174026 0.169308303637619 0.150617405877286 1.12409520434552 0.26097263955991 0.766310339892799
Gtf2ird2 213.651444243969 -0.104103216752573 0.213319668094779 -0.488015088727401 0.625539153506578 0.944635906146655
Ncf1 2.49658049355028 -1.46221258565408 2.04555749022489 -0.714823510285854 0.474718105858589 NA
LOC115490142 1.67653610557986 0.119459640154725 2.6108039482582 0.0457558830621589 0.963504822172032 NA
Gtf2i 4159.467647173 -0.0937025506400638 0.0617079730067002 -1.51848369140062 0.128892507737169 0.569305243817447
Pkhd1 4.50113327960016 0.339388627302837 1.60835845267254 0.211015539936939 0.832875145259453 NA
Gm41932 0 NA NA NA NA NA
Mir3965 0 NA NA NA NA NA
Gm46925 0 NA NA NA NA NA
Gtf2ird1 2095.31189862435 -0.145105542629198 0.0813894132687165 -1.78285524863185 0.0746098694611701 0.426752647664276
Clip2 1265.97898477726 0.15812808535771 0.0936989957643861 1.68761771743356 0.0914846359430217 0.479447805032367
Syna 7.91089205418793 0.0650712585895969 1.0589774594402 0.0614472555667 0.951003018934177 NA
Mir7228 0 NA NA NA NA NA
Rfc2 797.730675596444 -0.0595356068847266 0.11385889933208 -0.522889358969522 0.601051250064019 0.936211990397344
Lat2 18.1540017313069 0.010147803027173 0.703930413643742 0.0144159178670022 0.988498160088376 NA
Eif4h 7877.21978943807 0.0173821774043279 0.0546654706808936 0.317973616394804 0.750504950141116 0.96851743190788
Limk1 624.434880960855 -0.0685575253028656 0.128746866114368 -0.532498594893679 0.594380714734016 0.934333289406034
Gm46244 0 NA NA NA NA NA
Gm10369 5.08870065591598 -0.105694328077397 1.45606005373189 -0.0725892643002615 0.942132970029713 NA
Eln 0.860843665883272 3.1932327103791 3.75458297708039 0.850489316622372 0.395053097571702 NA
Gm30003 0 NA NA NA NA NA
Tmem270 0 NA NA NA NA NA
Cldn13 0 NA NA NA NA NA
9030607J07Rik 37.7775729450477 -0.116825085798307 0.491489464103395 -0.237696012490168 0.81211687662016 NA
Mettl27 244.378068805356 0.0968055094078936 0.198233256713461 0.488341416636375 0.625308029966669 0.944635906146655
Cldn4 2.08843362313478 -0.831655360736158 2.0933039191214 -0.397293175223797 0.691151279524096 NA
Cldn3 0.271897479898863 -1.59615899803212 4.98873550893793 -0.319952620292739 0.749004247536368 NA
Wbscr25 0.215210916470818 1.29576006498099 4.98928770733059 0.259708427533088 0.795088691421369 NA
Gm32985 0 NA NA NA NA NA
LOC115490310 0 NA NA NA NA NA
Abhd11 231.721136568223 -0.132843455399747 0.203495915981507 -0.652806493727468 0.513881036690295 0.912542109997116
Abhd11os 15.904637979381 -0.0276003243706038 0.752900449162217 -0.0366586637068896 0.970757168055701 NA
Stx1a 169.830752691922 0.142471988566762 0.235513207824404 0.604942669172876 0.545217090514922 0.923648362026511
Bud23 776.18724388055 -0.0542822635475064 0.115357866520873 -0.470555369864479 0.637958285005169 0.945949129538368
Gm25492 1.70316301637983 1.19957926782353 2.27402837966792 0.527512883545766 0.597837472029128 NA
Dnajc30 237.04748300447 -0.222350275502984 0.200652034578027 -1.10813865391691 0.267801939594486 0.772493058078296
Vps37d 134.526279199395 0.00325400737575924 0.270084982029853 0.0120480870550572 0.990387249910826 0.999009186680119
Mlxipl 0.269951307373379 1.46113031955923 4.97863928191976 0.293479851987954 0.769155397624061 NA
Tbl2 759.524253149256 0.10000350095302 0.129473041597132 0.772388597034664 0.439884305514412 0.888291536356607
Gm33042 0 NA NA NA NA NA
Bcl7b 578.329667580699 -0.0216100962006917 0.131762048054486 -0.164008502598225 0.869724450345571 0.984684752583453
Baz1b 3729.76907444141 0.0759992043929028 0.0654720220566394 1.16078902110517 0.245727708859336 0.749870326547369
Fzd9 14.8314487759981 -0.108513048949724 0.802294462774518 -0.135253393840537 0.892411532714536 NA
Fkbp6 0 NA NA NA NA NA
Trim50 0.271897479898863 -1.59615899803212 4.98873550893793 -0.319952620292739 0.749004247536368 NA
Nsun5 566.700888469321 0.0669365776492415 0.133848808732781 0.500090948010419 0.617011039626088 0.942574277453343
Pom121 1200.13745838323 0.124499141379962 0.0973835759065395 1.27844084817182 0.201094028906095 0.693669298317192
Mir7033 1.02701101111644 1.50194081916193 3.0720489464629 0.488905237298136 0.624908787673046 NA
Hip1 2313.14038617215 0.12830696505631 0.0769118786697797 1.66823340263465 0.0952694024674129 0.487541080089254
Gm52790 6.45494577943247 -0.863624288009782 1.22740074975242 -0.703620466407558 0.481669162273104 NA
LOC108167704 0 NA NA NA NA NA
Ccl26 0 NA NA NA NA NA
Ccl24 0 NA NA NA NA NA
Rhbdd2 516.223812465224 -0.170357814288377 0.140818800029919 -1.20976612676846 0.226368647494987 0.725650170599149
Por 1960.71705757018 -0.229746215765485 0.0799851945631516 -2.8723592787424 0.00407419484329338 0.0612676389092726
Gm40345 0.946103312636772 1.4616068667992 3.15382664430583 0.463439190431757 0.643049592906154 NA
Tmem120a 774.829376402339 0.0578572501395034 0.115753307875952 0.499832369382536 0.617193116254307 0.942691465813984
Mir7034 4.44352750972639 -0.145202985511484 1.409536796249 -0.103014682481431 0.917951318015274 NA
Styxl1 3.98499219668216 -0.0829877301176648 1.48176730439216 -0.0560059125826827 0.95533709699648 NA
Gm30205 2.40742850174581 0.37234929952241 1.95281208500857 0.190673389611257 0.848781488184105 NA
Mdh2 5938.98831700207 -0.000604615432164289 0.0563065733872122 -0.010737919141455 0.991432544744283 0.999056299075347
Cntnap5a 0.948049485162256 -0.227217112580788 3.08558457439249 -0.0736382708373905 0.941298218066737 NA
Srrm3 2.80140300504843 -2.26461265798021 1.9075917733195 -1.18715790750106 0.235165340538218 NA
Gm22450 0 NA NA NA NA NA
Hspb1 2861.80575409864 -0.152987561406213 0.0718890478190102 -2.12810665946472 0.033328241303688 0.265197258330753
Ywhag 7234.60009608344 -0.0297868817449586 0.0558435165493072 -0.53339910495533 0.593757336954419 0.934333289406034
Gm40346 17.3726313363006 -0.912987247987393 0.729025654379135 -1.25233898492218 0.210446369038407 NA
Ssc4d 52.4914565472498 -0.517402958819562 0.445057698846127 -1.16255254130195 0.245011095538982 NA
Zp3 0.485162223844197 2.34888378719115 4.35078148905718 0.539876294201149 0.589282347253363 NA
Dtx2 736.716825355696 -0.00318608649145103 0.118178264823327 -0.0269600039923935 0.978491634616733 0.998254795203919
Upk3b 0.271897479898863 -1.59615899803212 4.98873550893793 -0.319952620292739 0.749004247536368 NA
Upk3bl 3.55651653626601 -0.917245114668652 1.58781381245145 -0.577678004483725 0.563481531914782 NA
Gm24030 0 NA NA NA NA NA
Gm40347 0 NA NA NA NA NA
Rasa4 1568.30026780733 -0.0290102814660197 0.0907747097633573 -0.319585505055839 0.749282563857147 0.96851743190788
Mir7035 6.42099378175343 0.116690553066805 1.17376347981294 0.0994157298925349 0.920808193985791 NA
Polr2j 791.203480254637 0.0188173272400198 0.114481432630596 0.164370123675328 0.869439781519151 0.984684752583453
Lrwd1 810.052137198148 0.0268139860802867 0.113490466396068 0.236266418949316 0.813225943136664 0.978106597883539
Alkbh4 186.293607455759 0.0806776256890585 0.228810813401212 0.35259533625097 0.72439183445218 0.966350139268171
Orai2 1175.82248883678 0.211884114085385 0.0979255619932534 2.16372630161656 0.0304853611893687 0.249597581619366
Prkrip1 375.677928630468 -0.239404742200016 0.1604850479304 -1.49175730254847 0.135762780953465 0.583164847255105
Sh2b2 225.638931015168 -0.721662161759306 0.211871169055547 -3.4061366866301 0.000658891821165093 0.0143626327255804
Gm30408 361.095705775478 0.0863138689054701 0.164225692448778 0.525580788355582 0.599179507882508 0.935304469986492
B020011L13Rik 0 NA NA NA NA NA
Cux1 3456.79781075771 0.0818607748645973 0.0650452581216715 1.25852025541157 0.208203666497623 0.703086855597429
Mir721 0.81180009464562 0.996120004703286 3.61674142782621 0.275419192823521 0.782994200325888 NA
Gm16599 8.97036849368079 -0.110851464574346 0.995556654400344 -0.111346214285631 0.91134180951972 NA
Gm38722 3.34325179232067 -1.80492269836221 1.70768756144583 -1.05693965284496 0.290539129921259 NA
Myl10 8.21136261741224 -0.00978787515771244 1.04034695649511 -0.00940827970573145 0.992493389621425 NA
Col26a1 5.87081114494476 -1.5568132881869 1.29110730012134 -1.20579698375231 0.227895778801369 NA
Gm30654 0 NA NA NA NA NA
Gm20485 3.01031580071993 -0.615117301399273 1.70193039105485 -0.361423301817899 0.71778303127487 NA
Ift22 379.47758311262 0.112447054138122 0.161044313146072 0.698236727155523 0.485029161504159 0.905001796555585
4933404O12Rik 316.941032054661 0.108328857156102 0.173884903375669 0.622991732192316 0.5332899549739 0.920648819239754
Tsn 2780.10729440389 0.045603488809717 0.0704843935196559 0.647001223001226 0.517631151946446 0.913933757191829
Fis1 2035.10272075788 0.0173823732162554 0.0809540002735994 0.214719138739387 0.829986300035195 0.980105383654427
Cldn15 90.6939499240633 0.344754087812246 0.320785904906492 1.0747170699808 0.282501418918128 NA
Znhit1 846.071833285267 -0.113777220213937 0.111348046709756 -1.02181604056795 0.306867975939478 0.802930208643209
Plod3 2926.51717625879 -0.199003989171959 0.0688307461461107 -2.8912077859729 0.00383764294987003 0.0579303662572502
Mir702 298.28429592118 -0.117567413128204 0.17901204181292 -0.656757008844527 0.511337171418785 0.910868474605738
Vgf 2.03999135303154 -2.94900458653554 2.40323680495552 -1.22709696375099 0.219786148921713 NA
Ap1s1 2269.30613373009 0.119207704234859 0.0748628600110473 1.59234771710922 0.11130659681622 0.52743092182151
Serpine1 1359.55174678515 0.539722579533672 0.0914431248521127 5.90227620071541 3.58520282321826e-09 3.70367039476809e-07
Trim56 394.05122808478 0.445369088894297 0.159087610565834 2.79952088858606 0.00511785051676835 0.0722949633046468
Muc3 0 NA NA NA NA NA
Nifk 982.065748557086 -0.0128385571435442 0.104331921003993 -0.123054929114675 0.902063601300817 0.989138970481609
Gm40348 0 NA NA NA NA NA
Gm31160 0 NA NA NA NA NA
Gm40349 0 NA NA NA NA NA
Muc3a 0 NA NA NA NA NA
Gm42456 0 NA NA NA NA NA
Ache 3.46931071698702 -0.106858537705032 1.57840212502741 -0.067700452255268 0.946024089291536 NA
Mir8116 0.515681479695136 0.0271756815648735 4.3585669702182 0.00623500378692427 0.995025218974548 NA
Ufsp1 20.0117071994669 -0.310638783400611 0.67409588703029 -0.460822843422352 0.644925711299963 NA
Srrt 3568.84338675286 0.0341540420434973 0.0645584418730893 0.529040680855313 0.596777229769256 0.934735839628188
Mir7036 54.6650420575041 -0.389055984554971 0.409252857950249 -0.950649401701348 0.341782381637506 NA
4930486I03Rik 0 NA NA NA NA NA
Gm28867 0 NA NA NA NA NA
Trip6 1256.44008775462 0.00581948007076738 0.102444969776605 0.0568059132962559 0.954699803417513 0.995708021709363
Slc12a9 407.974868526292 -0.0792299668816346 0.156409090426074 -0.50655602347539 0.612466371222981 0.939458929433397
Gm52791 1.16326040163307 0.351405720764532 2.83699044028007 0.123865669681228 0.901421635195215 NA
Ephb4 1302.99790009542 -0.015493317676172 0.0967039106091061 -0.160213972512432 0.872712523097877 0.985865220569404
Zan 0.860843665883272 3.1932327103791 3.75458297708039 0.850489316622372 0.395053097571702 NA
Gm38725 0 NA NA NA NA NA
Gm36056 0 NA NA NA NA NA
Epo 0 NA NA NA NA NA
Pop7 249.44174970924 0.0723499659994775 0.194715293075669 0.371567969093015 0.710214541201548 0.963559181926475
Gigyf1 1296.3755543429 0.0587761465139063 0.0959927504659114 0.612297764452314 0.54034076848929 0.922173298326788
Clasp1 1777.39712452873 0.135713954096504 0.0865322004362671 1.56836360813985 0.116796299034463 0.540319327308966
Gnb2 7024.46530276364 0.0243499694410697 0.0542838393541274 0.448567561373462 0.653743638679062 0.948831289597218
Mir6418 1547.86075279899 0.0182973815749053 0.0867086680032517 0.211021366101704 0.832870599007292 0.980755891984872
Actl6b 0.543794959797726 -2.60903380941909 4.54385728440313 -0.574189206684516 0.565839772334612 NA
Tfr2 13.6349454374544 -0.413064345770592 0.830163733941694 -0.497569730984663 0.618787342782664 NA
Mospd3 506.142697297487 -0.119678979218236 0.141631075778343 -0.8450050849401 0.398107999971255 0.864313420990225
Pcolce 14151.8320845712 -0.144806345963556 0.0473279340569462 -3.05963800974962 0.00221604660172416 0.0382099181835748
Fbxo24 51.32837525804 -0.0103304379256998 0.453929766045338 -0.0227577891965516 0.981843478637344 NA
Gm36266 56.2457580034689 -0.0382779466380814 0.410586150895841 -0.0932275639462372 0.925722776881976 NA
Gm20605 1612.38826732294 -0.138001608522578 0.0850357026926149 -1.6228666801452 0.104617907701121 0.514216277819331
Lrch4 1337.61878141456 -0.130885194791406 0.0917908341700283 -1.42590701974624 0.153895182882621 0.619682762822569
Gm26080 0 NA NA NA NA NA
Sap25 255.388122568922 -0.203823663487313 0.193982332909724 -1.05073312826982 0.293381176290757 0.79472071045316
Irs3 10.2188885420674 -0.17718560902807 0.933831770550435 -0.189740395021718 0.849512565106561 NA
Agfg2 476.691773338623 0.0163400762765472 0.151140417117228 0.108111890837734 0.913906935917283 0.989731120967411
Gm15498 0 NA NA NA NA NA
Nyap1 173.511261390863 0.158966949737315 0.235426759769033 0.675228890264091 0.499530354326546 0.909071784528089
Tsc22d4 1083.05710815704 0.0631866601788303 0.0999104360270326 0.632433033939858 0.527103953908996 0.919344695451092
Ppp1r35 372.610153309003 -0.193195497490149 0.203454157502714 -0.949577535605643 0.342326957503496 0.831442701229551
Mepce 1080.36165915185 -0.0301956518285098 0.100054650224919 -0.301791588503194 0.762810943488576 0.96851743190788
Zcwpw1 126.270220475118 -0.817450886950558 0.273097413621475 -2.99325751976393 0.00276016742952957 0.0453360416586449
Pilra 30.0575811160673 -0.649020735814573 0.552322461935521 -1.17507575835353 0.239964408142001 NA
2900060B14Rik 0.487108396369681 -0.19372082950101 4.45163558143321 -0.043516776240395 0.965289591687619 NA
Pilrb1 0 NA NA NA NA NA
Gm36551 0.732838568691438 -1.14249315638853 3.48310960502544 -0.328009533418109 0.742904454429683 NA
Pilrb2 0.245730172321757 -1.52244776196789 4.99379387975297 -0.304867961839706 0.760466717618316 NA
Cyp3a13 1.94648741295324 0.504369854706799 2.27957726092835 0.221255872021375 0.824893207494826 NA
Gjc3 0 NA NA NA NA NA
Azgp1 0 NA NA NA NA NA
Smok3a 0 NA NA NA NA NA
Smok3b 0 NA NA NA NA NA
Smok3c 0 NA NA NA NA NA
Zkscan1 1148.1249573926 0.121111883291827 0.0976534958303287 1.24022066247641 0.214893787878164 0.712362583457643
Tfcp2l1 6.90375022984928 0.277087570565801 1.1416746919291 0.242702735310357 0.808235688330801 NA
Zscan21 611.325437421935 -0.0513768107832579 0.130048241506972 -0.395059634701045 0.692798877747029 0.958610955249472
Zfp113 468.479212921322 -0.0544908472090116 0.145226096632958 -0.375213880097122 0.70750140822731 0.963280167139966
Cops6 2336.88845381066 -0.00198671622315551 0.0758147606783548 -0.0262048736338321 0.979093928621003 0.998254795203919
Mcm7 2199.49439072164 -0.0862142245366596 0.0768119330640922 -1.12240665086142 0.261689577921708 0.766310339892799
Mir25 8.57639399037817 0.614492585765962 1.03926552082168 0.591275832262888 0.55433561995752 NA
Mir93 1.46373096485739 -0.120094256154048 2.38816403568461 -0.0502872727164323 0.959893465839392 NA
Mir106b 0.737190516965271 -3.06267390389752 4.00066793754087 -0.765540642640811 0.443949674598834 NA
Ap4m1 1182.63047554927 -0.00588558163466782 0.0977770008646127 -0.0601939268194298 0.952001182641852 0.995651464127702
Taf6 1318.82968089735 -0.0630452543716802 0.0923478350683994 -0.682693366065207 0.494800622536685 0.907928044108671
Cnpy4 1011.52064158738 -0.0785648193432912 0.109560117270781 -0.717093238857313 0.473316567307909 0.901793593715586
Gli2 40.0720357814603 0.438385138429109 0.478464125782145 0.916234080689919 0.359544133913212 NA
Mblac1 45.6829965286704 -0.240246884687277 0.448394166708428 -0.535793956578163 0.592100959390714 NA
Gm454 0 NA NA NA NA NA
Nxpe5 0 NA NA NA NA NA
Lamtor4 426.253978942565 -0.0410700681313703 0.16311523830116 -0.251785599917663 0.801206788416756 0.976817121175042
Map11 326.153231994355 -0.0230846781351845 0.17668454738363 -0.130654765665847 0.896048417271617 0.988490593108628
6330418K02Rik 24.991704582112 -0.0186035006843572 0.615922451049138 -0.0302042905769529 0.975904126708538 NA
Gal3st4 22.7384484851351 0.0874792631324188 0.649089647391574 0.134772235983061 0.892791958004142 NA
Stag3 0.460941088792575 -0.125185520812012 4.54534908990921 -0.0275414535464233 0.978027877226822 NA
Gpc2 33.0679864729989 -0.229898307111629 0.526480908090626 -0.436669789119979 0.662350841894263 NA
Pvrig 7.60023102511332 0.955582477201723 1.09702022504288 0.871070975163077 0.383715400901691 NA
Gm51642 0.51762765222062 -2.54488532450228 4.24123337467071 -0.600034258831577 0.548483403963711 NA
Gm10874 339.073174218515 -0.225033135898 0.170599054663789 -1.31907610122159 0.187143671971591 0.673943938617946
Gm25525 0 NA NA NA NA NA
Zfp157 521.384838452888 0.12668020497949 0.138399705353724 0.915321348811539 0.360022954704654 0.840440434003948
1700123K08Rik 0 NA NA NA NA NA
Zfp68 1399.77153110468 0.0603613833241695 0.0969121139388959 0.622846627432232 0.533385314140086 0.920648819239754
A430033K04Rik 157.811177877622 -0.066479623295331 0.24382259513149 -0.272655712074098 0.785117881777924 0.972519739348274
Fam20c 1678.79028843342 -0.270254919893338 0.0867779400954771 -3.11432743847101 0.00184364764086545 0.0332865257955647
Gm5294 0 NA NA NA NA NA
Gm30206 0 NA NA NA NA NA
Gm38726 0 NA NA NA NA NA
Mir6346 0 NA NA NA NA NA
Pdgfa 1856.08584310724 -0.0722999988154764 0.0824900976376587 -0.876468823361771 0.380775217872594 0.850450436379119
Prkar1b 20.4358309116092 -0.101952886807318 0.664351364741302 -0.153462297540426 0.878033720281228 NA
Dnaaf5 770.053219941165 -0.113708364936378 0.115691337255684 -0.982859802934733 0.325676443872165 0.817850975634175
Sun1 3362.03564567596 0.0174584086291953 0.0656048173470123 0.266114735703786 0.790150846613706 0.973745454964859
Get4 1173.4070024924 0.0986048796463179 0.0989276457552791 0.996737351763534 0.318892014321356 0.812446307127966
Adap1 3.00836962819445 -0.097025127881135 1.69052566238692 -0.0573934664464906 0.954231767445547 NA
Cox19 504.868642208596 0.00692569197269973 0.144031530872446 0.0480845543385434 0.961648855818505 0.996089914167546
Cyp2w1 0 NA NA NA NA NA
3110082I17Rik 339.896051054846 -0.0281586866541315 0.168273408276751 -0.167338897705217 0.867103399671209 0.984684752583453
Mir339 2.03804518050606 -1.685075633848 2.13125273258631 -0.790650310065823 0.429148079899725 NA
Gm41934 41.3322328649998 0.17933727301834 0.470056155468734 0.38152308172522 0.702815147321642 NA
Gpr146 249.481629780707 0.0827892792352333 0.195534462434208 0.423399937814491 0.67200349024545 0.950234297608508
C130050O18Rik 8.00393639104336 -0.880076714182991 1.07392676679437 -0.81949416049102 0.412504532276124 NA
Gper1 927.773922685909 0.20418390757221 0.106733827192775 1.9130196390637 0.0557455383239303 0.35846249632653
Gm26285 0 NA NA NA NA NA
Zfand2a 583.589320583992 0.167695966272206 0.131141317800054 1.27874242142271 0.200987775878015 0.693504146799539
4930500L23Rik 0 NA NA NA NA NA
Uncx 0 NA NA NA NA NA
Gm46926 0 NA NA NA NA NA
Micall2 381.85254618599 0.121660593783724 0.160247332691674 0.759205109627671 0.44772986997034 0.891565286756794
Ints1 1694.74148259556 0.00907036971111591 0.0835911780549264 0.108508695799884 0.913592182993595 0.989731120967411
Gm46144 0 NA NA NA NA NA
Mir7037 1.9833047896035 -1.78988217942778 2.26446627286824 -0.790421213543033 0.429281817364869 NA
Mafk 634.440900398335 0.0577426244322386 0.12827108446586 0.450160881329471 0.652594440661329 0.948831289597218
Tmem184a 11.4333670365633 -0.892849002292455 0.941259012464031 -0.948568874740601 0.342839927584913 NA
Psmg3 333.217619032364 0.0392563728855027 0.171079942075285 0.229462159089507 0.818509728682938 0.978577683324441
Gm38727 0 NA NA NA NA NA
Elfn1 0 NA NA NA NA NA
Mad1l1 779.486322176087 -0.0280845595587233 0.115244120463058 -0.243696246245603 0.807466080802634 0.977651731678667
Gm30492 0 NA NA NA NA NA
Gm16120 0.215210916470818 1.29576006498099 4.98928770733059 0.259708427533088 0.795088691421369 NA
Nudt1 161.986610696289 -0.166001253311806 0.240445011971808 -0.690391752985377 0.489947861567851 0.906794292180074
Gm24162 0 NA NA NA NA NA
Gm33388 0.97662256848771 -0.0395210015680124 3.05293927462699 -0.0129452301578587 0.989671489195368 NA
Mrm2 137.698182047975 0.0540029588482709 0.260655752133845 0.20718115140824 0.835868386956237 0.981348797947723
Snx8 632.524127242995 -0.0196966729923412 0.126592631831767 -0.155590990623505 0.876355426893301 0.985996278091135
Gm30550 0 NA NA NA NA NA
Eif3b 4808.3413837802 -0.048499782123966 0.0612995827096693 -0.791192696264729 0.428831552907168 0.88426842301783
Mir7038 7.48825491134823 -0.949563821672541 1.12356023640497 -0.845138329842319 0.398033609760532 NA
Gm4869 0.271897479898863 -1.59615899803212 4.98873550893793 -0.319952620292739 0.749004247536368 NA
Gm38728 1.65907269455042 -1.47644559929648 2.66178956392712 -0.554681564352584 0.57911248825806 NA
Chst12 555.121006747367 -0.00890528951417561 0.134271042676616 -0.0663232319989015 0.947120487483008 0.993798921683284
Gm42808 0 NA NA NA NA NA
Grifin 0 NA NA NA NA NA
Inhbb 2212.20257690393 -0.249654364248341 0.0772476915148876 -3.23186828437748 0.00122983730629227 0.0238733124162616
Gm30603 0.271897479898863 -1.59615899803212 4.98873550893793 -0.319952620292739 0.749004247536368 NA
Lfng 523.311897071197 0.0269889779350855 0.139710087104228 0.193178448990235 0.846819216048467 0.982065655554527
Ttyh3 2671.46749786861 0.161091250964524 0.0722984079493174 2.22814382133355 0.025870925890026 0.221280736809796
Iqce 535.857094373496 0.101828205123661 0.136216424038903 0.747547190745366 0.454733328258837 0.894557367066565
Brat1 497.674027893971 0.209679622802045 0.14314023793444 1.46485450791329 0.142960616691637 0.597101807726737
Amz1 32.0385696861341 -0.288119823764493 0.540588431595964 -0.532974453252515 0.594051264672845 NA
Gm30745 5.99446429386276 -0.607054160446316 1.21850066075361 -0.498197645679462 0.61834474170061 NA
Gna12 862.604688882701 0.0855145472473355 0.110568907962306 0.773405008906196 0.439282726537122 0.888291536356607
Gm52831 0 NA NA NA NA NA
Gm30804 0 NA NA NA NA NA
Gm41935 0.706671261114332 -1.08179416108573 3.7966231598644 -0.284935880000365 0.775693266607443 NA
Card11 0.269951307373379 1.46113031955923 4.97863928191976 0.293479851987954 0.769155397624061 NA
Gm38729 0 NA NA NA NA NA
Gm38730 0 NA NA NA NA NA
Gm30866 0 NA NA NA NA NA
Sdk1 0 NA NA NA NA NA
Gm16035 0 NA NA NA NA NA
Gm24131 0 NA NA NA NA NA
Gm52792 0 NA NA NA NA NA
Gm30998 0 NA NA NA NA NA
Gm31068 0 NA NA NA NA NA
Gm33490 0 NA NA NA NA NA
Gm31127 0.982920689287028 -3.47757227382434 3.57045912638104 -0.973984619549238 0.330064175999097 NA
Foxk1 1232.4705651179 0.194268342087491 0.094789500921292 2.04947109331022 0.0404160716500257 0.296739066237738
Ap5z1 293.469688375234 -0.165175074142759 0.183364106174071 -0.900803748286237 0.367692674279725 0.845574043432602
Radil 216.621350024877 0.0460270802151679 0.208473579202893 0.220781359398895 0.825262678491374 0.979041404082037
Gm38732 1.40704440142935 0.887917172790063 2.61054891658159 0.340126617490376 0.733761177599697 NA
Papolb 6.68853931337846 0.190554170081873 1.15668543782956 0.164741565727181 0.869147399217991 NA
Mmd2 0 NA NA NA NA NA
Wipi2 1925.70760795129 0.042671242671838 0.0795743861509839 0.536243441336435 0.591790313836958 0.934267653697879
Gm40352 0.215210916470818 1.29576006498099 4.98928770733059 0.259708427533088 0.795088691421369 NA
Slc29a4 0.539902614746757 2.48949521199202 4.55855666610331 0.546114789030375 0.584987034525868 NA
Gm33575 0 NA NA NA NA NA
Tnrc18 3579.69179978356 0.226990415624418 0.0716775216859587 3.16682846009845 0.00154111196766221 0.0290096158171361
Gm31365 72.3173226331948 0.34507718682613 0.370677423653254 0.930936617140538 0.351886351791376 NA
Gm52793 0 NA NA NA NA NA
Fbxl18 194.728826363232 -0.0713654469426822 0.221457287759566 -0.322253774823446 0.747260449028054 0.96851743190788
Gm38733 13433.5105286793 0.114206010854399 0.0491499140582148 2.32362585047717 0.0201455557089259 0.189193044918608
Actb 68553.9539383394 0.219216179782953 0.0415924704952823 5.27057366808298 1.35998027312446e-07 9.67459020641831e-06
Fscn1 13733.0451179707 -0.114345390167006 0.0585586918863755 -1.95266298620325 0.050859542332646 0.341021432460993
Rnf216 1515.45489310296 -0.0523232787185132 0.0872055319516691 -0.599999536124747 0.548506544649484 0.924816598131688
Gm43380 65.7681657502722 -0.137840353881855 0.381089211655072 -0.361701012954983 0.71757547001052 NA
Gm38734 0 NA NA NA NA NA
LOC115487115 0 NA NA NA NA NA
Rbakdn 0 NA NA NA NA NA
Rbak 270.514599029926 0.125307785463283 0.187613784427022 0.667902872094268 0.504195593943422 0.909299772702131
Spdye4b 0.245730172321757 -1.52244776196789 4.99379387975297 -0.304867961839706 0.760466717618316 NA
Spdye4a 0 NA NA NA NA NA
4930448H16Rik 0.271897479898863 -1.59615899803212 4.98873550893793 -0.319952620292739 0.749004247536368 NA
Gm38735 0 NA NA NA NA NA
Zfp12 526.103683421826 -0.0507718588346163 0.139223554922823 -0.364678655582103 0.715351293317501 0.964532679104956
Zfp316 563.187428907547 0.0129617614703799 0.139550015630945 0.0928825511898095 0.925996867948863 0.991462843160913
Zfp853 3.98693836920764 -0.470977689656974 1.48011719965085 -0.318202970526979 0.750330979631142 NA
Gm52794 0 NA NA NA NA NA
Gm46145 0 NA NA NA NA NA
E130309D02Rik 451.774239839414 0.013992644374714 0.147297507270954 0.0949957988696612 0.924318163847468 0.990561559857142
Zdhhc4 474.360495022916 -0.136641007518694 0.143975100116512 -0.949059993069058 0.34259010042337 0.831442701229551
0610040B10Rik 13.5970115385128 -0.735385538194229 0.82372881391247 -0.892751990429184 0.371990001616681 NA
Grid2ip 1.2727411834382 0.530662052305623 2.57164969244222 0.206350831478011 0.836516875032455 NA
Gm38736 0 NA NA NA NA NA
Gm20635 6.26052325618517 0.0376791336146758 1.19274773118816 0.0315901951682118 0.974798862611215 NA
Kdelr2 3551.70273826484 -0.0443561056542468 0.0644774601314336 -0.687931962019433 0.491495627961381 0.907041726982918
Daglb 291.553930363808 -0.128368562520844 0.180932867322955 -0.709481723360482 0.478025589310485 0.90194331924137
Rac1 7047.95078752803 0.267654117581471 0.0550058941049003 4.86591704283608 1.13927300636708e-06 6.26600153501894e-05
Fam220a 566.809841200137 0.0353684018591417 0.132861014321913 0.26620602017569 0.790080546833728 0.973745454964859
Ralb 1640.16951874587 0.0684552206787765 0.0862779076129444 0.793426991598786 0.427529089998631 0.8833762967493
Cyth3 3598.62820332428 0.023181923129989 0.0642882153043091 0.360593664332679 0.718403226247492 0.965256047062186
Usp42 556.27783567622 -0.158560325517907 0.136624375527564 -1.16055663497556 0.245822249356225 0.749966184476618
Gm38737 0 NA NA NA NA NA
D130017N08Rik 53.1855315667655 -0.417173871122665 0.443702912840594 -0.940209899574268 0.347109904867912 NA
Eif2ak1 1017.12277601854 -0.125755592502762 0.103333767327173 -1.21698449360312 0.223610115704741 0.723050673536288
Ankrd61 8.63354015702908 0.655029251268119 1.02203040055701 0.640909752695343 0.521581319076225 NA
Aimp2 568.887887041576 0.0343430458634027 0.132531302239312 0.259131580865247 0.795533718778073 0.975614690076898
Pms2 304.30804046178 0.0212919626441123 0.181146412732242 0.117540073374705 0.906432090152014 0.989258080982517
Gm17135 0.245730172321757 -1.52244776196789 4.99379387975297 -0.304867961839706 0.760466717618316 NA
LOC115486439 0 NA NA NA NA NA
Tmem185b 389.749631436175 -0.172446834468205 0.157648002779134 -1.09387262399894 0.274010846876016 0.777642027770663
Ccz1 1396.08327608715 -0.063758786886002 0.0926865765100671 -0.687896665156004 0.491517856782627 0.907041726982918
Gm24311 0.215210916470818 1.29576006498099 4.98928770733059 0.259708427533088 0.795088691421369 NA
Gm33427 0.485162223844197 2.34888378719115 4.35078148905718 0.539876294201149 0.589282347253363 NA
Ocm 0.541848787272242 -0.0414529308835629 4.2794135850984 -0.00968659141240953 0.992271339128865 NA
Lmtk2 545.54438666065 0.0367692486338798 0.140457214720921 0.261782555683863 0.793489088744132 0.97484948369227
Bhlha15 0.759005876268544 -1.20410685846954 3.69862489737664 -0.325555278482982 0.744760852853258 NA
Tecpr1 685.610744922075 -0.0132993653011672 0.123117006831328 -0.108022162359645 0.913978112054163 0.989731120967411
2900089D17Rik 392.679414069328 0.0441979240613684 0.160575816894275 0.275246453147232 0.783126900236054 0.972410393832138
Bri3 633.148019462128 0.0754907646798561 0.127048270375615 0.594189629317029 0.552385288311409 0.926259928386181
Gm38675 18.0934228228279 0.25853177856299 0.707460155911249 0.365436521622884 0.714785583222162 NA
3830432H09Rik 0.515681479695136 0.0271756815648735 4.3585669702182 0.00623500378692427 0.995025218974548 NA
Baiap2l1 641.909765843563 -0.643374390557569 0.126852830377631 -5.07181738588169 3.94034415841255e-07 2.47678775671646e-05
Gm15708 85.647848536773 -0.699037085571754 0.331703098920473 -2.10741801281559 0.0350813615851697 NA
Dmrt1i 24.8403080001026 -0.621101152685709 0.688695101904772 -0.901852141779267 0.367135417091651 NA
Gm33552 0 NA NA NA NA NA
Gm33714 0 NA NA NA NA NA
Gm33765 0 NA NA NA NA NA
Nptx2 0 NA NA NA NA NA
Gm52796 13.4957229083326 0.146659300253382 0.833494457147045 0.175957139241669 0.860327614933943 NA
[truncated: 40,397 more rows]
