# Supplementary material for: Dynamic remodeling of septin structures fine-tunes myogenic differentiation
Source: iScience. 2024 Jul 31;27(9):110630. doi: 10.1016/j.isci.2024.110630 (PMC11380178; doi:10.1016/j.isci.2024.110630)
Supplement: Table S5. RNASeq differential expression values primary myoblasts, related to Figure 2 [file mmc8.csv]

baseMean "log2FoldChange" "lfcSE" "stat" "pvalue" "padj"
Gm26206 0 NA NA NA NA NA
Mrpl15 1213.30299517887 0.00844690658755838 0.127656673720957 0.0661689384608467 0.947243326077516 0.991790186161781
Gdap1 16.3722524993747 -0.788768626282343 0.80739129298724 -0.976934768969336 0.328601447330991 NA
Olfr1414 0 NA NA NA NA NA
Il6 4.98796778756156 -0.326775829257177 1.75766156277 -0.185915102303422 0.852511338750049 NA
Tyms 927.613287754992 0.400040180444618 0.131633384035616 3.0390480604554 0.00237326990242812 0.046613621727417
Gm4961 2.49651772876761 0.354295604610942 2.01233351246095 0.176062070435661 0.860245178805199 NA
3110082J24Rik 1.31179587378121 -0.850365618700785 2.92181380609206 -0.291040317807983 0.771020484348741 NA
Garem2 24.2239722591801 0.241968997909373 0.685467306735591 0.352998597499427 0.724089491975794 NA
Hadha 3251.76432421771 -0.132720588214391 0.0966213509295827 -1.37361553049613 0.169561072874134 0.625566204766274
Hadhb 2063.08547402868 -0.327581515345663 0.104780441351916 -3.12636128574269 0.00176983976410759 0.0381020458525145
Mir1960 0 NA NA NA NA NA
Adgrf3 0.246018008689287 1.29959585484756 4.98769678218535 0.260560317036382 0.794431595175445 NA
Selenoi 1212.12918948849 0.289050844697454 0.121010617741573 2.38864035315268 0.0169108476333933 0.179872205762309
Olfr1413 0 NA NA NA NA NA
Drc1 3.3894718239246 -1.9227657898767 1.81025415414655 -1.062152397481 0.288166506159936 NA
Otof 0 NA NA NA NA NA
Fam166c 0 NA NA NA NA NA
Cib4 0 NA NA NA NA NA
Gm40272 0 NA NA NA NA NA
Gm9899 0 NA NA NA NA NA
Kcnk3 0.97474856899327 -0.268990335851306 3.27630741702334 -0.0821016777771404 0.934565858957253 NA
Mir5625 60.2912531656198 -0.274417521670014 0.426891494290739 -0.642827335142731 0.520336143937003 0.893391536862744
Slc35f6 638.859516213858 -0.111626712507683 0.150662680749322 -0.740904860795698 0.458751128047194 0.867584852537995
Cenpa 1091.34367616282 0.279293319104597 0.129024535109524 2.1646527838098 0.0304142854957205 0.256065781231733
Olfr1412 0 NA NA NA NA NA
LOC115490283 0 NA NA NA NA NA
Dpysl5 65.8769574155705 -1.17611230288407 0.412550385579776 -2.85083312001083 0.0043604848168631 0.0717802885237464
Gm46907 13.0786117110179 -7.25701476139068 1.68924794685639 -4.29600330424888 1.73904990967355e-05 NA
Mapre3 1212.42878902302 -0.491672818969515 0.129285630468406 -3.80299664539802 0.000142956292184342 0.00539396662457655
Tmem214 1449.90763915492 -0.205710134268372 0.121804848373046 -1.68885013212572 0.0912481538330111 0.46227078762846
Gm35795 1.03509373154802 -1.72607329364031 3.26869964800331 -0.528061149544492 0.597456894603992 NA
n-TYgta9 0.219589670935591 1.21680402953831 4.99334317602736 0.243685239856954 0.807474605708225 NA
n-TAagc15 0 NA NA NA NA NA
Agbl5 832.948636750811 -0.194964129989116 0.141730511257468 -1.37559745081949 0.168946296363248 0.625566204766274
Ost4 1627.34986958705 -0.222590126700128 0.118603263011376 -1.8767622496084 0.060550686572273 0.374321135189751
Olfr1411 0 NA NA NA NA NA
Emilin1 420.509380533992 -0.409771759441079 0.181171257347784 -2.26179232533815 0.0237102372504657 0.223689440961383
Khk 133.263603991408 -0.659215480541233 0.29290898552262 -2.25058128334655 0.0244120699697476 0.227433566748695
Cgref1 486.113255328287 -0.195244867613343 0.16984717405565 -1.1495326236595 0.250336422488437 0.728822016404713
Abhd1 711.206971561794 -0.0579104395000841 0.144722947360004 -0.400146905217661 0.689048318348516 0.942038229824624
Preb 3150.98367665961 -0.0795977863656703 0.095967905883328 -0.829420894756633 0.406866282052442 0.84487250984348
Tcf23 5.73248719614371 -0.323221704535502 1.33223752664113 -0.242615673310462 0.808303138386582 NA
Slc5a6 387.690798632798 -0.06126105183341 0.183948988385205 -0.333032828129091 0.739109502967984 0.953713168676882
Atraid 521.714464811238 -0.139013054059099 0.161945772785216 -0.85839260678615 0.39067570862599 0.835029074085909
Cad 4107.04434934753 0.472852196713735 0.106789918402397 4.4278730032546 9.51669043584967e-06 0.000583120972090652
Gm38601 0.219589670935591 1.21680402953831 4.99334317602736 0.243685239856954 0.807474605708225 NA
Olfr1410 0 NA NA NA NA NA
Slc30a3 5.07362953983543 -5.89082111114307 2.02291988565141 -2.91203875789977 0.00359078077766314 NA
Dnajc5g 0 NA NA NA NA NA
Trim54 1132.38031000455 -0.418065347751573 0.141918637335524 -2.94581004722574 0.00322110144730927 0.0579159360551009
Gm15469 492.815713805097 -0.41473673048288 0.173571759207934 -2.38942517132662 0.0168747610168384 0.17975506943494
Ucn 19.1697728102341 -0.584587179492162 0.742578617803167 -0.787239445732487 0.431141710070899 NA
Mpv17 836.808757939001 -0.188135809523797 0.139116139564131 -1.35236508224891 0.176258553886672 0.634480355887888
Gtf3c2 1973.79849235897 0.17621442571694 0.108136625006237 1.62955359210421 0.1031958794691 0.492129499120501
Eif2b4 566.510550077369 0.172825000779996 0.158755293999468 1.0886251187351 0.276319235215483 0.751234362476738
Snx17 1817.12202540942 0.0858606322778832 0.110664026962142 0.775867593425425 0.437827168638279 0.859072122222469
Zfp513 607.215264754684 -0.0349811563548352 0.153244934598485 -0.228269576717095 0.819436674481592 0.969717994654118
Olfr12 0 NA NA NA NA NA
Ppm1g 3175.43521681684 0.0700914982672849 0.0983970348286761 0.712333439613548 0.476258321591815 0.875021642933229
Nrbp1 2739.32228813457 0.0371680597450846 0.101180452661041 0.36734427221431 0.713362234426766 0.949296935971176
Krtcap3 28.5932046185758 -0.0271463725824512 0.608771813163626 -0.0445920326721086 0.964432493350958 NA
Ift172 588.952162027807 0.269919419217266 0.161343711264836 1.67294663734498 0.0943378015489973 0.470966364418358
Fndc4 252.841019114787 -0.0494428809838431 0.218274928741246 -0.226516537052477 0.820799698749267 0.97044826260963
Gckr 1.502829309068 -0.243562160934497 2.5270873135061 -0.0963805878937267 0.923218308958645 NA
Gm40275 4.13935877633153 1.47929490108976 1.64291126627795 0.900410710823804 0.367901722906053 NA
Gm36182 6.30057553552622 0.148785998993148 1.30212377522073 0.114264098255886 0.909028441496566 NA
Zfp512 750.972576397621 0.0489662442308823 0.149918688303337 0.326618680999975 0.743956312428021 0.954869358839223
4930548H24Rik 1.88489617964158 0.553589865428519 2.47614474976642 0.223569266490071 0.823092480133681 NA
Cops9 953.984809157833 -0.171869906513801 0.135423051455805 -1.26913331715828 0.204393519157623 0.674942845442138
Gpn1 792.809977620803 0.0425862395392764 0.138392845379219 0.307719950569577 0.758295437527297 0.957868377665824
Supt7l 472.095304691437 0.0214664301745658 0.169756619774744 0.126454156562791 0.899372435426938 0.985637337749117
Slc4a1ap 790.143783884054 -0.047188316762057 0.153561944314456 -0.307291738019592 0.758621323780109 0.957868377665824
AI839979 34.8088416325101 0.170750488146042 0.559387141619787 0.305245643744346 0.760179071452257 0.957868377665824
Gm38424 36.5472866764746 -0.0473368514897848 0.549213699681338 -0.0861902234362515 0.931315202354583 0.989308307829776
Mrpl33 1112.91218485253 -0.110630666702003 0.132313474877244 -0.836125472516247 0.403084319659806 0.841807886199105
Rbks 23.18336663681 -0.841065358484985 0.684184419695138 -1.22929627491335 0.218960743435308 NA
Mir3473e 0 NA NA NA NA NA
Babam2 571.115428574135 -0.0123079237965488 0.158525591014367 -0.077639980509099 0.938114438503289 0.99108537960887
Gm52770 0 NA NA NA NA NA
Otos 4.58777294046509 -0.200749486784132 1.51661806347244 -0.132366540804939 0.894694378340804 NA
Gm40277 0 NA NA NA NA NA
Gm51292 0 NA NA NA NA NA
Gm36665 0 NA NA NA NA NA
Fosl2 1208.67183612377 0.12054559031516 0.124130030869717 0.971123502270626 0.331486781618775 0.801196185813945
Gm26335 0 NA NA NA NA NA
Gm36732 0 NA NA NA NA NA
Gm36783 0 NA NA NA NA NA
Plb1 5.53396527380956 -0.201708663438166 1.35785710672698 -0.148549256353174 0.881909316169791 NA
Gm36840 0.219589670935591 1.21680402953831 4.99334317602736 0.243685239856954 0.807474605708225 NA
Ppp1cb 6942.04960210929 -0.093221643999444 0.0930550013318546 -1.00179079754129 0.316444642694862 0.788771881969762
Gm29483 6.27554491031315 -0.787048899023565 1.28705054521941 -0.611513589693088 0.540859624420373 NA
Gm15614 0 NA NA NA NA NA
Gm10461 49.1703443589861 -0.665628763144652 0.469681437209818 -1.41719197398747 0.156426807711237 0.604078373234592
Yes1 966.714947520058 -0.0408068728292755 0.129867069243248 -0.314220325961481 0.753353706049432 0.957309354013175
Gm52771 2.85999337130925 0.0445430919074046 2.12433027701012 0.0209680633889456 0.983271131795819 NA
Pisd 937.52500968295 -0.0557384721507176 0.131537748651778 -0.423745067267915 0.671751744058628 0.937651522198717
Prr14l 627.698540390223 -0.0644816349072114 0.15806282625196 -0.407949398579172 0.683310825008111 0.9414033782434
Depdc5 504.44758322048 0.121704947639965 0.170725249660407 0.712870227936705 0.475926063587871 0.875021642933229
Ywhah 4395.84887334066 0.216590936738027 0.0914258153672131 2.36903478375431 0.0178345760705651 0.185972473963463
Gm29892 1.502829309068 -0.243562160934497 2.5270873135061 -0.0963805878937267 0.923218308958645 NA
Gm40278 4.00470762698786 -0.202069317630141 1.57919766444532 -0.127956950658939 0.898183041307085 NA
Gm36102 19.0201446867957 -0.78590248837162 0.748358922618306 -1.05016786012514 0.293640943463214 NA
LOC115490278 0 NA NA NA NA NA
Slc5a1 1.00653749589922 -1.67445530483116 3.57545117416121 -0.468320003061986 0.639555765897706 NA
Spon2 3.72651912871255 -2.04234483198664 1.86932617840638 -1.09255669533701 0.274588484900651 NA
Ctbp1 5078.13434411017 0.00187962522986708 0.089803427826585 0.0209304396876335 0.98330114457962 0.997196815493956
LOC115486406 0 NA NA NA NA NA
Gm20465 0.439179341871183 2.16619490841772 4.89802461767554 0.442258885469982 0.658301879033229 NA
Maea 3953.74895357647 -0.112515035293369 0.0932963903252889 -1.20599558998019 0.227819190845462 0.702315966102394
Uvssa 320.844644607059 -0.0744173179898942 0.199246310558801 -0.373494082681808 0.708780748575085 0.947840570377788
Nkx1-1 0 NA NA NA NA NA
Fam53a 730.238655571438 0.080801228953481 0.144346610590432 0.559772263601989 0.575634784681305 0.914329535796154
Gm28784 0.253506495736643 -1.62270214107623 4.99359295062115 -0.324956831107827 0.745213743852456 NA
Gm29481 3.45416142577106 1.10766105585197 1.76777920426688 0.626583372617132 0.530932370379836 NA
Gm9903 10.878294824873 -0.814104491515098 0.982298748837697 -0.828774843171067 0.407231825943945 NA
Slbp 888.27682591443 0.20966218451499 0.140970352250943 1.48727857430453 0.136941250913964 0.56677511563284
Tmem129 733.265805429836 -0.393275367345251 0.142648519234916 -2.75695373113266 0.00583426063859914 0.0869559553391211
Tacc3 1553.27700633249 0.344936305721552 0.112593563807848 3.06355260510469 0.00218725745903711 0.0439231013773527
Fgfr3 161.828733441343 -1.0403326101462 0.278115892857718 -3.74064423092292 0.00018354918027417 0.00661238227831923
Letm1 1439.53475551751 0.0911695975278786 0.115080365249984 0.792225479384211 0.428229214463646 0.854432295711072
Nsd2 2739.981185077 0.213806336047857 0.0985330741285944 2.16989409838995 0.0300148695218524 0.254013306371725
Gm52782 24.9145301988928 0.262263600298556 0.668159731760949 0.392516321819267 0.694676753931358 NA
Nelfa 591.457303247501 0.197151744347793 0.154609886294242 1.27515613052447 0.202253985326291 0.672904835445809
Mir7024 5.02086150782954 -0.792281122640642 1.43255581395561 -0.553054278878652 0.58022624305491 NA
Gpc1 10054.9344072782 -0.148866003704277 0.0867206209319903 -1.71661598019488 0.0860493607325682 0.448084860405631
Gm30802 3.69621655784872 -0.0172498924974691 1.64505653260362 -0.0104858964756475 0.991633618415739 NA
Gm1673 41.0262779556667 -0.931271583789366 0.516715573607663 -1.80229052762492 0.0714997080643557 0.411077180686029
Nat8l 14.2585318265352 -0.459806038832667 0.858586884839733 -0.535538158049661 0.592277778940451 NA
Poln 64.6752322381 -0.0696823877821404 0.40967908750839 -0.170090175229443 0.864939219963858 0.979021003413475
4930557J02Rik 1.82629735230185 -2.80574983437353 2.65156838932371 -1.05814726320868 0.289988309770002 NA
Haus3 658.74448889834 0.0378888938899127 0.148092754859151 0.255845695665181 0.798069987796626 0.964629130055731
Gm25918 0 NA NA NA NA NA
Mxd4 487.045079289384 -0.214515847015914 0.167183119751606 -1.2831190573225 0.199450368081562 0.668517582484227
Zfyve28 15.145865353367 -0.0145466673439713 0.868636725220554 -0.0167465488409758 0.986638811753273 NA
Cfap99 4.14859359859391 -0.540190425279484 1.65260976154287 -0.326871133070861 0.743765355300374 NA
Gm29480 1.23757853049379 1.89024883127948 3.32225877486059 0.568964960099714 0.569379919483303 NA
A830049F12Rik 334.155675031211 -0.0407145774663111 0.196969539651057 -0.206704943000016 0.836240296817594 0.973069211273901
Rnf4 3945.10365034486 0.0843818011235017 0.093828336436319 0.899321082824178 0.36848166076267 0.823666992097737
Fam193a 997.498828399283 0.0864199825127371 0.146593872681181 0.589519745485457 0.555512670419513 0.907365980561789
LOC115490295 0.246018008689287 1.29959585484756 4.98769678218535 0.260560317036382 0.794431595175445 NA
Tnip2 340.212922527469 0.0334688654890879 0.191968833255145 0.174345308671041 0.861594093289429 0.978208428938822
Sh3bp2 728.894284389547 0.140190237566692 0.142703164136835 0.982390533627314 0.325907488146573 0.797399340646878
Add1 3796.08765157983 -0.04299649931065 0.0974224654716039 -0.441340702090755 0.658966363977302 0.933083320545261
Mir7036b 0.68519735056047 2.80227152666522 4.07002928176564 0.688513849082077 0.49112925214235 NA
Mfsd10 755.480474580314 0.197601805484788 0.145319630756547 1.35977365519067 0.173901561639093 0.631335803897538
Nop14 1641.98349233794 0.145440650776799 0.111034124640695 1.30987343978658 0.19023865364007 0.654895994211602
Mir149 0 NA NA NA NA NA
Gm15522 231.612513426959 0.0067651362675546 0.24087605597286 0.0280855489775906 0.977593919773266 0.996720801723573
Grk4 41.8919648502124 -0.236869412648311 0.505997335440201 -0.4681238339768 0.63969603598099 0.929520023415063
Mir467g 0 NA NA NA NA NA
Htt 1155.59821912149 0.113822121211423 0.143535040893779 0.792991875033884 0.427782556584295 0.854373352320047
Msantd1 13.0003228136158 0.0201344678834098 0.901047942452908 0.0223456121864038 0.982172264690227 NA
Rgs12 2589.74405174642 0.364904888418553 0.0999465457641431 3.65100049860319 0.000261220732810694 0.00864984495852131
Mir3097 3.46913839986578 0.213174787219293 1.69273517797929 0.125935107861214 0.899783291846696 NA
Hgfac 20.4663317307477 0.111599322701925 0.719876167262216 0.155025722168789 0.876801039086136 NA
Dok7 2274.4624135431 -0.236306597532223 0.105632508731678 -2.2370631955024 0.0252822100014556 0.231627046006946
Lrpap1 1334.09092962976 -0.301042526458826 0.117733420535597 -2.55698445767832 0.0105583934913547 0.130772380492204
Ankmy1 1106.61205626734 -0.0485992610868824 0.127903798441649 -0.379967301041915 0.703969687992761 0.946362820530657
Gm31601 0 NA NA NA NA NA
Gm40281 0 NA NA NA NA NA
Adra2c 0.753031000162572 -1.08574445804226 4.00386868629612 -0.271173842878113 0.786257329853203 NA
Gm31656 0 NA NA NA NA NA
4930478P22Rik 0 NA NA NA NA NA
Gm52798 0 NA NA NA NA NA
E130018O15Rik 0 NA NA NA NA NA
Hmx1 0 NA NA NA NA NA
A930033C23Rik 0 NA NA NA NA NA
Gm40283 0 NA NA NA NA NA
Gm36184 15.2222662980454 0.0327756027980646 0.832875752473361 0.0393523316061634 0.968609484312379 NA
Cpz 2.66648341545296 0.0752943628776353 1.95939367937474 0.0384273786683147 0.969346932078098 NA
Trmt44 227.179025510049 0.0536235052908365 0.22904052728946 0.23412234474586 0.814889999343892 0.969342059822877
4931431C16Rik 67.6221206932248 0.179333769506524 0.40233130844747 0.445736550303637 0.655787559258247 0.933083320545261
Acox3 482.521169501557 0.0972289117544072 0.170647363004899 0.569765099456098 0.568837029728909 0.912618918216293
Htra3 924.104138735632 -1.25947625009912 0.154989325893439 -8.12621283974778 4.42911034977163e-16 4.23363894633504e-13
Sh3tc1 20.1195793975158 -0.308895892663029 0.731060018047264 -0.422531509092949 0.672637106903643 NA
Gm31888 1.88489617964158 0.553589865428519 2.47614474976642 0.223569266490071 0.823092480133681 NA
Ablim2 246.948484351729 -1.08567376575147 0.251471026401773 -4.31729166292461 1.57955379913269e-05 0.000892532990281486
Afap1 1725.35470367385 0.13011517043754 0.118121837831468 1.10153357606223 0.270664499662498 0.74720307200538
Sorcs2 4130.99436864635 -0.138055508399384 0.122539260497479 -1.12662266639208 0.259902051584618 0.739411900851164
LOC115487694 0.253506495736643 -1.62270214107623 4.99359295062115 -0.324956831107827 0.745213743852456 NA
Gm52811 1.81132037820714 -0.627536411187582 2.35096864567089 -0.266926746276747 0.789525562999143 NA
Gm52810 158.090607248793 -0.196930326247023 0.29012247851234 -0.678783413325372 0.49727510486749 0.88635202083598
Gm32183 0.535569227122088 -2.64648758081239 4.53110919313894 -0.584070581397538 0.559172826431649 NA
Gm32119 0.253506495736643 -1.62270214107623 4.99359295062115 -0.324956831107827 0.745213743852456 NA
Gm31945 0.760519487209928 -3.159381999936 4.2941633884342 -0.735738655973224 0.461889759852309 NA
Psapl1 0 NA NA NA NA NA
Mir7689 0 NA NA NA NA NA
2210406O10Rik 14.0089882074102 -0.0989099573921239 0.865489145348961 -0.114282146603056 0.909014134716075 NA
Grpel1 1844.21813436327 -0.0275271451255105 0.112513809257684 -0.24465570321654 0.806723029472642 0.966573254853413
Tada2b 660.943998684967 0.284754559597915 0.14874361054746 1.91439859870188 0.0555692444799547 0.361995378170645
Dusp28 137.982673806452 -0.72151638581874 0.289380918117202 -2.49331016887064 0.0126558237466464 0.147888509274178
Ccdc96 40.977943006454 -0.115429799371243 0.512299467416108 -0.225317039569527 0.821732644800903 0.970914251111553
Tbc1d14 787.62396780125 0.143966485213837 0.139476956358391 1.03218831965268 0.30198390574467 0.777575279962843
Gm32528 15.0523892548615 0.825453053893733 0.870527447937888 0.948221742862988 0.343016580446785 NA
D5Ertd579e 1907.36235685996 -0.0752121347488839 0.106637607026054 -0.705305912674012 0.480619881690074 0.877464798553891
Gm32584 0.721242073256628 0.679021804850658 4.06971962998324 0.166847317895816 0.8674901861823 NA
Gm24878 0 NA NA NA NA NA
Gm32725 10.5076793179584 -0.691799879907894 1.02463937147788 -0.675164256971778 0.499571412629492 NA
Gm33017 0 NA NA NA NA NA
Gm33114 0.282062731385445 -1.70046035895735 4.9882716977672 -0.340891687940433 0.733185122505703 NA
Bloc1s4 211.784455400415 -0.076322127477264 0.239083185243501 -0.319228336361386 0.749553370874937 0.956338408333641
5033417F24Rik 13.7568794242141 -0.464589271647485 0.873555212379115 -0.53183732987201 0.594838665629926 NA
Mrfap1 8192.506466289 -0.219833576581562 0.10173185249102 -2.16091195823812 0.0307021409924108 0.257721002767858
Man2b2 353.062393570266 0.109647694281366 0.195260204294814 0.561546551061754 0.57442500533674 0.914005740374895
Gm52812 0 NA NA NA NA NA
Ppp2r2c 4.59526142751245 -0.520784857323441 1.50071536238395 -0.347024406078014 0.728572983398933 NA
Ppp2r2cos 0 NA NA NA NA NA
Gm52813 0 NA NA NA NA NA
Wfs1 4524.66326863806 -0.275302652677328 0.140435130998179 -1.9603545830772 0.0499543603557726 0.339906104347283
Gm52814 0.253506495736643 -1.62270214107623 4.99359295062115 -0.324956831107827 0.745213743852456 NA
Jakmip1 32.1300880245422 -0.428621587025642 0.575820242225893 -0.744367001355772 0.456654476822386 NA
Gm1043 0 NA NA NA NA NA
Rnpepl1 713.802199996203 0.116032333776154 0.148127204433094 0.783328992268691 0.433433942249942 0.857827822816987
Crmp1 18.643908611556 -0.0109185894336431 0.750189189983095 -0.0145544478372038 0.988387640759252 NA
Evc 442.864520392163 0.063510466223151 0.173194770867412 0.366699675198456 0.713843048862753 0.949296935971176
Evc2 825.491604056267 0.191465996292155 0.137906988817925 1.38837050923462 0.165024251708382 0.619490751192994
Stk32b 5.46400372631235 0.32737188024309 1.36958341048586 0.239030261126597 0.811082117775589 NA
Cytl1 0 NA NA NA NA NA
Gm40286 0 NA NA NA NA NA
Msx1 49.529925734416 0.483366334929494 0.472047915645666 1.02397726779144 0.305846012116203 0.78021030974718
Msx1os 40.61924906938 0.417886527656948 0.515305263039897 0.810949465549305 0.417394691873635 0.850648287596614
Gm33993 0.810143471460176 -1.21904729397718 3.896413491765 -0.312863944382087 0.754384031571996 NA
Gm40288 4.90200616143657 0.67810513408149 1.44970831773441 0.467752806399859 0.639961373294664 NA
Gm39597 0 NA NA NA NA NA
9430060I03Rik 53.5296414289276 -0.502289093517771 0.45491867095498 -1.10412943145057 0.269536995891504 0.746557559599834
Gm20052 0.473096166672234 -0.203632010331533 4.86650405332953 -0.0418435920529467 0.96662338399255 NA
Gm40289 0 NA NA NA NA NA
Stx18 420.330569584233 0.0856331977010984 0.175904085334718 0.486817560479917 0.626387624741301 0.928957029824663
Nsg1 228.745794201608 0.288120115418054 0.229555946055797 1.25511937446405 0.209435428175766 0.681676451710027
Zbtb49 135.92992575535 -0.0273232388999463 0.29372618582509 -0.0930228226781827 0.92588542995883 0.989294678794971
Lyar 1134.25413692494 0.19019647703901 0.125582633850292 1.51451256601088 0.129895889183635 0.551836224922951
Tmem128 560.546814841465 0.114826745232479 0.16470202807931 0.697178696410375 0.485690969362466 0.879703709362988
Otop1 0.535569227122088 -2.64648758081239 4.53110919313894 -0.584070581397538 0.559172826431649 NA
Gm34193 0 NA NA NA NA NA
Gm26560 0 NA NA NA NA NA
Capn10 369.671465417916 0.103683529350003 0.185946674092131 0.557598192364715 0.577118791108752 0.914864092009174
Drd5 0 NA NA NA NA NA
4930487D11Rik 0 NA NA NA NA NA
Slc2a9 44.7829412255758 0.670065155459052 0.497124919008937 1.34788084410431 0.177696710181711 0.635661225136295
Gm40290 1.7902526296057 -1.5118374881273 2.3831819231951 -0.634377708815617 0.525834353547629 NA
Wdr1 8653.70403797243 0.148813945634554 0.0870158271068564 1.71019400242911 0.08723000440528 0.450704073211857
Gm22249 20.5141764397773 0.150450397453923 0.735529115651278 0.204547167817695 0.837925936469115 NA
Zfp518b 775.036002583536 0.389678169986076 0.156613589115211 2.48815043565225 0.0128409403390441 0.149079678203412
Gm22779 0 NA NA NA NA NA
Clnk 0 NA NA NA NA NA
Gm46937 0 NA NA NA NA NA
Gpr35 19.6200548930899 -0.314894745670288 0.740726825401753 -0.42511589275776 0.670752192885183 NA
Gm40293 0 NA NA NA NA NA
Gm40292 0 NA NA NA NA NA
LOC115490181 0 NA NA NA NA NA
4930513D17Rik 0 NA NA NA NA NA
Gm25377 0 NA NA NA NA NA
Hs3st1 1.72565167126074 -0.530060290376182 2.57746783595801 -0.205651563515696 0.83706309643946 NA
Gm35191 0 NA NA NA NA NA
Gm35380 2.37157160786791 1.78122483482321 2.14232061185329 0.831446434752964 0.405721476398123 NA
Rab28 657.174339435698 -0.0884021949373496 0.155459405981536 -0.568651310476828 0.569592796329025 0.912902024789355
Nkx3-2 0 NA NA NA NA NA
Gm36424 0 NA NA NA NA NA
Gm46910 0 NA NA NA NA NA
Bod1l 1402.43369423087 0.274960409265338 0.120173223744798 2.28803389554771 0.0221355472777181 0.214483782924246
Mir6414 0 NA NA NA NA NA
Gm40294 0 NA NA NA NA NA
Gm16223 0 NA NA NA NA NA
Gm40295 0 NA NA NA NA NA
Gm43700 0 NA NA NA NA NA
Gm7854 7.89008970140117 -1.63099745703679 1.27152365363754 -1.28271106272454 0.199593322676259 NA
Gm46911 185.717218135943 0.584922060140997 0.26008774361946 2.24894126882353 0.0245162329280007 0.2277920329867
Cpeb2 676.184591783992 -0.562434634924016 0.179522081421543 -3.13295518005577 0.00173055865776541 0.0373685994503621
Aqp12 0 NA NA NA NA NA
Gm43699 27.7508906575296 -0.174932835104549 0.618852988246815 -0.282672683863298 0.777427757696706 NA
C1qtnf7 1.21863867978745 0.466026067617458 2.9717401791614 0.156819250513673 0.875387300849398 NA
Gm15866 0 NA NA NA NA NA
Cc2d2a 248.505279904332 -0.248362881631473 0.241990382532797 -1.0263336874465 0.304734323478825 0.779813048905179
Gm35762 2.55899078921747 -0.225495513338149 2.00736335985431 -0.112334178180135 0.910558443029509 NA
Fbxl5 759.351160186161 0.0383501160586153 0.140416484135958 0.273116908563832 0.784763349516528 0.963680790113736
Bst1 0.282062731385445 -1.70046035895735 4.9882716977672 -0.340891687940433 0.733185122505703 NA
Cd38 20.1181816849752 -0.0250776278219896 0.722695507295367 -0.0347001296795669 0.972318857521592 NA
Gm16015 0 NA NA NA NA NA
Fgfbp1 220.644163342667 -0.218725059965526 0.231766630765965 -0.943729730387251 0.345307777303801 0.809632439117512
Kif1a 228.484033363975 0.0356571747301009 0.228412148015601 0.156108924327726 0.875947164012845 0.981274352497552
Prom1 4.72382180234938 -0.0432640487686631 1.45951375636656 -0.0296427824540471 0.976351944827591 NA
Gm35900 0 NA NA NA NA NA
Gm42427 5.08333456827939 -1.09921420115187 1.42955676499403 -0.768919589671876 0.44194104729011 NA
Tapt1 1195.58022688057 -0.16286073627453 0.121056037006849 -1.3453334530133 0.178517575027016 0.635881063194769
Gm35959 1.72241898000359 0.160136276496656 2.38787537158035 0.0670622421934333 0.946532152561585 NA
Gm40296 0 NA NA NA NA NA
Gm36017 0 NA NA NA NA NA
Gm40297 0 NA NA NA NA NA
Ldb2 1.41392791086445 0.726598111917499 2.83128488329568 0.256631932803499 0.797462921559061 NA
Gm36076 0 NA NA NA NA NA
Gm36472 0 NA NA NA NA NA
4930431F12Rik 0 NA NA NA NA NA
D5Ertd615e 1.49321292412554 0.832207627711881 2.57809983740245 0.322798836429223 0.746847594270802 NA
Gm46912 0 NA NA NA NA NA
Qdpr 1089.19942127861 0.0179968701199257 0.131613014787269 0.136740809022685 0.891235671547242 0.984881459583143
Clrn2 0 NA NA NA NA NA
Lap3 2714.37874693738 0.0858857174013943 0.107849274936547 0.796349511407701 0.425828915244102 0.852847462881678
Med28 1171.33816720523 -0.298633853764022 0.127492055973294 -2.34237224809189 0.0191615926985226 0.194574303195055
Fam184b 4.75237803799819 -0.0566962091421881 1.45817322321306 -0.0388816693652206 0.96898473124435 NA
9630001P10Rik 0 NA NA NA NA NA
1600023N17Rik 1.1582935172327 1.78168124687155 3.13076937474849 0.569087349979166 0.569296862663725 NA
Agxt 0.97474856899327 -0.268990335851306 3.27630741702334 -0.0821016777771404 0.934565858957253 NA
Ncapg 1037.69031245233 0.243768031522362 0.126620002808667 1.92519369858738 0.0542051301463758 0.356484611214981
Lcorl 654.744027382981 -0.0527663794624992 0.151803889171756 -0.347595702260286 0.728143834354414 0.950944899182937
Gm3414 85.3981258688385 -0.3040704139833 0.359883799077282 -0.844912760071212 0.398159549568499 0.840540067162434
4930405L22Rik 0 NA NA NA NA NA
Gm40298 0 NA NA NA NA NA
Gm7931 534.450423600324 0.203467428893656 0.162604374892019 1.25130353367659 0.210823756736839 0.683774407666604
Slit2 134.638901981503 -0.326825249053987 0.291344728614732 -1.12178192002291 0.261955175355987 0.741011553004955
Mir218-1 0 NA NA NA NA NA
Pacrgl 232.340980786247 0.0654454595673272 0.228029909359361 0.287003839764674 0.774109380160181 0.961019791952272
Kcnip4 12.5519086494823 0.547321672071381 0.917398609350267 0.596601811353315 0.550773261613259 NA
Mab21l4 1.53461823597395 -1.10978121400623 2.71479457697078 -0.40879012482946 0.682693687543864 NA
5730480H06Rik 14.4068508809344 0.981701593783824 0.870211063290468 1.12811895320175 0.259269685762538 NA
Gm52772 0.246018008689287 1.29959585484756 4.98769678218535 0.260560317036382 0.794431595175445 NA
Gm40299 0 NA NA NA NA NA
Adgra3 1904.09414085734 0.184636564356235 0.106983111678151 1.72584776662412 0.0843748038014954 0.443464751833247
LOC115490186 5.53757952774679 0.720228918375312 1.39306011466717 0.51701208784331 0.605147720689001 NA
Gm36702 1.24506701754115 0.515101516254169 3.20498352572125 0.160718927919684 0.872314780912844 NA
Gm40300 0 NA NA NA NA NA
4930448I18Rik 0.253506495736643 -1.62270214107623 4.99359295062115 -0.324956831107827 0.745213743852456 NA
Gm40301 0 NA NA NA NA NA
Mir8117 0 NA NA NA NA NA
Crocc2 2.62146384966732 -0.798329669959966 2.03826649639537 -0.391670898467788 0.695301395148391 NA
Gm22618 0 NA NA NA NA NA
Gm36760 0.219589670935591 1.21680402953831 4.99334317602736 0.243685239856954 0.807474605708225 NA
Gm36814 0.465607679624878 2.24226973849256 4.79410330801385 0.467714105105823 0.639989052859007 NA
Gm29924 0 NA NA NA NA NA
Ppargc1a 222.47826368802 0.40824117660763 0.2356981056549 1.73205115702271 0.083264454449566 0.439884210721399
Gm40302 8.86318057868092 0.620031010373476 1.08921949850895 0.569243399720852 0.569190971813567 NA
Mir6417 0 NA NA NA NA NA
Dhx15 6084.25159694473 0.122013785575755 0.0885406684573482 1.37805358488491 0.168186744584989 0.624343063069576
9230114K14Rik 191.635569547894 0.181393696154021 0.253978251631981 0.714209563174977 0.475097604298089 0.874792990289955
C130083M11Rik 189.745105773935 0.0170076206689193 0.247629705376068 0.0686816658085925 0.945243012302527 0.991298432806429
Pi15 50.5579325755983 -0.404740421616648 0.462925847589216 -0.87430940338376 0.381949779751422 0.830612789263412
Sned1 360.77885357888 0.174625922417731 0.192057839219083 0.90923610891265 0.363225507688764 0.819758748503305
Sod3 20.8931192965968 -1.81177183092877 0.740148250809826 -2.44784991242826 0.0143711505766801 NA
Ccdc149 21.3406945978728 -0.302400643203846 0.704722335859899 -0.429106085923697 0.667846023508502 NA
Gm3519 0 NA NA NA NA NA
Lgi2 18.7557456770832 0.604090433018651 0.756257119863626 0.798789746439128 0.424412337023785 NA
8030423F21Rik 0.246018008689287 1.29959585484756 4.98769678218535 0.260560317036382 0.794431595175445 NA
Gm30178 0 NA NA NA NA NA
Sepsecs 319.322822473278 0.0572089040173406 0.204817951420521 0.27931586865588 0.780002429298797 0.962558444323977
Pi4k2b 1286.81524032138 -0.0787962970863995 0.119012216598211 -0.662085786977807 0.507916244109887 0.888537328872027
Zcchc4 445.339114697313 0.243746954009706 0.172082905900676 1.41645070865083 0.156643586180723 0.604078373234592
Anapc4 2161.77650851019 0.160929752368718 0.105725684352251 1.52214434320936 0.127972917180114 0.54772408553089
Mir6901 4.35673190587052 -1.08279217409835 1.54041234967876 -0.702923586872149 0.482103371031352 NA
Gm30241 0 NA NA NA NA NA
Gm23532 0 NA NA NA NA NA
5033403H07Rik 0 NA NA NA NA NA
Gm30301 0.535569227122088 -2.64648758081239 4.53110919313894 -0.584070581397538 0.559172826431649 NA
Gm17182 0 NA NA NA NA NA
Slc34a2 0 NA NA NA NA NA
Sel1l3 601.721648901646 -0.491223171389606 0.199289174160597 -2.46487634593615 0.0137060542614439 0.156962784345514
Gm30464 3.45194488437446 -2.62292498033365 1.97003229222706 -1.33141217566972 0.183053425291421 NA
Gm30519 3.51164850507622 -0.913416791947798 2.14346583809538 -0.426140121159772 0.670005746464045 NA
Gm40303 8.26292174971237 -0.285937690287439 1.11562427338017 -0.256302858507274 0.7977169901898 NA
Mterf4 328.856467772105 -0.266223615383844 0.19732546974261 -1.34915992208762 0.177285604685574 0.635480249995441
Smim20 583.126638845019 -0.292868083941535 0.155701594459644 -1.88095751336344 0.0599776985767579 0.373016107280134
Gm40304 0.282062731385445 -1.70046035895735 4.9882716977672 -0.340891687940433 0.733185122505703 NA
Rbpj 3779.68345736706 0.112522837898011 0.0955674915737884 1.17741750929113 0.239028904671324 0.716986701919966
Cckar 0.282062731385445 -1.70046035895735 4.9882716977672 -0.340891687940433 0.733185122505703 NA
Tbc1d19 535.725531164379 -0.063122084455117 0.159658928502998 -0.395355806574461 0.692580319181674 0.942417050992806
Gm40305 0.246018008689287 1.29959585484756 4.98769678218535 0.260560317036382 0.794431595175445 NA
Gm30601 0 NA NA NA NA NA
Stim2 2338.18412425899 -0.136530448901565 0.103629537244416 -1.317485849421 0.187675821228442 0.650124860147551
Gm10440 0 NA NA NA NA NA
LOC115490282 0 NA NA NA NA NA
Gm28535 31.916799355122 0.588951153108211 0.585710393614755 1.00553304078054 0.314640247874728 NA
Gm24235 0 NA NA NA NA NA
Gm25513 0 NA NA NA NA NA
Gm30778 0 NA NA NA NA NA
Gm23896 0 NA NA NA NA NA
Gm23015 0 NA NA NA NA NA
4932441J04Rik 24.5312958767888 -0.439517623367025 0.658110451990014 -0.667847808886789 0.504230745245615 NA
Pcdh7 3006.35318728175 -0.0105765139710351 0.0974949235059714 -0.108482714696292 0.913612791264123 0.987270374668909
Gm22536 0 NA NA NA NA NA
4930459L07Rik 0 NA NA NA NA NA
Gm40306 0 NA NA NA NA NA
Pask 248.806373175102 0.397902306826103 0.223452706584714 1.78070032315878 0.0749614203397006 0.419566569541711
Gm22308 0 NA NA NA NA NA
4933402J10Rik 0 NA NA NA NA NA
Gm23331 0 NA NA NA NA NA
Gm40307 0 NA NA NA NA NA
Gm40308 0 NA NA NA NA NA
G6pd2 0.246018008689287 1.29959585484756 4.98769678218535 0.260560317036382 0.794431595175445 NA
Gm22273 0 NA NA NA NA NA
Gm24079 0 NA NA NA NA NA
Arap2 344.406811306514 0.303637310378428 0.194245009988497 1.56316659252359 0.118013415668979 0.526962427238188
Dthd1 0 NA NA NA NA NA
Ppp1r7 956.960720832946 -0.13289534847028 0.131871216343173 -1.00776615364222 0.313566738084135 0.785999980882924
Gm30837 0 NA NA NA NA NA
Nwd2 5.60919876695752 -6.03555832131395 1.97436585523468 -3.05696044393785 0.00223593780213981 NA
0610040J01Rik 7.21424875661026 -0.500862370260715 1.20301351898768 -0.416339768718629 0.677161395776279 NA
Rell1 1285.94498517022 -0.0962053336535731 0.122851600868745 -0.783101994383934 0.433567220105857 0.857827822816987
Gm25608 0 NA NA NA NA NA
5830416I19Rik 0 NA NA NA NA NA
Pgm2 746.094797476077 0.238571341347644 0.142269589325886 1.67689625364116 0.0935627708737904 0.46872921341314
Gm22559 0 NA NA NA NA NA
Tbc1d1 2455.8533765934 -0.00235329638056139 0.101967987023065 -0.0230787764794169 0.981587435093201 0.99695407270428
Gm46913 0.439179341871183 2.16619490841772 4.89802461767554 0.442258885469982 0.658301879033229 NA
Mir6902 13.6208305623299 -0.52415260137146 0.877462984009111 -0.5973501001451 0.550273661764661 NA
Gm38634 1.67888577026008 2.35527808081551 2.7202836509281 0.865820768364336 0.386588458175574 NA
Gm43837 3.16600791987888 0.0518478985491162 1.81601785140023 0.0285503242763496 0.977223231399808 NA
Gm31363 0.219589670935591 1.21680402953831 4.99334317602736 0.243685239856954 0.807474605708225 NA
1700027F09Rik 0 NA NA NA NA NA
C030018K13Rik 0.246018008689287 1.29959585484756 4.98769678218535 0.260560317036382 0.794431595175445 NA
Gm52815 1.66530650870599 0.240687228452491 2.59872434348801 0.0926174525034234 0.926207478251972 NA
Gm31423 0.253506495736643 -1.62270214107623 4.99359295062115 -0.324956831107827 0.745213743852456 NA
Gm3716 6.37580902867418 -2.97098872716296 1.52519107381666 -1.94794526283734 0.0514215130717209 NA
Gm26761 0.282062731385445 -1.70046035895735 4.9882716977672 -0.340891687940433 0.733185122505703 NA
LOC105244755 34.5131109960691 -0.202122160981618 0.556383757693661 -0.363278327569197 0.716396981178876 0.94956638205907
Mir6345 0 NA NA NA NA NA
Gm38457 28.9647773500121 -0.531833513921181 0.669739118281395 -0.794090563630073 0.427142710689723 NA
Klf3 1204.22576146317 -0.129024566811548 0.132312075354345 -0.975153374822422 0.329484185993439 0.800079742859953
Gm31684 5.13692142914127 0.0706327662123766 1.53901555745633 0.0458947707644475 0.963394122112702 NA
LOC115490263 0 NA NA NA NA NA
Gm31889 6.39827448981625 -6.2257337683941 1.91624290651065 -3.2489272352902 0.00115841106407413 NA
Gm21011 2.16695891102703 0.109729311240855 2.16903553475397 0.0505889873552956 0.959653038407062 NA
Tlr1 3.49769463551458 0.193537689207477 1.70214650759294 0.113702133361696 0.90947392131329 NA
Tlr6 138.841451097635 -0.6679850046124 0.286679454502248 -2.33007630690592 0.019802118430154 0.199210815302177
Fam114a1 744.186143886568 -0.406337464853899 0.145810727982092 -2.78674601298063 0.00532401892229624 0.0818175598155235
Mir574 0 NA NA NA NA NA
Gm26446 0.507012991473285 -2.57516603197934 4.89766499568404 -0.525794645866684 0.599030895000854 NA
Gm32374 1.34784059647737 -2.29048427839474 3.22463498603027 -0.71030807775688 0.477513111721546 NA
Tmem156 7.91477170393984 -0.664284581407196 1.15884902584031 -0.57322788956526 0.566490403044792 NA
Klhl5 1018.99055099451 -0.171402278294722 0.127609915737649 -1.34317366565076 0.179215746712935 0.635881063194769
LOC115490189 3.74149610280726 -3.89155969887777 2.13282447876794 -1.82460382352972 0.0680608360218945 NA
Wdr19 368.375429185237 0.133685149042122 0.190829991915485 0.7005457983844 0.483586514183476 0.87876191148248
Rfc1 1300.73148094662 0.0897243061382494 0.119896225231082 0.748349716309408 0.454249244038293 0.865748459526924
Klb 6.338017970763 -1.03125839869083 1.28349370375587 -0.803477567262755 0.421698757603581 NA
Rpl9 17531.831012938 -0.00851366182284548 0.0985225583976413 -0.0864133246366175 0.931137855024071 0.989308307829776
Lias 765.566731812438 -0.036884258894086 0.142054532423894 -0.259648588923742 0.795134852790266 0.964629130055731
Ugdh 5005.44253418219 -0.00625406838029939 0.0890955693889974 -0.0701950548516469 0.944038410275048 0.991298432806429
Ano7 1.7902526296057 -1.5118374881273 2.3831819231951 -0.634377708815617 0.525834353547629 NA
Smim14 777.031775990892 -0.157384123999417 0.14054016865525 -1.1198515378581 0.262777032749138 0.74227656570253
Ube2k 2739.53648152823 -0.00714750648795013 0.110841133615549 -0.0644842420390715 0.948584654027056 0.992105827263333
Gm40309 33.06011589826 0.719495092340612 0.575993975958704 1.24913648817778 0.211615156885821 NA
Pds5a 3011.69277429727 0.26983391451126 0.100144718045304 2.69443980449564 0.0070507061037708 0.0990137356668616
Gm46945 0.97474856899327 -0.268990335851306 3.27630741702334 -0.0821016777771404 0.934565858957253 NA
N4bp2 749.056745413267 -0.325077102428334 0.150312887888751 -2.16266952883594 0.0305666063456807 0.257019671263648
Gm3521 1.59173070727155 -1.17539049963641 2.68349338244416 -0.438007601332652 0.661380773186785 NA
Rhoh 38.8093761558777 -0.736784515461516 0.549658545759087 -1.34044039003161 0.180102211918884 0.636977186604085
Gm32474 0 NA NA NA NA NA
Gm32556 0 NA NA NA NA NA
Gm28154 2.19764304457093 0.0185892620558846 2.33711283929085 0.00795394289200222 0.993653738685291 NA
Hdlbp 11359.14478585 0.00496179159060637 0.0929649610274106 0.0533727066173179 0.957434951171871 0.994152619062678
Chrna9 0.282062731385445 -1.70046035895735 4.9882716977672 -0.340891687940433 0.733185122505703 NA
4930480C01Rik 0 NA NA NA NA NA
9130230L23Rik 0 NA NA NA NA NA
Gm40310 0 NA NA NA NA NA
Rbm47 22.2626751348602 0.182712999150277 0.68863568648131 0.265326068249349 0.790758284370485 NA
Gm26725 0.783715133706481 -1.29059716935333 3.94490077265171 -0.327155800292995 0.743550049230403 NA
Gm22929 0 NA NA NA NA NA
1700126H18Rik 0.219589670935591 1.21680402953831 4.99334317602736 0.243685239856954 0.807474605708225 NA
Nsun7 317.852058198136 0.188268660244802 0.197782935278729 0.95189536943357 0.341150048186504 0.806926470730602
Apbb2 1561.23289248203 0.145753318325941 0.126947565978973 1.14813795130253 0.250911619270262 0.729138791466765
Septin2 9445.90140378983 -0.0544382395218536 0.0839814932480252 -0.648217094224312 0.51684454715188 0.89131680868453
Gm52775 9.65050996632463 1.02008539184688 1.05518153202685 0.966739239538667 0.333674405732155 NA
Uchl1os 214.466859424169 0.0572089396399683 0.240474130618996 0.237900598674413 0.811958191168052 0.968444942691105
Uchl1 744.674970160379 0.134144814282983 0.142488546631237 0.941442785785107 0.346477996277019 0.810937236470765
Limch1 309.632083954639 -0.874380173722167 0.220325305085365 -3.96858714609922 7.23000172987293e-05 0.00317014571262746
Gm52776 0 NA NA NA NA NA
Gm33040 1.03722162944312 -1.83035388879006 3.26850235434721 -0.55999772689643 0.575480988163841 NA
Phox2b 0 NA NA NA NA NA
Gm33167 0 NA NA NA NA NA
Gm33293 0 NA NA NA NA NA
Gm40314 0.912275508543417 1.33049042972528 3.70669487574304 0.358942528135275 0.719638083850656 NA
Farp2 315.470901100154 -0.266473155753073 0.20459869174116 -1.3024186688847 0.192773304098951 0.658718692605044
Tmem33 2118.68979649253 0.0181588937903884 0.107012008988427 0.169690242824543 0.865253747882715 0.979021003413475
Slc30a9 1782.01656638643 -0.0230863150999999 0.109173290198706 -0.211464865242961 0.832524545752767 0.972680650016556
Bend4 205.963278209742 -0.670232569392075 0.240441244409559 -2.78751081594979 0.0053114681191789 0.0817443461051639
Gm33345 13.3215743154531 -1.1133969080407 0.901489047434244 -1.23506426529482 0.216806587457533 NA
Gm40315 0 NA NA NA NA NA
C330024D21Rik 0 NA NA NA NA NA
Shisa3 0 NA NA NA NA NA
Atp8a1 185.394044188554 -0.245066794415997 0.258325853967592 -0.948673122151923 0.342786888198529 0.807920386586982
Gm15478 0.783715133706481 -1.29059716935333 3.94490077265171 -0.327155800292995 0.743550049230403 NA
Gm46914 0.535569227122088 -2.64648758081239 4.53110919313894 -0.584070581397538 0.559172826431649 NA
Gm41920 2.9221178090847 -0.225721206817749 1.89156246021547 -0.119330559558703 0.905013473443761 NA
Gm52816 0.507012991473285 -2.57516603197934 4.89766499568404 -0.525794645866684 0.599030895000854 NA
Gm15477 3.2095411296224 -0.88573436891816 1.82933283647489 -0.484184371076486 0.628255027646945 NA
4930425K10Rik 0 NA NA NA NA NA
Gm5108 0 NA NA NA NA NA
Grxcr1 0 NA NA NA NA NA
LOC115490284 0 NA NA NA NA NA
Gm23605 0 NA NA NA NA NA
Kctd8 0 NA NA NA NA NA
Gm23932 0 NA NA NA NA NA
Yipf7 38.9262251878827 -0.444493731317095 0.524591481198831 -0.847314047687753 0.396820098695954 0.83920916584916
Stk25 2554.63950587627 -0.178614815710786 0.099848346594376 -1.78886102577533 0.0736371998801062 0.41600085574506
Guf1 582.362454175042 0.0316775014687036 0.154847796266769 0.204571858511504 0.837906644039832 0.973069211273901
Gnpda2 428.982836464558 0.0116167570866112 0.174294615163286 0.0666501204052012 0.946860244107878 0.991647935252868
Gm26044 0 NA NA NA NA NA
Gm23067 0 NA NA NA NA NA
Gm26072 0 NA NA NA NA NA
Gabrg1 0 NA NA NA NA NA
Gabra2 0 NA NA NA NA NA
Cox7b2 0 NA NA NA NA NA
Gabra4 0.282062731385445 -1.70046035895735 4.9882716977672 -0.340891687940433 0.733185122505703 NA
Gabrb1 7.11820749403376 -0.200927198396819 1.23141126835582 -0.163168231085864 0.870385978874629 NA
Bok 1209.8799544685 0.0971434738339251 0.136889921363127 0.709646647953235 0.477923284536762 0.875492575736769
Gm38562 0 NA NA NA NA NA
Commd8 910.551321069625 0.156312749261927 0.139015641735448 1.12442562081895 0.260832507983833 0.740264548589112
Atp10d 118.048874755908 0.193276594066911 0.30879482089249 0.625906203699582 0.531376465209131 0.8978170820373
Corin 0.219589670935591 1.21680402953831 4.99334317602736 0.243685239856954 0.807474605708225 NA
Gm23712 0 NA NA NA NA NA
Nfxl1 581.041629799853 0.275989678099401 0.157731071345596 1.74974832634399 0.0801617507484533 0.431765282581263
Gm34144 8.52251901995575 0.13770233163898 1.11570764406763 0.123421518505464 0.901773318040071 NA
Zar1 0 NA NA NA NA NA
Slc10a4l 0.253506495736643 -1.62270214107623 4.99359295062115 -0.324956831107827 0.745213743852456 NA
Cnga1 0 NA NA NA NA NA
Thap4 645.880912191957 0.0373218534384213 0.148870194465601 0.250700642747162 0.802045563706383 0.965301222591446
Nipal1 67.3070815494015 0.735017840957431 0.410732470181455 1.78952942442732 0.0735295930963803 0.415556683411865
Txk 4.1882525752273 0.321145909201623 1.55008619511742 0.207179387967709 0.835869764102679 NA
Tec 144.062629438512 0.0626469824169959 0.285648984001821 0.219314564117604 0.826405017531008 0.971673424770257
Slain2 2158.44594163606 -0.260327188293748 0.103954606663593 -2.50423907750611 0.0122715081192328 0.144457211341182
Slc10a4 4.94341147328498 0.0881963670390568 1.42852912098212 0.06173928535557 0.950770454437394 NA
Fryl 1570.20615243785 0.250403078825145 0.130219466049203 1.92293123618346 0.05448868627633 0.357555507473693
1700071G01Rik 0 NA NA NA NA NA
1700025M24Rik 0.282062731385445 -1.70046035895735 4.9882716977672 -0.340891687940433 0.733185122505703 NA
Gm40316 0 NA NA NA NA NA
Ociad1 4057.01661761822 -0.147736053931476 0.0918688910839232 -1.60811839773398 0.107809250583511 0.503374309680864
Atg4b 997.102282223193 -0.0524172296265031 0.130792066532617 -0.400767653697338 0.688591195763828 0.942038229824624
Ociad2 843.168694250561 0.0146727316042902 0.139523961508519 0.105162808206204 0.916246621786814 0.987270374668909
Gm34496 0.219589670935591 1.21680402953831 4.99334317602736 0.243685239856954 0.807474605708225 NA
Gm34583 2.19338724878072 0.13665267462661 2.1238420998516 0.0643422006919245 0.948697751756501 NA
Cwh43 0 NA NA NA NA NA
Dcun1d4 556.060250337879 -0.0248627909196582 0.159860500476452 -0.155528043797915 0.876405047172115 0.981345149443501
Lrrc66 0.253506495736643 -1.62270214107623 4.99359295062115 -0.324956831107827 0.745213743852456 NA
Sgcb 2724.3279938163 -0.398880163943914 0.0993140304630747 -4.01635259473453 5.9105804502593e-05 0.00267337231848006
Gm34902 0 NA NA NA NA NA
Spata18 0.219589670935591 1.21680402953831 4.99334317602736 0.243685239856954 0.807474605708225 NA
Gm34960 0 NA NA NA NA NA
Dtymk 1431.96050678467 0.154005884934644 0.122962006697409 1.25246723822285 0.21039965900028 0.683131863846472
1700019F05Rik 0 NA NA NA NA NA
Usp46 498.558258742713 0.201574074153814 0.164682166461609 1.22401883874175 0.220945120926293 0.695872771981558
Usp46os1 0 NA NA NA NA NA
Usp46os2 0 NA NA NA NA NA
Gm52817 0 NA NA NA NA NA
Dancr 94.4198007365442 0.276300469803676 0.342687050147332 0.806276366979395 0.420083514104142 0.850866556258352
Snora26 12.4422881253517 0.500169655193376 0.943915226753182 0.529888321553861 0.596189363706071 NA
Gm32002 0.282062731385445 -1.70046035895735 4.9882716977672 -0.340891687940433 0.733185122505703 NA
Rasl11b 38.4572134813293 0.131884923320371 0.530661216881279 0.248529417875051 0.803724811744727 0.965301222591446
Scfd2 220.635839214606 -0.0730277358787371 0.237006713524813 -0.308125178365851 0.757987083100657 0.957868377665824
Ing5 419.189258178817 0.395124255949526 0.176395000952839 2.23999690362634 0.025091123890813 0.230616366802377
Gm32064 1.67279499575335 -0.618424588385334 2.82272394949644 -0.219087873787891 0.82658159663513 NA
Fip1l1 2127.91425982299 0.18743768034356 0.104043217526705 1.80153675366152 0.0716183197315624 0.411077180686029
Lnx1 171.415081760676 0.0481355978755455 0.259863500559216 0.185234162442819 0.853045374961538 0.976220589065949
Gm32304 0 NA NA NA NA NA
Gm15984 0 NA NA NA NA NA
Gm52779 0.219589670935591 1.21680402953831 4.99334317602736 0.243685239856954 0.807474605708225 NA
Gm6116 0 NA NA NA NA NA
Gm52778 0.282062731385445 -1.70046035895735 4.9882716977672 -0.340891687940433 0.733185122505703 NA
Gm52777 1.00330480464207 -0.334155994238047 3.50275294852219 -0.0953981051900983 0.923998621055052 NA
Chic2 607.910539012208 -0.10493200954342 0.158743087179304 -0.661017820731286 0.508600885128639 0.888537328872027
Gm16070 0 NA NA NA NA NA
Gm22089 0 NA NA NA NA NA
Gsx2 0 NA NA NA NA NA
Gm19583 0.219589670935591 1.21680402953831 4.99334317602736 0.243685239856954 0.807474605708225 NA
Pdgfra 128.870698651336 0.0696861076732051 0.296785177963527 0.234803193850095 0.814361488704757 0.969342059822877
Mir7025 2.47970577595638 -0.309428775052281 2.22928528153001 -0.138801784417611 0.889606783875247 NA
Gm24502 0 NA NA NA NA NA
Kit 0.253506495736643 -1.62270214107623 4.99359295062115 -0.324956831107827 0.745213743852456 NA
Gm32558 0 NA NA NA NA NA
Kdr 21.1122187273492 0.00390713321477576 0.728993581929159 0.00535962635560685 0.995723657352613 NA
Gm32727 0 NA NA NA NA NA
Gm32780 0 NA NA NA NA NA
D2hgdh 350.26248265285 0.00430323623349425 0.18945183757911 0.0227141435442521 0.981878293829887 0.997108221328205
Srd5a3 363.568172521851 -0.101898053589585 0.18655085344356 -0.546221320935491 0.58491381197879 0.917568410454319
Gm33938 3.67375109670666 1.23819141044447 1.7203943994247 0.719713695219256 0.471701292301587 NA
Tmem165 1260.38179737694 0.0777829601927061 0.119675247521872 0.649950276296611 0.515724340894398 0.891201237411131
Clock 1840.05205620961 -0.127672092304387 0.109985259035581 -1.16081094342911 0.245718791625206 0.7245427237595
Gm7467 4.67271146205701 -1.57523767319592 1.52255275291772 -1.03460301797572 0.300854343999911 NA
Pdcl2 0 NA NA NA NA NA
4930432L08Rik 2.58903338090839 2.00915725258391 2.18218100958241 0.920710630218708 0.357201524743216 NA
Nmu 3.59021028765536 1.2782023088869 1.72987550192959 0.738898439489507 0.45996867000302 NA
Gm34175 0 NA NA NA NA NA
Gm7271 0.219589670935591 1.21680402953831 4.99334317602736 0.243685239856954 0.807474605708225 NA
Gal3st2 8.15073606151077 -1.79901107335165 1.19977342195662 -1.49945901486781 0.133754593591367 NA
Exoc1 978.764640519027 0.0959424445646553 0.129112093549931 0.743094174424119 0.457424666377237 0.867554679231407
Cep135 250.163938834025 0.220010211083843 0.220759037412278 0.99660794712093 0.318954846963741 0.789976610082244
Cracd 297.347967172817 0.769068516560833 0.204983165289672 3.75186184423498 0.000175526187506494 0.0063392807971489
Gm34369 0.73805402606786 2.90114709351127 4.35198843214977 0.666625644516748 0.505011284340171 NA
Gm52818 0.282062731385445 -1.70046035895735 4.9882716977672 -0.340891687940433 0.733185122505703 NA
Aasdh 154.49659455937 0.188332606618138 0.273106074046874 0.689595085995099 0.490448858479401 0.882224591439334
Ppat 1050.99036611752 0.116512614042192 0.126702635127006 0.919575302639926 0.357794737789882 0.816533993533996
LOC115486295 3.68872807080137 0.375686891784746 1.64712300218023 0.228086725331056 0.819578819776277 NA
Paics 4469.57762127603 0.0412161632638745 0.09128956282891 0.451488231366816 0.651637705151416 0.932983044411339
Srp72 3470.68646243275 0.139853556076004 0.0942624210941562 1.4836618288884 0.137898657627507 0.568373072175438
Gal3st2b 9.55892182054288 -2.06714610856839 1.10410584190184 -1.87223545978862 0.0611740353099541 NA
Arl9 8.02439222807044 -0.566918958894516 1.13557615158741 -0.499234646749166 0.617614089211069 NA
1700112J05Rik 2.98459086953456 -0.71666034661474 1.8612726815047 -0.385037804366942 0.700209406877687 NA
Thegl 0.282062731385445 -1.70046035895735 4.9882716977672 -0.340891687940433 0.733185122505703 NA
Gm51293 0 NA NA NA NA NA
Hopx 13.3501305511019 -1.11718592401759 0.902642957825318 -1.23768308868122 0.215833592139231 NA
LOC115490297 0 NA NA NA NA NA
Hopxos 0 NA NA NA NA NA
Gm15831 1.4192885000167 -0.206385931991024 3.01450521415715 -0.0684642809777753 0.945416052983305 NA
Chaer1 2.50826201160518 -0.338431180109674 2.41479969714522 -0.140148758718898 0.888542456830785 NA
Gm34598 0.219589670935591 1.21680402953831 4.99334317602736 0.243685239856954 0.807474605708225 NA
Gm7889 24.1495776288897 -0.536966551095821 0.680998514099275 -0.788498858629731 0.430404965937631 NA
Spink2 6.8782802598512 0.314717468903255 1.37198681648491 0.22938811446423 0.818567273188384 NA
Rest 1364.81326123294 0.152939587198032 0.118726116151181 1.28817139948623 0.197686305479483 0.665827166540951
Mir5098 0.507012991473285 -2.57516603197934 4.89766499568404 -0.525794645866684 0.599030895000854 NA
Noa1 628.335810831938 -0.0895763106227516 0.150882223204514 -0.593683660806978 0.552723713380263 0.906995188695614
Polr2b 2824.08465796688 0.109299996960376 0.0980443262712412 1.11480185664182 0.264935340687641 0.744685927225915
Igfbp7 734.712452995809 -0.428567600661499 0.142973559822169 -2.99753046083872 0.00272176657244719 0.0516883299546329
Gm34648 0 NA NA NA NA NA
Gm34728 0 NA NA NA NA NA
1700017L05Rik 0 NA NA NA NA NA
Gm34912 0 NA NA NA NA NA
Gal3st2c 2.07231536099114 -1.78793632432493 2.25422240298171 -0.79314992254535 0.427690479728717 NA
Gm25756 0 NA NA NA NA NA
Gm24304 0 NA NA NA NA NA
Gm22974 0 NA NA NA NA NA
Adgrl3 554.773165692444 0.0973518925933498 0.163781086553013 0.594402532320721 0.552242915163868 0.906682573871469
1700031L13Rik 0 NA NA NA NA NA
Mir1187 0 NA NA NA NA NA
Tecrl 44.7015451265781 -0.397066823411808 0.526903650759801 -0.753585257644795 0.451098299340255 0.865150642223005
Gm25765 0 NA NA NA NA NA
Gm24792 0 NA NA NA NA NA
Epha5 1.502829309068 -0.243562160934497 2.5270873135061 -0.0963805878937267 0.923218308958645 NA
Neu4 0.282062731385445 -1.70046035895735 4.9882716977672 -0.340891687940433 0.733185122505703 NA
Gm42163 0 NA NA NA NA NA
Gm35251 0 NA NA NA NA NA
Gm24626 0 NA NA NA NA NA
Cenpc1 790.555178130777 0.302209404925749 0.139434098563295 2.16739956753523 0.030204400222622 0.255197814020009
Stap1 0.219589670935591 1.21680402953831 4.99334317602736 0.243685239856954 0.807474605708225 NA
Gm24524 0 NA NA NA NA NA
Uba6 860.918526861042 0.077345283627157 0.147650706521442 0.523839576859221 0.60039012385853 0.92141927087829
Gnrhr 0 NA NA NA NA NA
Tmprss11c 0 NA NA NA NA NA
Gm25473 0 NA NA NA NA NA
Pdcd1 0 NA NA NA NA NA
Tmprss11d 0 NA NA NA NA NA
Gm35367 0 NA NA NA NA NA
Tmprss11a 0 NA NA NA NA NA
Tmprss11g 0 NA NA NA NA NA
Tmprss11f 23.9736098111991 -0.230392561872978 0.681918607581132 -0.337859327068688 0.735469199319583 NA
Tmprss11b 0.219589670935591 1.21680402953831 4.99334317602736 0.243685239856954 0.807474605708225 NA
Tmprss11e 0.219589670935591 1.21680402953831 4.99334317602736 0.243685239856954 0.807474605708225 NA
Ythdc1 2028.80108264914 0.0899435044447031 0.10508535666412 0.855909018153552 0.392048106338234 0.835118964296182
Ugt2b34 0 NA NA NA NA NA
Gm25211 0 NA NA NA NA NA
Gm23389 0 NA NA NA NA NA
Ugt2b1 0 NA NA NA NA NA
Gm24121 0 NA NA NA NA NA
Ugt2b35 0 NA NA NA NA NA
Ugt2b36 0 NA NA NA NA NA
Ugt2b5 0 NA NA NA NA NA
Ugt2b37 0 NA NA NA NA NA
Ugt2a3 0 NA NA NA NA NA
Ugt2b38 0 NA NA NA NA NA
Ugt2a1 0 NA NA NA NA NA
Ugt2a2 0 NA NA NA NA NA
4930440C22Rik 0 NA NA NA NA NA
Sult1b1 0 NA NA NA NA NA
Sult1d1 0 NA NA NA NA NA
Sult1e1 0 NA NA NA NA NA
Mir3969 0 NA NA NA NA NA
Csn1s1 0 NA NA NA NA NA
Csn2 0 NA NA NA NA NA
Csn1s2a 0 NA NA NA NA NA
Csn1s2b 0 NA NA NA NA NA
Prr27 0 NA NA NA NA NA
Gm7337 0 NA NA NA NA NA
Crispld1 1.00330480464207 -0.334155994238047 3.50275294852219 -0.0953981051900983 0.923998621055052 NA
Fam174a 288.356774516309 -0.403611350026293 0.205918634907332 -1.96005257225956 0.0499896458680264 0.339906104347283
Odam 0 NA NA NA NA NA
1700066N21Rik 0 NA NA NA NA NA
BC037156 0 NA NA NA NA NA
Csn3 38.9057660411286 -0.813277879036035 0.554403091582989 -1.4669432609293 0.142391490828437 0.577187182797318
BC051076 0 NA NA NA NA NA
Cabs1 0 NA NA NA NA NA
Smr3a 0 NA NA NA NA NA
Smr2 0 NA NA NA NA NA
Gm7714 0 NA NA NA NA NA
1700041A01Rik 0 NA NA NA NA NA
St8sia4 152.594087632063 -0.264125313856035 0.273546434549422 -0.965559336538584 0.334264731144303 0.80404595729264
Prol1 0 NA NA NA NA NA
Amtn 0 NA NA NA NA NA
Ambn 0 NA NA NA NA NA
Enam 0 NA NA NA NA NA
Jchain 3.52016009665665 -1.07990134266278 1.73696898998865 -0.621715959747698 0.534128655384931 NA
Utp3 1828.94312260475 0.00395237115107725 0.124456986748321 0.0317569246559841 0.974665898439761 0.996720801723573
Gm42107 18.8905352220926 -0.633149933916761 0.849279148917829 -0.745514516308961 0.455960738918684 NA
Rufy3 547.05270831439 -0.330730280106705 0.161645349327017 -2.04602409833407 0.0407539997764722 0.305133602503947
Grsf1 2152.28260467733 -0.0215024737231564 0.106567906698573 -0.201772507214354 0.840094575540233 0.973282959940986
Mob1b 931.129873973869 -0.205484449513915 0.132821900445181 -1.54706753046892 0.121846962498428 0.534100198197021
Gm30431 2.44689374451736 -0.178051132802457 2.03160277552157 -0.087640721379083 0.93016223570379 NA
Dck 793.041302585601 0.498831807586071 0.145369488993631 3.43147527751114 0.000600307844486634 0.0164877309366444
Slc4a4 85.3729536261167 0.00837009648239946 0.36079791280533 0.0231988495091866 0.98149165632027 0.996927413454239
Gm35855 0.219589670935591 1.21680402953831 4.99334317602736 0.243685239856954 0.807474605708225 NA
Gc 0 NA NA NA NA NA
Npffr2 0 NA NA NA NA NA
Gm7056 0 NA NA NA NA NA
Adamts3 11.2025816969628 0.377616621945894 0.982106908206861 0.384496452260324 0.700610524889016 NA
Gm25758 0 NA NA NA NA NA
Gm35936 0 NA NA NA NA NA
Cox18 190.709452069135 -0.0263781306569801 0.24856222735576 -0.106122844720191 0.915484886025872 0.987270374668909
4930598F16Rik 0 NA NA NA NA NA
Ankrd17 4451.82162370008 0.0646133032040713 0.116144496559109 0.556318251129427 0.577993312552938 0.9152938534423
Gm9958 14.6863484482489 0.183128591916217 0.856567769436895 0.213793465561523 0.830708120875489 NA
Gm35999 0 NA NA NA NA NA
Alb 0 NA NA NA NA NA
Afp 3.59769877470271 0.818657800178967 1.71871250259914 0.476320384555848 0.633846145050488 NA
Afm 0 NA NA NA NA NA
Albfm1 0.501652402321036 -0.279303108399604 4.7574616042893 -0.0587084314349034 0.953184343609757 NA
Gm42109 0.501652402321036 -0.279303108399604 4.7574616042893 -0.0587084314349034 0.953184343609757 NA
Rassf6 4.06321781082609 -1.83432252763936 1.77062638238049 -1.0359737920392 0.300214369404235 NA
Gm36084 0.282062731385445 -1.70046035895735 4.9882716977672 -0.340891687940433 0.733185122505703 NA
Gm22360 0.73805402606786 2.90114709351127 4.35198843214977 0.666625644516748 0.505011284340171 NA
Cxcl5 9.22438397633014 -1.143226032932 1.29132837795666 -0.885310082584098 0.375989413489267 NA
Ppbp 16.5242267057304 0.0297370889365705 4.57589397587508 0.00649864028610577 0.994814871746201 NA
Pf4 0.755158898057679 -1.22489246866555 3.69637803731948 -0.331376405848848 0.740360184483906 NA
Cxcl3 2.54217883640623 -0.896534554586196 2.2132125583112 -0.405082896904535 0.685416577812425 NA
Cxcl15 0.219589670935591 1.21680402953831 4.99334317602736 0.243685239856954 0.807474605708225 NA
Cxcl1 11.5845599240349 -0.459289058205151 0.949206857866313 -0.483866139818638 0.628480872159418 NA
Cxcl2 0.439179341871183 2.16619490841772 4.89802461767554 0.442258885469982 0.658301879033229 NA
Mthfd2l 332.959505034408 -0.0647887065445818 0.193981868272468 -0.333993620752117 0.73838437244488 0.953307001451368
Gm52819 0 NA NA NA NA NA
Epgn 9.53832427812303 -0.131909915418898 1.07746786878157 -0.122425846042226 0.90256177028662 NA
1700063A18Rik 0 NA NA NA NA NA
Gm19610 70.9587358416421 0.0889858864708688 0.393328550581643 0.226238055537232 0.821016273766807 0.970624285394828
Ereg 121.918145344702 0.0490705075303744 0.306419817523061 0.160141429255571 0.872769666459676 0.980287683331285
Areg 209.828676610603 0.0110471530552479 0.257561920809086 0.0428912512398774 0.965788222833417 0.995643844195248
Gm23092 0.282062731385445 -1.70046035895735 4.9882716977672 -0.340891687940433 0.733185122505703 NA
Gm19619 0.535569227122088 -2.64648758081239 4.53110919313894 -0.584070581397538 0.559172826431649 NA
Btc 44.8312761747885 -0.0603993415463624 0.492651447142391 -0.122600556431341 0.902423413800438 0.986164706628233
Gm42110 0 NA NA NA NA NA
LOC115490279 0 NA NA NA NA NA
Parm1 663.98968319939 -0.705736034042012 0.152257830097794 -4.63513786836921 3.56699662899242e-06 0.000254037054824825
Gm36222 1.24719491543625 0.405188877034459 2.75755495090533 0.146937734423545 0.883181167401258 NA
Gm30490 0 NA NA NA NA NA
1700063O14Rik 0 NA NA NA NA NA
Gm36303 0 NA NA NA NA NA
Gm36357 1.03509373154802 -1.72607329364031 3.26869964800331 -0.528061149544492 0.597456894603992 NA
Rchy1 1322.89643874357 -0.0609502137840547 0.127391561816613 -0.478447810160266 0.632331511807446 0.929442599324143
Thap6 326.21767201128 -0.195915977116502 0.195257402666805 -1.0033728526586 0.315680997346343 0.788197180030538
Odaph 80.8566615291966 0.133352199279176 0.373365709638856 0.357162416999042 0.720970219684307 0.949917353882082
Cdkl2 303.655582199876 0.0147313542478838 0.20139947587329 0.0731449482875116 0.941690773866685 0.991298432806429
Gm46915 0.507012991473285 -2.57516603197934 4.89766499568404 -0.525794645866684 0.599030895000854 NA
G3bp2 5076.80487621006 0.0480644049362879 0.0897440664814728 0.535571952784316 0.592254417097471 0.919119367068248
Gm22728 1.26004399163586 -2.09271618755968 3.29379703834071 -0.635350679838461 0.525199727038226 NA
4930533P14Rik 0 NA NA NA NA NA
Gm42111 4.15433575042625 0.666607932258534 1.56443907464518 0.426100282882363 0.67003477407933 NA
Gm46933 328.593623727934 0.0142571328976541 0.197192991473539 0.072300403737053 0.94236284340345 0.991298432806429
LOC105246914 37.9148530125086 0.178934388180741 0.547272378445291 0.326956731653557 0.743700611301602 0.954761053034701
Uso1 5818.46921083471 -0.276269803966013 0.0896580807861898 -3.08137093213986 0.00206049785001974 0.0422048831051186
Gm25290 0.501652402321036 -0.279303108399604 4.7574616042893 -0.0587084314349034 0.953184343609757 NA
Gm42113 12.6787226891042 1.27929951873742 0.940795031137137 1.35980684038173 0.173891057203427 NA
U90926 13.0818573082792 1.49714845885977 0.943693534335399 1.58647739375913 0.112631056275101 NA
Gm42112 0.246018008689287 1.29959585484756 4.98769678218535 0.260560317036382 0.794431595175445 NA
Ppef2 6.8208191658792 0.430255545348029 1.23618312203034 0.348051625750533 0.727801412660719 NA
Naaa 305.412213653348 0.150688617220734 0.203082269432014 0.742007747117383 0.458082641782217 0.867584852537995
Gm26245 0 NA NA NA NA NA
Sdad1 1171.10237389381 0.133984011055804 0.122179592273749 1.09661530671675 0.27280959340168 0.749584275212115
Cxcl9 0.535569227122088 -2.64648758081239 4.53110919313894 -0.584070581397538 0.559172826431649 NA
Art3 38.0854305228843 -0.240835746961829 0.549853371982287 -0.437999945501084 0.661386322935491 0.933605321852187
Cxcl10 12.4303108520153 -1.57227599909312 1.06387830674504 -1.47787203585675 0.139442032515467 NA
Cxcl11 0 NA NA NA NA NA
Nup54 972.291675750254 0.0525988986587338 0.129286724810723 0.406839130125226 0.684126145010113 0.9414033782434
Gm42114 8.78176766752473 0.616896444482289 1.09089555708074 0.565495422983587 0.571736836582577 NA
Scarb2 2053.45353701204 0.0185054906506874 0.105306800446729 0.175729303066696 0.860506613011507 0.978037961140724
Mir6415 0 NA NA NA NA NA
Fam47e 0 NA NA NA NA NA
Gm26078 0 NA NA NA NA NA
Stbd1 1475.48036043814 -0.659959059029278 0.114666743775631 -5.75545303981616 8.64097411586127e-09 1.37660318748021e-06
Ccdc158 5.55643073495163 -1.0158414184796 1.37126656375418 -0.740805212735943 0.458811554086736 NA
Shroom3 214.837189650889 -0.340541831252183 0.250506577751133 -1.35941273203012 0.174015838820133 0.631335803897538
Mir1961 0 NA NA NA NA NA
Gm36764 0.282062731385445 -1.70046035895735 4.9882716977672 -0.340891687940433 0.733185122505703 NA
Gm25521 0 NA NA NA NA NA
Gm52780 0 NA NA NA NA NA
Sowahb 3.91755256399933 -1.64074392803028 1.68394696968777 -0.974344179219906 0.329885675632615 NA
Gm22915 0 NA NA NA NA NA
Septin11 11514.4139783014 0.0963553864296866 0.0822261360246907 1.17183405530272 0.241263687054551 0.718953195115926
Crisp4 0 NA NA NA NA NA
Slco4c1 0 NA NA NA NA NA
Ccni 4113.27694504611 -0.14257464890576 0.0916298872784558 -1.55598411326741 0.119711870150608 0.529267139554346
2010109A12Rik 2.05733838689643 -0.200124206505995 2.22651064798328 -0.0898824385534662 0.928380636663169 NA
Gm42116 0 NA NA NA NA NA
Ccng2 1052.81206022802 -0.0303090375649134 0.126929551915339 -0.238786296079649 0.81127129703481 0.968444942691105
Pramel33 0 NA NA NA NA NA
Pramel34 0 NA NA NA NA NA
Pramel35 0 NA NA NA NA NA
Gm6346 0 NA NA NA NA NA
Pramel36 0 NA NA NA NA NA
Gm6351 0 NA NA NA NA NA
Panct2 0 NA NA NA NA NA
Pramel37 0 NA NA NA NA NA
Pramel38 0 NA NA NA NA NA
Pramel40 0 NA NA NA NA NA
Pramel39 0 NA NA NA NA NA
AA792892 0.253506495736643 -1.62270214107623 4.99359295062115 -0.324956831107827 0.745213743852456 NA
Pramel41 0 NA NA NA NA NA
BC080696 0 NA NA NA NA NA
Pramel42 0 NA NA NA NA NA
Pramel44 0 NA NA NA NA NA
Pramel43 0 NA NA NA NA NA
Slco6b1 0 NA NA NA NA NA
Gm46934 0 NA NA NA NA NA
Gm3183 0 NA NA NA NA NA
Gm42118 0 NA NA NA NA NA
Gm6367 0 NA NA NA NA NA
Pramel45 0 NA NA NA NA NA
Gm16513 0 NA NA NA NA NA
Gm6468 0 NA NA NA NA NA
Pramel46 0 NA NA NA NA NA
Pramel47 0 NA NA NA NA NA
Gm46935 0 NA NA NA NA NA
Slco6c1 0 NA NA NA NA NA
Pramel48 0 NA NA NA NA NA
Gm3286 0 NA NA NA NA NA
Gm6348 0 NA NA NA NA NA
Pramel49 0 NA NA NA NA NA
Gm7982 0 NA NA NA NA NA
Pramel50 0 NA NA NA NA NA
E330014E10Rik 0 NA NA NA NA NA
Gm25937 0 NA NA NA NA NA
Cxcl13 15.3924919639036 -0.782213049871376 0.856212068203868 -0.913573960143163 0.360940754366135 NA
Cnot6l 4009.05723637549 0.0683354460660806 0.0920289153345059 0.742543208487196 0.457758282775344 0.867584852537995
Gm7133 0 NA NA NA NA NA
Gm52799 44.3019361178388 -0.601662766131015 0.517934913789215 -1.16165709264364 0.24537478113352 0.724502391246377
Mrpl1 767.56779268474 0.0544596087841319 0.146816700685576 0.370936061972699 0.710685154636908 0.948713480888347
Fras1 468.481993486947 -0.587512834010465 0.181567120226729 -3.23578868947648 0.0012130714973332 0.0287963892860322
Gm33050 0 NA NA NA NA NA
Gm52781 11.1603575562584 -0.871095461270217 0.97123767736179 -0.896892163035115 0.369776462356488 NA
Gm32995 21.3318083982848 0.0339860373928376 0.723300554009962 0.0469874344826916 0.962523242297954 NA
Anxa3 2342.72258751062 -0.0836788378066836 0.107422965329379 -0.778966001823805 0.435999742289402 0.858769362437789
Gm33100 0 NA NA NA NA NA
Gm24623 0 NA NA NA NA NA
Gm33370 0 NA NA NA NA NA
Gm7135 0 NA NA NA NA NA
Gm8013 0.473096166672234 -0.203632010331533 4.86650405332953 -0.0418435920529467 0.96662338399255 NA
Gm46916 0.810143471460176 -1.21904729397718 3.896413491765 -0.312863944382087 0.754384031571996 NA
Bmp2k 702.90491215466 0.261878316911305 0.149972032116348 1.74618102599384 0.080779500762055 0.432816323589815
Paqr3 348.407329017723 0.338334637971008 0.190340895319133 1.77751942063603 0.0754828184304646 0.42079330629767
Gm33609 0.219589670935591 1.21680402953831 4.99334317602736 0.243685239856954 0.807474605708225 NA
Gm33969 1.50495720696311 -0.335827222238305 2.95262598052785 -0.113738490568408 0.909445099429976 NA
Naa11 0.965132184050808 1.42682700677871 3.34948776045086 0.42598364550723 0.67011976313856 NA
4930467D21Rik 0.439179341871183 2.16619490841772 4.89802461767554 0.442258885469982 0.658301879033229 NA
Gk2 0 NA NA NA NA NA
Gm34029 0.473096166672234 -0.203632010331533 4.86650405332953 -0.0418435920529467 0.96662338399255 NA
Macir 658.416692543662 0.109153851509624 0.152561735668323 0.715473319908541 0.474316621151682 0.874244981883637
Gm34097 0.282062731385445 -1.70046035895735 4.9882716977672 -0.340891687940433 0.733185122505703 NA
Antxr2 4037.27503889082 0.113638119996623 0.0924874924901293 1.22868635463061 0.219189424223699 0.693914322040051
Gm34226 246.625450710353 0.169576732892449 0.220613023996519 0.768661477099036 0.442094299504265 0.86075875461777
Gm42759 253.43165833697 -0.000360363061030521 0.22404769073626 -0.00160842122427731 0.998716666091216 0.999629552712967
n-TKctt8 0 NA NA NA NA NA
Gm42121 0.73805402606786 2.90114709351127 4.35198843214977 0.666625644516748 0.505011284340171 NA
Prdm8 98.5903009465971 -0.0860059396244117 0.335150072302431 -0.256619188632613 0.797472760561125 0.964629130055731
A730035I17Rik 40.3762864649448 -0.168175969284401 0.514585580181327 -0.326818270393703 0.743805339824077 0.954761053034701
Fgf5 125.129571205205 -0.259973834896798 0.300501301436923 -0.86513380692086 0.386965351181147 0.831908470528241
Cfap299 7.41137296640379 0.185789734762689 1.17621586947014 0.157955473638001 0.874491885045025 NA
Ppip5k2 1343.33467026462 0.376319993382611 0.121596898075768 3.09481573409976 0.00196935203731926 0.0411611800453113
Mir703 76.0063743098997 0.0241339975162435 0.379465654978045 0.0635999521949881 0.949288769809705 0.992105827263333
Gm34475 0 NA NA NA NA NA
Gm24279 0 NA NA NA NA NA
1700010H22Rik 0.282062731385445 -1.70046035895735 4.9882716977672 -0.340891687940433 0.733185122505703 NA
Gm42122 0.219589670935591 1.21680402953831 4.99334317602736 0.243685239856954 0.807474605708225 NA
Gm34563 0 NA NA NA NA NA
Bmp3 1.03509373154802 -1.72607329364031 3.26869964800331 -0.528061149544492 0.597456894603992 NA
Gm42123 2.38829491717764 -3.1789165164345 2.42875093089578 -1.30886888235264 0.19057876891972 NA
Prkg2 2198.30129357455 0.396571881210786 0.108671017872157 3.64928836571056 0.000262967781922195 0.00868763146820375
Rasgef1b 32.3858110616754 -0.113251434101675 0.572784313344544 -0.197720907265056 0.843263431001475 NA
Gin1 158.925994794318 -0.00391593352100126 0.268242791762932 -0.01459846691598 0.988352522346976 0.997197213939851
Gm35394 0.282062731385445 -1.70046035895735 4.9882716977672 -0.340891687940433 0.733185122505703 NA
A930011G23Rik 0.282062731385445 -1.70046035895735 4.9882716977672 -0.340891687940433 0.733185122505703 NA
Gm35314 0 NA NA NA NA NA
Gm42125 0.282062731385445 -1.70046035895735 4.9882716977672 -0.340891687940433 0.733185122505703 NA
Gm35253 0.810143471460176 -1.21904729397718 3.896413491765 -0.312863944382087 0.754384031571996 NA
Gm35172 0 NA NA NA NA NA
4930405H06Rik 0 NA NA NA NA NA
Gm38691 0 NA NA NA NA NA
Gm16226 0 NA NA NA NA NA
Gm38413 0 NA NA NA NA NA
Pam 2868.65355024336 0.00173855395122294 0.0976981831793609 0.0177951512980664 0.985802272852323 0.997196815493956
Gm42126 0 NA NA NA NA NA
Vamp9 3.12460260803048 0.988248704193273 1.82809324370167 0.540589878332566 0.588790295902737 NA
Hnrnpd 4797.34970821792 0.0707328178087517 0.0954460074647581 0.741076758342864 0.458646900798366 0.867584852537995
Gm42127 60.8588512648192 0.318564815877222 0.427061697733926 0.745945650400375 0.455700247186093 0.866912779917847
4930524J08Rik 38.7302684296196 -0.164288460702585 0.540890709680286 -0.303736887623184 0.761328352586652 0.95820978927207
Hnrnpdl 5568.71674544344 0.120702414038717 0.0933915076637824 1.29243458059652 0.196206687594062 0.662874429603718
Enoph1 606.667611129546 0.321083381298471 0.152576851759456 2.10440428935232 0.035343195576836 0.279217816130855
Tmem150c 19.332509989045 -1.19574125849919 0.765723771746363 -1.56158304419895 0.118386246449253 NA
Tmem150cos 4.50810636452392 -1.86296704182485 1.71440490405762 -1.08665522212146 0.277189210190374 NA
Gm36167 0 NA NA NA NA NA
Defb44-ps 0 NA NA NA NA NA
Gm31771 0.246018008689287 1.29959585484756 4.98769678218535 0.260560317036382 0.794431595175445 NA
2310034O05Rik 0 NA NA NA NA NA
Gm36304 0 NA NA NA NA NA
Gm42129 0 NA NA NA NA NA
Gm42128 0 NA NA NA NA NA
Gm45913 0 NA NA NA NA NA
Sec31a 4947.96692733454 0.0375936593923784 0.0935707144561637 0.401767365044438 0.687855241930877 0.941974064833325
5430416N02Rik 128.175483319152 0.412616143079223 0.304680112850155 1.35426017543243 0.175653386842642 0.633270872655219
Lin54 448.611704549227 0.18986226727381 0.172128479305992 1.10302646046325 0.270015674415628 0.746833348855014
Cops4 2115.1720565364 -0.148001287110379 0.105097205499995 -1.408232373128 0.15906227317849 0.609181528390265
Plac8 14.3329264568256 0.868440016641424 0.86415732852925 1.00495591250665 0.31491807941844 NA
B230216N24Rik 3.04706392998441 -1.23212739843471 1.85246896476755 -0.665127147535945 0.505969172262506 NA
Coq2 746.287253056415 -0.0425845218868094 0.148363528700725 -0.287028235710879 0.77409070047604 0.961019791952272
Hpse 13.9311895501912 0.258177502979234 0.878525716800346 0.293875862757364 0.76885276285198 NA
Gm36619 0.282062731385445 -1.70046035895735 4.9882716977672 -0.340891687940433 0.733185122505703 NA
Helq 218.985039473813 -0.166763648804237 0.236610507720158 -0.704802379281781 0.480933227685854 0.877528711957212
Mrps18c 734.886379698129 -0.0771480812308958 0.153478535704287 -0.502663651805618 0.615200769185629 0.925532856861629
Abraxas1 307.47639625595 0.00705975131571846 0.201020945371211 0.0351194812196397 0.97198446722657 0.996253115139232
Gm26286 0 NA NA NA NA NA
Gpat3 169.756915116343 0.0415569410207413 0.262865369810539 0.158092110233819 0.874384217552675 0.980626785566738
Gm46917 0.246018008689287 1.29959585484756 4.98769678218535 0.260560317036382 0.794431595175445 NA
Gm36793 0 NA NA NA NA NA
Gm24465 0 NA NA NA NA NA
Gm36740 0 NA NA NA NA NA
n-TDgtc1 0 NA NA NA NA NA
Gm36851 0 NA NA NA NA NA
Gm3032 0 NA NA NA NA NA
Gm42131 0 NA NA NA NA NA
Gm29982 0 NA NA NA NA NA
Gm42132 0 NA NA NA NA NA
Nkx6-1 0.846188194156334 -3.30026272248104 4.11826154978846 -0.801372783778282 0.422915866275059 NA
9430085M18Rik 7.26783561747214 0.292842923568137 1.21722727288499 0.240581960404208 0.809879133090898 NA
Gm42134 0 NA NA NA NA NA
Gm51640 1.87740769259422 1.41348968398789 2.47840064910963 0.570323318990291 0.568458427640908 NA
Cds1 6.21668610380053 0.264419698731934 1.41152432561689 0.187329183020896 0.851402543234294 NA
Gm20548 69.9098882910255 0.441900491268601 0.418157510844068 1.05677999272716 0.290612007395578 0.764760415442181
Wdfy3 1584.4794403426 0.249861250253408 0.145592875396463 1.71616399204297 0.0861320316055133 0.448084860405631
Gm42135 0 NA NA NA NA NA
Gm42136 0 NA NA NA NA NA
Gm46947 0 NA NA NA NA NA
Arhgap24 909.511737875234 -0.255545901180986 0.137860774166244 -1.85365201034507 0.0637889615374893 0.384848648504189
Gm30396 0 NA NA NA NA NA
Mapk10 1.83026022891348 0.220057389325602 2.7393649435402 0.080331534447255 0.935973578387723 NA
4930429D17Rik 0 NA NA NA NA NA
1810006J02Rik 0 NA NA NA NA NA
1700021F02Rik 0 NA NA NA NA NA
Gm30443 0 NA NA NA NA NA
Ptpn13 101.239498981214 -0.237571959254312 0.367543778502647 -0.646377311084319 0.518035030544715 0.891881156093915
Slc10a6 0 NA NA NA NA NA
1700016H13Rik 0 NA NA NA NA NA
Gm42138 0 NA NA NA NA NA
Gm25721 0 NA NA NA NA NA
Aff1 1070.83937243009 0.588773525762873 0.134470392835217 4.37846215325905 1.19519691203064e-05 0.000708129476227077
Klhl8 135.301929519589 0.0373625743583369 0.296278644183579 0.126106201347359 0.899647858697708 0.985637337749117
Gm42139 20.3130893533721 -0.310705662819608 0.720546046328317 -0.431208615192421 0.666316690255903 NA
Gm29461 0 NA NA NA NA NA
Gm24897 0 NA NA NA NA NA
Hsd17b13 0.219589670935591 1.21680402953831 4.99334317602736 0.243685239856954 0.807474605708225 NA
Hsd17b11 187.742524921274 0.117339272672258 0.251227838499319 0.467063178082376 0.640454677630871 0.929520023415063
Nudt9 521.432388489537 -0.0530816349233752 0.166952237936594 -0.317945033737942 0.750526631648687 0.956338408333641
Mir5619 0 NA NA NA NA NA
Gm52783 104.206149337744 0.0726926377057219 0.326859822737097 0.222396980751565 0.824004861986617 0.971490756054459
Gm17660 0 NA NA NA NA NA
Sparcl1 15.7092903489461 0.164305993023476 0.89996316470615 0.182569686701704 0.8551356710412 NA
LOC330143 4.052203713343 0.157376405822569 1.61649791071923 0.0973563929646824 0.922443373536267 NA
Dspp 0 NA NA NA NA NA
Slco6d1 0 NA NA NA NA NA
Dmp1 208.662609326128 -0.393796399842696 0.244970934789503 -1.6075229503495 0.107939699021895 0.503788868677062
Gm31048 0 NA NA NA NA NA
Ibsp 0.721242073256628 0.679021804850658 4.06971962998324 0.166847317895816 0.8674901861823 NA
Mepe 0 NA NA NA NA NA
Spp1 167655.025312819 -0.00330467140505791 0.0872161286552233 -0.037890599548642 0.969774908141876 0.995981581841012
Pkd2 1298.24511705761 -0.0438228098230291 0.132333474925158 -0.33115437985599 0.740527877450114 0.953713168676882
Thoc2l 464.516534424262 0.0353615520193593 0.16885937161985 0.209414210654344 0.834124900199683 0.972859902123371
Zfp33b 307.633391282929 -0.0438616623086318 0.20014788158509 -0.219146273052032 0.826536106031513 0.971673424770257
Gm31255 45.2283200194567 -0.0922994394378114 0.4978849501111 -0.185383067749317 0.852928588216218 0.976220589065949
Gm20385 12.0462933705496 0.212077802766246 0.932143203752208 0.227516332160721 0.820022270976251 NA
Gm7967 0.753031000162572 -1.08574445804226 4.00386868629612 -0.271173842878113 0.786257329853203 NA
Zfp951 68.9027951672863 0.0148073396413921 0.40471089302321 0.0365874501938423 0.970813950126071 0.996253115139232
Abcg3 1.26753247868321 -3.89609988478035 3.5096351723817 -1.11011535200007 0.266949322607948 NA
Gm24097 0 NA NA NA NA NA
Gbp8 59.9626515724009 -0.506180688720353 0.436874406576029 -1.15864120465996 0.246602465865283 0.725098530013876
Gbp9 695.370674818844 0.174406964293278 0.174641778591106 0.998655451749732 0.317961627928413 0.789976610082244
Gbp4 305.957308576734 -0.382667847151811 0.217570394685314 -1.75882315103251 0.0786075512650303 0.428708458032114
Gm31785 6.69004224964566 -1.64788054651511 1.27879593265914 -1.28861885186676 0.197530626233857 NA
Gbp10 139.881356252813 -0.447043832966378 0.307107054165592 -1.45566123246825 0.145486291803704 0.583002362180411
Gbp6 196.072081616704 -0.720162132440537 0.280839723138187 -2.56431719983637 0.010337901893514 0.128779181015816
Gbp11 18.8766073378641 -0.75227601005846 0.762055943713268 -0.98716638360282 0.323561078673858 NA
Gm51641 0 NA NA NA NA NA
Gm26519 0 NA NA NA NA NA
Gm32051 0.253506495736643 -1.62270214107623 4.99359295062115 -0.324956831107827 0.745213743852456 NA
4930542N06Rik 0.253506495736643 -1.62270214107623 4.99359295062115 -0.324956831107827 0.745213743852456 NA
Lrrc8b 788.955784378944 0.339721273170258 0.138794061398776 2.4476643290536 0.0143785540957239 0.162253282443478
Gm42141 1.56530236951786 -1.23413588119155 2.53897915214728 -0.486075626161725 0.626913547420948 NA
Gm42144 0.68519735056047 2.80227152666522 4.07002928176564 0.688513849082077 0.49112925214235 NA
Gm42142 1.24932281333136 0.301671792464519 2.94252992972122 0.102521231616869 0.918342961245936 NA
Lrrc8c 414.864086115508 0.0918677068631492 0.178162261768395 0.515640663467632 0.606105404139368 0.922848375725281
Gm32230 0 NA NA NA NA NA
Gm32276 0.219589670935591 1.21680402953831 4.99334317602736 0.243685239856954 0.807474605708225 NA
Cntnap5b 0 NA NA NA NA NA
Gm42166 13.9143446573743 -0.35613317196813 0.879182803463971 -0.405072950204405 0.685423888997929 NA
Lrrc8d 813.856351024114 0.267347820598836 0.137638375306553 1.94239302813179 0.0520895386716045 0.347957105385618
D830014E11Rik 0.965132184050808 1.42682700677871 3.34948776045086 0.42598364550723 0.67011976313856 NA
Zfp326 966.739625124088 0.125566040312933 0.129512360054846 0.969529396729067 0.332281120363412 0.802043605117519
Gm25672 0 NA NA NA NA NA
Gm32736 0.253506495736643 -1.62270214107623 4.99359295062115 -0.324956831107827 0.745213743852456 NA
Gm32973 0 NA NA NA NA NA
Gm32921 0 NA NA NA NA NA
4930458A03Rik 0 NA NA NA NA NA
Barhl2 0 NA NA NA NA NA
Defb18 0 NA NA NA NA NA
Gm41923 0 NA NA NA NA NA
Gm33151 0 NA NA NA NA NA
Gm28050 0.439179341871183 2.16619490841772 4.89802461767554 0.442258885469982 0.658301879033229 NA
Gm33283 0 NA NA NA NA NA
Gm52820 0 NA NA NA NA NA
Gm8350 19.0223612281924 -0.202065191302053 0.744131422061929 -0.271545032653166 0.785971869222198 NA
Gm42145 4.1882525752273 0.321145909201623 1.55008619511742 0.207179387967709 0.835869764102679 NA
Zfp644 1272.90902520055 -0.0415730382323645 0.119515750990741 -0.347845684671178 0.727956078144846 0.950932420594097
Gm33327 0 NA NA NA NA NA
Hfm1 0.726602662408877 -1.15819831879113 4.05810515933583 -0.285403722504986 0.775334855941015 NA
Cdc7 276.73502705339 0.513013920451691 0.213611038841611 2.40162644792942 0.0163223667999117 0.175434853955872
Gm23602 0 NA NA NA NA NA
Gm33371 0 NA NA NA NA NA
Gm33474 0 NA NA NA NA NA
Gm42146 3.31202178938004 -0.41222546782893 1.75072024221951 -0.235460502419464 0.813851331608708 NA
Tgfbr3 32.6518477290999 0.106478608596548 0.608930447124512 0.174861692496016 0.861188311406454 NA
Brdt 24.9344304959639 -0.318575377025643 0.653345143256333 -0.487606558821013 0.625828548948515 NA
Gm17202 2.38829491717764 -3.1789165164345 2.42875093089578 -1.30886888235264 0.19057876891972 NA
Ephx4 2.60788458811323 -2.20324357937738 2.07557412392353 -1.06151042932281 0.288457995774892 NA
Lpcat2b 0.253506495736643 -1.62270214107623 4.99359295062115 -0.324956831107827 0.745213743852456 NA
Btbd8 96.7428472021923 -0.173134182236668 0.338097084981245 -0.512084220561299 0.60859206755107 0.924044471682401
Gm33885 5.10801657081807 0.210600029139566 1.42751149034411 0.147529480893214 0.882714111922911 NA
Gm29667 1.91881300444263 -0.171634902737684 2.45564088347964 -0.0698941379793602 0.944277918935239 NA
1700028K03Rik 106.797050637375 0.220363437396998 0.323772748150043 0.680611443230166 0.496117384226203 0.885929479416028
Glmn 478.419759528493 0.114859459443538 0.167658740628432 0.685078863249318 0.493294157339147 0.884216980613663
Rpap2 571.912956452249 -0.0520193511020561 0.156158513754892 -0.33311889215151 0.739044539157777 0.953713168676882
A930041C12Rik 1.2397064283889 1.79958643900659 3.06386631180185 0.587358016266794 0.556963284292342 NA
4930428O21Rik 0 NA NA NA NA NA
Gfi1 7.02543186272008 0.949672541946358 1.22517092677524 0.775134735237294 0.43826004832339 NA
Gm42147 3.41415382646328 0.21621761385309 1.71839596574659 0.125825256904133 0.89987024854274 NA
Evi5 1928.06925334439 0.183951671107744 0.107837530847642 1.70582235759496 0.0880411591247865 0.453153494501359
Ube2d2b 0 NA NA NA NA NA
Gm42149 1.49321292412554 0.832207627711881 2.57809983740245 0.322798836429223 0.746847594270802 NA
Gm20268 0 NA NA NA NA NA
Rpl5 25677.3039770959 -0.051772919866988 0.0907604021455669 -0.570435108737746 0.568382622790863 0.912618918216293
Snord21 29.827639101314 0.451858519194625 0.601039393805814 0.751795179902323 0.452174241125368 NA
Gm22270 27.0983340027367 0.569254199583172 0.630663751344205 0.902627110516272 0.366723833079351 NA
Gm26387 9.42870375399243 -0.202697452185303 1.04918301818264 -0.193195513721151 0.846805852084123 NA
Dipk1a 1757.46975978405 -0.245227204404424 0.116901013720601 -2.09773377150114 0.035928669835412 0.282329464948674
Gm42150 0 NA NA NA NA NA
Mtf2 935.96654273212 0.230052086365567 0.130886899753559 1.7576402741506 0.0788087361231402 0.429315979686012
Tmed5 1902.56571267874 -0.137886699078334 0.114711494378696 -1.2020303616927 0.229351764957729 0.704918672232352
Ccdc18 125.328161737039 0.222681313743711 0.302762683368889 0.735497886548964 0.462036326646186 0.869088430582337
Dr1 1474.3284802088 -0.0667902585009195 0.124246389582181 -0.537562972457579 0.590878799055922 0.918754871576306
Gm31973 0 NA NA NA NA NA
Pigg 236.792721676986 -0.141440315459559 0.227226388815632 -0.62246430177756 0.53363661012682 0.899310972277709
9330198I05Rik 2.9771023824872 -0.223795536783129 1.82624453435808 -0.122544124060468 0.902468103346411 NA
Gm42517 109.110602301588 0.000721116898641279 0.324037912123893 0.00222540903906814 0.998224381951865 0.999409342114785
Gm10419 26.1535393819329 0.373727827738757 0.64647517957141 0.578100814305856 0.563196057319317 NA
Pde6b 0.99368841969961 1.36877637016282 3.3157004227943 0.412816658813008 0.679740945264903 NA
Gm34254 1.00117690674697 -0.202080235755532 3.02747191621007 -0.0667488390803987 0.946781653014523 NA
Gm34204 0.753031000162572 -1.08574445804226 4.00386868629612 -0.271173842878113 0.786257329853203 NA
Atp5k 1731.61308810625 -0.145027227893353 0.111791917014651 -1.29729618890377 0.19452929519862 0.661085396122576
Gm34319 62.6468187435283 -0.905390306014747 0.419607498712352 -2.15770764057629 0.0309505695371954 0.259059699955813
Mfsd7a 208.025428020269 -0.511824825950838 0.25782119558202 -1.98519297374064 0.0471230057461526 0.330391030018746
LOC115487674 0 NA NA NA NA NA
Pcgf3 3970.380394832 -0.0716033659433831 0.0950426004494666 -0.753381805682537 0.451220512881125 0.865150642223005
Cplx1 4.19212680833742 -1.32285399245314 1.63792064186839 -0.807642298801578 0.419296529200481 NA
Gak 2010.42085478324 0.153877306527785 0.110516613720338 1.39234547049343 0.163817808427713 0.616973926250735
Tmem175 451.197111262548 -0.0504912767448002 0.176359584440482 -0.286297322059296 0.774650409014727 0.961019791952272
Dgkq 388.645037126207 0.398556073713911 0.183160369809969 2.17599513545106 0.0295556243039987 0.252000621267794
Idua 146.173643329772 0.17273329929246 0.290077643130195 0.595472637699736 0.551527583958901 0.905923072379737
Slc26a1 22.0109149743385 -0.0707877086890782 0.696482776905419 -0.101635978715223 0.919045620423614 NA
Gm42151 47.0818645383683 0.176991491511198 0.480142751127003 0.368622646277089 0.712409013250135 0.94893871627881
Fgfrl1 807.15679833754 0.176141442544311 0.141153777840425 1.24786913421077 0.212078985707513 0.68517090966073
Rnf212 0 NA NA NA NA NA
Gm24122 0 NA NA NA NA NA
1700047L14Rik 0 NA NA NA NA NA
Tmed11 0 NA NA NA NA NA
Vmn2r8 0 NA NA NA NA NA
Vmn2r9 0.246018008689287 1.29959585484756 4.98769678218535 0.260560317036382 0.794431595175445 NA
Gm20629 0 NA NA NA NA NA
Vmn2r10 0 NA NA NA NA NA
Vmn2r11 0.246018008689287 1.29959585484756 4.98769678218535 0.260560317036382 0.794431595175445 NA
Vmn2r12 0 NA NA NA NA NA
Vmn2r13 0 NA NA NA NA NA
Vmn2r14 0 NA NA NA NA NA
Gm22034 0 NA NA NA NA NA
Vmn2r15 33.1018698327828 0.609455760606748 0.571175280795531 1.06702054710403 0.285962557689004 NA
Vmn2r16 0 NA NA NA NA NA
Vmn2r17 0 NA NA NA NA NA
Gm50598 0 NA NA NA NA NA
Gm8493 16.1512651158985 -0.473074038071291 0.809065343728146 -0.584716724969805 0.558738206298634 NA
Crlf2 167.947130846342 -0.1597674058949 0.26160483160444 -0.610720394248977 0.541384702143109 0.902103550866448
5430403G16Rik 22.957107307683 -0.0764736635882745 0.679006221772965 -0.112625865766874 0.910327177602105 NA
4930522L14Rik 50.5266695583698 0.0395936027692464 0.464262888426717 0.0852827218290488 0.932036627467396 0.989401814641696
Gm10416 1.27362325318995 0.450520228677722 2.95227547211071 0.152601013331465 0.878712925837147 NA
Gm35089 0.745542513115216 0.889754926723336 4.01965344944314 0.22135115325591 0.824819023093265 NA
Gm41924 0 NA NA NA NA NA
AB010352 123.491373467443 0.104905833999998 0.301828181919003 0.347568054556781 0.72816460092966 0.950944899182937
Gm26808 1.02973314239577 -0.262803457124465 3.21163320132547 -0.081828602661102 0.934783010705501 NA
LOC115490200 200.988744160072 0.0261071357919863 0.241151885718748 0.108260135367279 0.913789344073587 0.987270374668909
Gm15446 54.2528400644079 -0.0706960788294788 0.445949464198076 -0.158529350307904 0.874039694877511 0.980436426278437
Zfp932 439.774515042124 0.158140075026696 0.172820336416463 0.915054780622631 0.360162872367795 0.818385937243969
Gm35315 56.3732103614373 0.397925447722146 0.439316420111741 0.905783233918123 0.365050596908961 0.82155006411563
Plcxd1 242.394746955254 0.18662486800574 0.228231127483737 0.817701205191818 0.413527822129605 0.849262662639494
Gtpbp6 412.467171421602 0.0799650914809189 0.182365173789261 0.438488828866666 0.661031966419843 0.933605321852187
Zfp605 144.229714278458 0.0400797761178155 0.283540649966807 0.141354603378766 0.887589815349243 0.984852404618283
Chfr 1003.24507870387 -0.297518394789153 0.127925724066463 -2.32571202516376 0.0200339185471683 0.200591008470181
Cdh20 0.967260081945915 1.32149385857576 3.34492955096438 0.395073749219848 0.692788461427396 NA
Gm15787 119.296609663692 -0.421672437947234 0.310613763285656 -1.35754589071265 0.174607822399548 0.631458107921306
Golga3 1633.70133119046 -0.0919485578657093 0.119890853797905 -0.766935549735121 0.443119835938435 0.861289838263788
Ankle2 1223.94830228304 -0.0120857607647835 0.122787221285749 -0.0984284898561034 0.921592052880648 0.988168325920037
Pgam5 1350.56402531538 -0.0324153179359605 0.120814849497246 -0.268305742802745 0.788463986118226 0.964346144557843
Pxmp2 45.1267668660581 -0.637566992743877 0.518141200729939 -1.2304888934632 0.218514083549063 0.69300042688044
Pole 858.361355791206 0.371879284869447 0.148146254257085 2.51021726289554 0.0120656901106873 0.142737512217026
P2rx2 3.81367419170107 -0.401082362805279 1.63287919026108 -0.245628926620806 0.805969494905559 NA
Lrcol1 0 NA NA NA NA NA
Fbrsl1 615.229268299277 -0.126392738687756 0.152722870841241 -0.827595356160794 0.407899699077299 0.845923073152672
A630023P12Rik 0 NA NA NA NA NA
Lypla1 1900.04533177629 -0.133246443443865 0.114206960369775 -1.16671035646553 0.243327359034714 0.721434967643312
Defb41 0 NA NA NA NA NA
Gm41925 0 NA NA NA NA NA
Galnt9 4.98120253119615 -1.66436242517012 1.52364932557224 -1.09235268065703 0.274678113277608 NA
Noc4l 904.345720594253 0.211717896380592 0.14004833439991 1.51174876365204 0.13059778819148 0.553506085453576
Ddx51 967.701005835202 -0.00455677396534095 0.129350609928111 -0.0352280825569624 0.971897869481998 0.996253115139232
Ep400 1945.54499524513 0.305493765897777 0.147107575421482 2.07666916555792 0.0378321043669697 0.293209033737087
Mir7026 3.02821272277957 2.28427201819176 2.06527964879936 1.10603521393323 0.268711278011005 NA
Gm22716 0.719114175361521 0.819539209483626 3.76069907933193 0.217922038481529 0.827489855558407 NA
LOC115490290 1.69386274435479 0.199324743176127 2.4006284468661 0.0830302346189123 0.933827498860959 NA
Gm22583 0 NA NA NA NA NA
Gm15559 237.925984569006 -0.157091051942826 0.224970974439839 -0.698272531974276 0.48500677381157 0.879703709362988
Pus1 966.815194826261 -0.00179016909973169 0.131435558448754 -0.0136201277710527 0.989133046320611 0.997216680703856
Gm29012 0 NA NA NA NA NA
Gm26515 114.1379232406 -0.443969916499733 0.315985062945627 -1.40503450498902 0.160011018036181 0.611144905861153
Ulk1 1341.67987160156 0.055006154610088 0.11816522649719 0.465502045234909 0.641571972616818 0.929520023415063
Hscb 140.016658117185 -0.140976553706824 0.284339216351439 -0.495804115646783 0.620032620862903 0.927590538181584
Chek2 267.697066142551 0.406422185350243 0.215579461498828 1.88525466444981 0.0593954637322065 0.371948136949348
Ttc28 979.710694156309 0.125456580849295 0.15717684627873 0.798187416401116 0.424761738689669 0.852651629321459
Mir701 0 NA NA NA NA NA
Gm35628 41.9895221869937 0.0731242555876367 0.519887582399561 0.140653976096388 0.888143305287674 0.984866894599716
Pitpnb 2577.07730185638 0.293335754253254 0.107841288554666 2.72006907729555 0.00652682801467677 0.0939574900345738
Gm36027 0.49952450442593 -0.122959024911933 4.76530197502763 -0.0258029869998364 0.979414479362072 NA
Mn1 131.604108244034 -0.158949210201846 0.292636583950937 -0.543162471540112 0.587017943015882 0.918405966777814
Rnf152 3.1284768411406 -1.1893206709093 1.84731381872344 -0.64381084516066 0.519698100271883 NA
Gm42155 0 NA NA NA NA NA
Gm42154 0.246018008689287 1.29959585484756 4.98769678218535 0.260560317036382 0.794431595175445 NA
Gm36149 0 NA NA NA NA NA
Gm36223 0.246018008689287 1.29959585484756 4.98769678218535 0.260560317036382 0.794431595175445 NA
Gm36274 0 NA NA NA NA NA
C130026L21Rik 1.99060953065636 0.668888416846589 2.65085617491193 0.252329199591076 0.800786620156407 NA
Gm36386 0 NA NA NA NA NA
Gm36434 0 NA NA NA NA NA
Gm36481 0 NA NA NA NA NA
E130006D01Rik 1.02760524450066 -0.137426600053519 3.21396638431519 -0.0427591902405043 0.965893495686369 NA
Gm17634 0 NA NA NA NA NA
Gm36535 7.43418705022025 -0.492772188617031 1.21702925415324 -0.404897570814665 0.685552804051031 NA
Gm29935 1.02760524450066 -0.137426600053519 3.21396638431519 -0.0427591902405043 0.965893495686369 NA
Gm36794 0.492036017378574 2.31522614641996 4.88702490887519 0.473749610364241 0.635678471429986 NA
Gm36880 0.253506495736643 -1.62270214107623 4.99359295062115 -0.324956831107827 0.745213743852456 NA
Gm42156 0 NA NA NA NA NA
Gm30032 0 NA NA NA NA NA
1700016B01Rik 0 NA NA NA NA NA
1700028D13Rik 0.253506495736643 -1.62270214107623 4.99359295062115 -0.324956831107827 0.745213743852456 NA
Miat 0.219589670935591 1.21680402953831 4.99334317602736 0.243685239856954 0.807474605708225 NA
Gm52821 0 NA NA NA NA NA
Gm28403 0.246018008689287 1.29959585484756 4.98769678218535 0.260560317036382 0.794431595175445 NA
Cryba4 52.8749568762396 -0.120371343701771 0.451972063063747 -0.266324743360949 0.789989118572989 0.964346144557843
Crybb1 17.913431716037 0.399572125986287 0.768106391767124 0.520204141339094 0.602921299190159 NA
Gm46941 0.253506495736643 -1.62270214107623 4.99359295062115 -0.324956831107827 0.745213743852456 NA
Tpst2 1781.47584933469 0.0494830450051253 0.116727985775373 0.423917577917848 0.671625924208291 0.937651522198717
Tfip11 1185.60983683146 0.220809002071193 0.122126383168821 1.80803685773579 0.070600764312901 0.408174902709022
Srrd 308.553487089035 0.105681282555833 0.203756990375985 0.518663346768243 0.603995525946526 0.922463554646495
Hps4 265.455469434219 0.203089031494065 0.213462972098101 0.951401685725293 0.341400504931728 0.807223027656847
Gm6583 1.5007014111729 -0.160593423821594 2.52833653082041 -0.063517424149816 0.949354484793984 NA
Gm20636 35.9272491339422 0.639943822259087 0.560086172480824 1.14258100574871 0.253212595493004 0.731378363049695
Asphd2 41.3523797724715 0.756407344998252 0.532466599530917 1.42057238081153 0.155441112533443 0.601542421458707
LOC115487637 0 NA NA NA NA NA
Sez6l 0 NA NA NA NA NA
Gm6588 0 NA NA NA NA NA
Gm42160 0 NA NA NA NA NA
1700034G24Rik 0 NA NA NA NA NA
Gm30529 0 NA NA NA NA NA
Myo18b 1618.03992215414 -0.629845618600683 0.366091451202244 -1.72045978274628 0.0853488980945248 0.446943937501569
1700095B10Rik 129.082429133371 -0.68348734406904 0.335917726265491 -2.0346867421008 0.0418824030505748 0.308745447269481
Grk3 0.810143471460176 -1.21904729397718 3.896413491765 -0.312863944382087 0.754384031571996 NA
Gm22740 0 NA NA NA NA NA
Crybb2 0 NA NA NA NA NA
Pign 1000.36593527348 -0.259253252601241 0.143103295800712 -1.8116511653392 0.0700401137691285 0.405499226501276
Crybb3 21.7834881936812 -0.00458902906397616 0.696904099476981 -0.00658487884835256 0.994746064801159 NA
2900026A02Rik 2175.96147813336 -0.0717403413137552 0.113937209541261 -0.62964804564373 0.528924881510389 0.896710489594127
4833439F03Rik 52.0823166516079 -0.986874778676289 0.510109156266134 -1.93463451215021 0.0530351617960667 0.351882531157799
Gm42161 0.219589670935591 1.21680402953831 4.99334317602736 0.243685239856954 0.807474605708225 NA
Tmem211 0 NA NA NA NA NA
Sgsm1 12.8129036322663 0.360703499223247 0.903299414348725 0.399317760527181 0.689659082163989 NA
Mir7229 0 NA NA NA NA NA
Mir7230 0 NA NA NA NA NA
1700016C19Rik 0 NA NA NA NA NA
Aym1 0 NA NA NA NA NA
Relch 883.866683073835 -0.0480952786936427 0.133393092864606 -0.360552991618985 0.718433635883352 0.94956638205907
Gm30812 0 NA NA NA NA NA
Wscd2 0.219589670935591 1.21680402953831 4.99334317602736 0.243685239856954 0.807474605708225 NA
Gm52822 0 NA NA NA NA NA
Gm42002 4.70229080223889 -1.35704122256222 4.55086982997099 -0.298193812010411 0.765555244385611 NA
Cmklr1 9.46195305160734 0.875805320232128 1.19649429062237 0.731976179992106 0.464183106723751 NA
Gm15736 0 NA NA NA NA NA
Gm52823 0 NA NA NA NA NA
1700069L16Rik 0 NA NA NA NA NA
Gm46919 0 NA NA NA NA NA
Ficd 134.383876189719 -0.413441536979394 0.290998891997116 -1.42076670513059 0.155384593006684 0.601486040639805
Tnfrsf11a 5.36539729966484 -1.21100398444433 1.39815105800667 -0.866146742520688 0.38640969483397 NA
Sart3 1814.0383173467 0.156523334314073 0.107993368913526 1.44937912289232 0.147231735661045 0.586641860639181
Iscu 930.478038996935 -0.407479285158145 0.131245510204963 -3.10471028320737 0.00190465485195418 0.0402786744355738
Tmem119 3594.42034867792 -0.482238399656609 0.0943920729423621 -5.10888663236662 3.2406271207996e-07 3.20442149365687e-05
Gm42004 13.678031677129 0.271061279401499 0.883012308588233 0.306973387307447 0.758863628736074 NA
Selplg 0.219589670935591 1.21680402953831 4.99334317602736 0.243685239856954 0.807474605708225 NA
Gm52824 622.144571408859 0.256951739548852 0.15122448147787 1.69914115120609 0.0892925913613855 0.45743166140118
Coro1c 4714.60266980255 0.319247634826467 0.0908995179918573 3.51209381390851 0.000444591031277464 0.0131705500133394
Gm42005 46.1807415229737 -0.648610622207611 0.492377750826204 -1.31730286577582 0.187737125006906 0.650124860147551
Ssh1 506.128719648808 -0.136767039133057 0.168527379219548 -0.81154195695932 0.417054508360887 0.850648287596614
Gm52826 0.535569227122088 -2.64648758081239 4.53110919313894 -0.584070581397538 0.559172826431649 NA
Gm41926 0 NA NA NA NA NA
Gm52825 1.19433823992886 0.313122286148904 3.0164694504651 0.103804229179455 0.917324710203924 NA
Dao 0 NA NA NA NA NA
Svop 26.0271955484926 0.718025236896645 0.645484604410259 1.11238166176351 0.265974085910267 NA
Gm16108 10.6516868730716 0.896688247206971 1.00130483681227 0.895519740084 0.370509318270478 NA
Usp30 512.118658228476 0.256506485037909 0.163513065255773 1.56872164702357 0.116712812340775 0.524525058645276
Alkbh2 124.231575425408 -0.283913611549079 0.302663233729917 -0.938051206452222 0.348218095394708 0.811252207280792
Ung 220.416614294192 0.165368072012209 0.257837299321535 0.641365979427156 0.521284930999562 0.893886645677504
Acacb 40.8142951334426 -0.451965692636971 0.565478280957581 -0.799262691171112 0.424138107418553 0.852651629321459
Foxn4 0 NA NA NA NA NA
Myo1h 1449.78996453446 0.404663023068439 0.117626116329704 3.44024809876555 0.000581181163817926 0.0160868253413541
Gm15825 0 NA NA NA NA NA
Gm41927 0.282062731385445 -1.70046035895735 4.9882716977672 -0.340891687940433 0.733185122505703 NA
Kctd10 3763.45152857777 0.390232662187419 0.093283762769042 4.18328603610879 2.87325507699418e-05 0.00147268496043182
Ube3b 2736.36763520933 -0.295916315736707 0.0990444119251741 -2.98771339023412 0.00281073002567786 0.0528181482413751
Mir7027 6.48764609420139 -0.426387376396009 1.257244227642 -0.339144429555832 0.734500929704669 NA
Mmab 237.518298505373 -0.348563164098981 0.225340806277695 -1.5468266482966 0.121905052520062 0.53419151681927
Mvk 280.753110842921 0.0244853784920643 0.209347493842334 0.116960456715594 0.90689138931717 0.987096283689368
Gm34722 0 NA NA NA NA NA
Gm13790 0 NA NA NA NA NA
Fam222a 7.29778956566156 -0.506683387110485 1.18686136268652 -0.426910339353858 0.669444634432808 NA
Gm34844 4.00249108559126 -5.54881098793456 2.15322851223668 -2.57697265125414 0.00996698362079572 NA
Trpv4 29.7437994217525 -0.908671454012567 0.623991494615105 -1.45622410217796 0.145330678778657 NA
Gm26214 0 NA NA NA NA NA
Gltp 612.933067403557 0.0415626920370337 0.154866841204016 0.268376959934764 0.788409172508573 0.964346144557843
Gm34931 6.59726661833198 -0.317807062133719 1.30114965515121 -0.244250967500573 0.807036455766553 NA
Tchp 246.160803477092 0.0995758503350546 0.223155997290642 0.446216330925515 0.655440987424843 0.933083320545261
Mir7028 3.24954872893018 0.0298111173762373 1.74830901622688 0.0170514005816742 0.986395609985671 NA
Git2 963.947721291199 -0.196985121128251 0.136444665186453 -1.44369969217242 0.148823468071173 0.589655649706971
4930515G01Rik 11.7492536650695 0.537139848847487 0.945199244828066 0.568282139227898 0.569843404854092 NA
Ankrd13a 1596.15076667938 -0.159681603875587 0.111673580317372 -1.42989598275418 0.152746875190057 0.596753323290201
1500011B03Rik 125.827021936122 0.286527403542627 0.303776932825181 0.943216461098181 0.345570195274956 0.809737777390476
2610524H06Rik 151.844881112846 -0.0378903787398462 0.27854752737311 -0.13602841531992 0.891798817568489 0.984881459583143
Gm46920 0.246018008689287 1.29959585484756 4.98769678218535 0.260560317036382 0.794431595175445 NA
Gm7160 6.69225879104227 0.115567045676202 1.23513378531553 0.0935664193224853 0.925453586049847 NA
Gm13821 2.80500879790675 0.047280525327355 1.93417307716965 0.024444826518081 0.980497792604913 NA
Mir6240 0 NA NA NA NA NA
4930519G04Rik 0 NA NA NA NA NA
Gm9936 1.00117690674697 -0.202080235755532 3.02747191621007 -0.0667488390803987 0.946781653014523 NA
Oasl2 22.1433495822856 -0.267250259730655 0.69717122209015 -0.383335185479152 0.701471253852731 NA
Gm13822 0 NA NA NA NA NA
Oasl1 26.9503635710119 -0.20465664947204 0.62671834191135 -0.326552832087032 0.744006123756566 NA
2210016L21Rik 526.356718494607 0.00682765750230075 0.163320057713554 0.0418053826203989 0.966653844055493 0.995643844195248
Hnf1a 2.04984989984907 0.517749537807884 2.41146072172744 0.214703699356544 0.82999833817255 NA
Hnf1aos1 2.09125521169748 -0.890483271166282 2.35360778323528 -0.378348201220774 0.705171942538928 NA
Zcchc2 454.778240266745 0.252933923711081 0.181978156451437 1.38991365031539 0.164555100012438 0.618775511140398
Sppl3 1165.1632688631 0.0186461767034925 0.122112512681079 0.152696691715703 0.878637469798747 0.98198644025056
Rpl37rt 385.085742409772 -0.0608395335811785 0.182181588530933 -0.333949956588772 0.738417321671006 0.953307001451368
Acads 1378.02513771531 -0.0202980355209736 0.121479337004254 -0.167090437119053 0.867298890310679 0.979021003413475
Unc119b 937.558938237089 0.165033572786648 0.131930648322274 1.2509115575898 0.210966746700049 0.683774407666604
Mlec 9893.13222379979 -0.201792140324998 0.0837789558608954 -2.40862562980672 0.0160127141055179 0.17399997043873
Gm35465 0.473096166672234 -0.203632010331533 4.86650405332953 -0.0418435920529467 0.96662338399255 NA
Cabp1 5.17048963126792 -0.0703794346749723 1.40592056754172 -0.0500593250428311 0.960075112988859 NA
Gm35515 2.45651012945983 -0.83090118752295 2.18834281313751 -0.379694251985892 0.704172387456271 NA
Pop5 263.410125625172 -0.0724033233332155 0.218401006103745 -0.331515521035751 0.740255119116202 0.953713168676882
Rnf10 5753.20977208777 -0.0607205499936723 0.0895785160049554 -0.677847241746149 0.497868554032012 0.886400615190408
Gm20753 1.41180001296935 0.821246047448118 2.79804828501341 0.293506746058238 0.769134843834809 NA
Coq5 648.544710036498 -0.239204645061659 0.148621517733773 -1.60948864410164 0.107509536123867 0.50307509200526
Dynll1 5274.05179458092 -0.0337604697960724 0.100737708559021 -0.335132397579725 0.737525214820282 0.953185192905462
Gm13830 1.81132037820714 -0.627536411187582 2.35096864567089 -0.266926746276747 0.789525562999143 NA
Srsf9 1236.85347312565 0.213614042987274 0.124313132121255 1.7183546045555 0.0857319551138257 0.447805017275786
Gatc 346.923752512542 0.185961481254843 0.19044295653633 0.976468148977552 0.328832524329367 0.799786721931516
Triap1 398.421945076645 -0.0998283369187083 0.179616058413665 -0.555787371131362 0.578356219797946 0.915485921777759
Cox6a1 2855.62085040871 -0.0530440666635767 0.107783265041467 -0.492136387250556 0.622622930510904 0.928204406011505
4930401G09Rik 0 NA NA NA NA NA
Msi1 219.64860582758 0.414912276752529 0.233692583278499 1.77546189498904 0.0758216519508979 0.42079330629767
A930005G22Rik 0 NA NA NA NA NA
Phlpp1 692.189602266078 0.0175199334605207 0.145947337234582 0.120042844168926 0.904449208591084 0.986666030173498
Pla2g1b 1.21863867978745 0.466026067617458 2.9717401791614 0.156819250513673 0.875387300849398 NA
Sirt4 185.356324961985 0.110634389439676 0.250424058188344 0.441788182174045 0.658642491097515 0.933083320545261
Gm42007 6.86470099829711 -0.0997492062482263 1.26324165259569 -0.0789628857180756 0.937062143757488 NA
Gm24265 0.246018008689287 1.29959585484756 4.98769678218535 0.260560317036382 0.794431595175445 NA
Gm24407 0.219589670935591 1.21680402953831 4.99334317602736 0.243685239856954 0.807474605708225 NA
Pxn 5067.88051716709 0.066324802658572 0.103777172565903 0.639107821293292 0.522752792197156 0.894221072073489
Gm13840 4.27540763821583 1.6211680278945 1.61885945695955 1.00142604778014 0.316620876308264 NA
Rplp0 47337.6604878507 -0.0590601372604882 0.085833114153048 -0.688081026108162 0.491401758179934 0.882479760619225
Gcn1 3509.74096353247 0.261685779810972 0.113833647503916 2.29884384405735 0.0215138081407248 0.209982968769035
Mir7029 88.0517072340846 0.231484248532591 0.360246807161274 0.642571270392859 0.520502329961521 0.893391536862744
Gm41928 0.912275508543417 1.33049042972528 3.70669487574304 0.358942528135275 0.719638083850656 NA
1110006O24Rik 19.7833509215839 0.564844150426857 0.734666368258252 0.768844437191253 0.441985665318287 NA
Rab35 1335.98931543499 0.108173437153085 0.120718673060345 0.896078745820969 0.370210707713629 0.824876632043203
Mir7030 4.87344992578777 0.694266903940215 1.45091845472874 0.47850167021965 0.632293185796651 NA
Bicdl1 196.855824780921 0.0165125932917363 0.244285807215994 0.0675953854213728 0.946107728899503 0.991503148185118
Cit 388.192225548774 0.5025857291897 0.18672685165505 2.69155573895796 0.00711196129114695 0.0997762240630772
Gm42008 0.465607679624878 2.24226973849256 4.79410330801385 0.467714105105823 0.639989052859007 NA
Gm36185 0.528080740074732 -0.198771255427254 4.66480559828298 -0.0426108336648407 0.96601175931961 NA
Prkab1 880.996357214898 -0.160086459317553 0.133413611403979 -1.19992598680811 0.230168086379417 0.706076011645118
Gm13842 0 NA NA NA NA NA
Tmem233 0 NA NA NA NA NA
Bcl2 202.758816479432 0.391311036862361 0.241948345742631 1.61733297105744 0.105806425887567 0.498538460195839
C330018A13Rik 0.246018008689287 1.29959585484756 4.98769678218535 0.260560317036382 0.794431595175445 NA
Ccdc60 0 NA NA NA NA NA
Gm36552 0 NA NA NA NA NA
Gm36502 0 NA NA NA NA NA
Gm52827 0 NA NA NA NA NA
B230112J18Rik 0 NA NA NA NA NA
Gm36841 2446.9160918329 -0.522332891655025 0.111783350027937 -4.6727253345376 2.97229135751736e-06 0.00022196204939627
Hspb8 11148.6556313534 -0.522895787167173 0.0944647097494358 -5.53535588638481 3.10597030684335e-08 3.90643879469473e-06
Gm42009 3.9558138280921 0.909132382965268 1.66059728065139 0.547473125217122 0.584053728998107 NA
Srrm4os 299.290818592768 0.290777450037686 0.20578397591799 1.41302280092774 0.157649020067818 0.606811181136207
Mir3473f 0 NA NA NA NA NA
Srrm4 221.597912772559 0.0505551726916552 0.232280769772004 0.217646827764854 0.82770429570475 0.971673424770257
Gm29843 0 NA NA NA NA NA
Gm29926 0 NA NA NA NA NA
Gm42010 0 NA NA NA NA NA
Gm29972 0 NA NA NA NA NA
Gm30028 0 NA NA NA NA NA
Gm42011 0 NA NA NA NA NA
Suds3 1852.00927820715 0.0220090071519566 0.107697905455001 0.204358729716916 0.838073178502282 0.973069211273901
Taok3 444.389640604858 0.110200219937195 0.178074694196428 0.618842674050232 0.536020006477535 0.899822850657121
Pebp1 7591.15083556402 -0.00499833219506146 0.0911182090659076 -0.0548554701228386 0.956253608122287 0.994109935706014
Gm37053 0 NA NA NA NA NA
Gm52828 0.246018008689287 1.29959585484756 4.98769678218535 0.260560317036382 0.794431595175445 NA
Vsig10 208.305595159947 0.100060115699766 0.238173051419154 0.420115185591141 0.674401309738322 0.938070945521163
Gm42012 3.28920770556357 1.14916418395262 1.93680327235848 0.593330360575683 0.552960084135047 NA
Wsb2 3285.98800762403 -0.0821888009290617 0.0955126374925861 -0.860501846527287 0.389512466082673 0.834066172525653
Rfc5 664.217917639922 0.147168660217967 0.147645591218584 0.996769757927208 0.318876280722749 0.789976610082244
Gm15728 16.7115163455593 -0.160989965663308 0.791282104674165 -0.203454576708265 0.838779745661407 NA
Gm52829 0 NA NA NA NA NA
Ksr2 3.65268334810521 0.809576816755529 1.67129701522688 0.484400324645843 0.628101788073743 NA
Gm42013 0 NA NA NA NA NA
Gm30360 3.63548983261389 -1.49666093806172 1.73117565191088 -0.86453441995311 0.387294380556705 NA
Tfap2d 0 NA NA NA NA NA
Kdsr 738.630709451675 0.194846481975882 0.144659340495426 1.3469332938238 0.17800171750136 0.635699575775375
Nos1 81.7572036157294 -0.987310386047611 0.391408237047967 -2.52245684325396 0.0116538249081721 0.139979312415151
Gm26995 3.69796289306374 -2.0303226764872 1.86420160401589 -1.08911110907396 0.276104891578107 NA
Fbxo21 748.383123923561 0.300467066414033 0.141334212755493 2.12593299637816 0.0335088389753488 0.271632029840805
Tesc 0.719114175361521 0.819539209483626 3.76069907933193 0.217922038481529 0.827489855558407 NA
Fbxw8 2906.73128205219 -0.0107930374369772 0.0974644478491461 -0.1107381991604 0.911823953703112 0.987270374668909
Gm30466 230.881704720924 -0.162371381894189 0.231471588616923 -0.701474348814825 0.483007037306313 0.87876191148248
Gm26411 0 NA NA NA NA NA
Gm30522 0 NA NA NA NA NA
Hrk 0 NA NA NA NA NA
Rnft2 167.916009446622 -0.219623395459954 0.263398821777566 -0.833805534807669 0.404390575906474 0.84349026437984
Vps4b 1655.88811104572 -0.0568685745730549 0.115473290592762 -0.492482497737183 0.622378291817913 0.928204406011505
Spring1 351.286822266088 -0.0123216515227246 0.189689469706781 -0.064956961194373 0.948208267836022 0.992105827263333
Gm25076 1.93239226599672 1.38372142067949 2.30502323135381 0.600306930471492 0.548301700768362 NA
Gm46942 0.246018008689287 1.29959585484756 4.98769678218535 0.260560317036382 0.794431595175445 NA
Gm30604 0.507012991473285 -2.57516603197934 4.89766499568404 -0.525794645866684 0.599030895000854 NA
Gm30657 0 NA NA NA NA NA
Gm30746 1.87740769259422 1.41348968398789 2.47840064910963 0.570323318990291 0.568458427640908 NA
Gm46921 0 NA NA NA NA NA
Med13l 1273.63611321228 0.0926700253770302 0.127309941346056 0.727908790132367 0.466669421963816 0.870331187840426
Gm42015 0 NA NA NA NA NA
4930413E15Rik 0 NA NA NA NA NA
Serpinb5 0 NA NA NA NA NA
Gm30895 0 NA NA NA NA NA
Gm31034 0 NA NA NA NA NA
1700081H04Rik 0 NA NA NA NA NA
Gm31129 0 NA NA NA NA NA
Gm7538 0 NA NA NA NA NA
Gm31190 0.219589670935591 1.21680402953831 4.99334317602736 0.243685239856954 0.807474605708225 NA
Gm42016 0 NA NA NA NA NA
Gm31314 0 NA NA NA NA NA
AW549542 1.81132037820714 -0.627536411187582 2.35096864567089 -0.266926746276747 0.789525562999143 NA
Tbx3os1 30.3337446204298 -0.513979676996226 0.594301958113324 -0.864846009641144 0.387123314242722 NA
Serpinb12 0 NA NA NA NA NA
Gm16063 0 NA NA NA NA NA
Gm16064 0 NA NA NA NA NA
Tbx3 325.603136675409 -0.224762407134738 0.19659178245465 -1.14329502651814 0.252916119261919 0.730979615153282
Tbx3os2 0.253506495736643 -1.62270214107623 4.99359295062115 -0.324956831107827 0.745213743852456 NA
Gm42017 0 NA NA NA NA NA
Tbx5 1.94413654883429 0.40012846051028 2.66817717509715 0.149963227421624 0.880793627383749 NA
Gm5563 0 NA NA NA NA NA
Gm31773 0 NA NA NA NA NA
Gm38554 0 NA NA NA NA NA
Gm42018 0 NA NA NA NA NA
Serpinb13 0 NA NA NA NA NA
Gm42019 0 NA NA NA NA NA
Rbm19 1156.75496441727 0.052842495075659 0.127587407897916 0.414167008690535 0.678751801344203 0.940249156569491
Gm10390 133.370359304291 0.119343460055528 0.293361975694994 0.406812981719242 0.684145351402481 0.9414033782434
Gm31836 0 NA NA NA NA NA
Gm27199 0 NA NA NA NA NA
Gm31976 0 NA NA NA NA NA
Lhx5 1.28323963813241 -0.807927698081 2.73180697050463 -0.295748457634163 0.767422187778542 NA
Sdsl 28.6160187023923 -0.201851740650306 0.614864581080277 -0.328286498948541 0.742695051321038 NA
Sds 7.07819989472597 -0.617313031363422 1.20661034262432 -0.511609265689534 0.608924499405133 NA
Plbd2 1300.89225747285 -0.163844547109781 0.129128438050651 -1.26884944620419 0.204494765728131 0.674942845442138
Serpinb3a 0 NA NA NA NA NA
Slc8b1 295.707259105968 -0.124243005601088 0.207792464444878 -0.597918725941321 0.549894164359605 0.904613156715024
Tpcn1 1990.52599618531 -0.0829943244983497 0.110597257472973 -0.750419372005053 0.453002167260966 0.865670676142481
Iqcd 21.5752612429031 -0.404316754199814 0.699254951989051 -0.578210784277927 0.56312181874161 NA
Rita1 151.08221369374 0.310148262099827 0.276170723101125 1.1230309231086 0.261424361419727 0.740650725020117
Ddx54 2929.6560753918 0.084134218481706 0.0981445897877346 0.857247645169948 0.391308036053264 0.835029074085909
Cfap73 11.8327944741208 0.528807785770226 0.946287859460831 0.558823386016519 0.576282260463115 NA
Rasal1 18.1786495546055 -0.121634694332782 0.786362666250728 -0.154680148935248 0.877073480476941 NA
Dtx1 1.24932281333136 0.301671792464519 2.94252992972122 0.102521231616869 0.918342961245936 NA
Oas2 0 NA NA NA NA NA
Oas3 2.56435137836971 -0.756754592358351 1.99414193410162 -0.379488831470402 0.704324896355471 NA
Serpinb3d 0 NA NA NA NA NA
Oas1e 5.33544335147542 -0.0708174739136372 1.41674050792032 -0.0499861996729326 0.960133385639714 NA
Oas1c 5.00588453373483 -0.202068362234692 1.41969659754584 -0.142332074743292 0.886817712443485 NA
Oas1b 2.20696651033481 1.56563924940771 2.32125752399019 0.67447891206677 0.500006888232351 NA
Oas1f 0 NA NA NA NA NA
Oas1h 0 NA NA NA NA NA
Oas1g 0.219589670935591 1.21680402953831 4.99334317602736 0.243685239856954 0.807474605708225 NA
Oas1a 0.692685837607826 0.747876126042958 4.13254977624136 0.180972079354642 0.856389491578143 NA
Oas1d 0 NA NA NA NA NA
Rph3a 2.069082669734 -1.07216835671781 2.61290127891796 -0.410336343500054 0.6815592353044 NA
Gm32185 1.06577786509193 -1.87567508322185 3.50717148772049 -0.534811340075349 0.59278032067615 NA
Serpinb3b 0 NA NA NA NA NA
Ptpn11 6104.46975318244 -0.0931392044995819 0.0881398052142605 -1.05672124272533 0.290638827154725 0.764760415442181
Rpl6 23693.1460495441 -0.0293859199866297 0.0889824081613821 -0.330244152679417 0.741215487457301 0.954050448898814
LOC115490270 31.5192853042721 0.0936126311017718 0.581284737515694 0.161044364422598 0.872058458889388 NA
Hectd4 659.238815717549 0.216212432926597 0.193578067449028 1.11692629116431 0.264025842216813 0.744338175984941
Gm52784 5.93709989298459 0.283597652427907 1.31067225878232 0.216375719046181 0.828694891368002 NA
Gm24671 0 NA NA NA NA NA
Trafd1 708.138402617032 -0.069513369741408 0.14433223783431 -0.481620535955438 0.630075535093764 0.929442599324143
Gm42020 36.6273018750902 0.10998714894241 0.53983308135296 0.203742884127726 0.83855442833188 0.973069211273901
Naa25 2564.6724001515 0.0841841194840427 0.100503011027385 0.83762783446462 0.40223975513986 0.841807886199105
Erp29 1822.0262285411 -0.230712462584455 0.118777895589661 -1.94238550396187 0.0520904488552535 0.347957105385618
Serpinb3c 0 NA NA NA NA NA
Tmem116 55.0158858243516 -0.884316706432183 0.49305267720558 -1.79355421299835 0.072884350248558 0.41435995791587
Adam1b 15.7106880614867 -0.201150130829955 0.847440172643908 -0.237362043154494 0.81237593353937 NA
Adam1a 52.5193183434197 -0.147050258243497 0.456047320935871 -0.322445175079048 0.747115465393858 0.95545483373445
Mapkapk5 800.560565857893 -0.0824850109703378 0.138362604700723 -0.596151042030122 0.551074328348184 0.905386011213046
Aldh2 4454.93640921017 -0.0999275883973837 0.0919246631827224 -1.08705960878805 0.277010466900161 0.751234362476738
Acad12 79.8201868972665 -0.365680223182595 0.390484880064186 -0.936477292340965 0.349027498734362 0.811268250142816
Acad10 218.471025013632 -0.291827445481337 0.232619780807678 -1.25452549421242 0.209651065229455 0.681785357202703
Brap 1976.56635975352 0.0719490673056311 0.106255329185259 0.677133729266287 0.49832111020051 0.886400615190408
Atxn2 1956.05275496099 0.0886528845451474 0.125229189328821 0.707925085359826 0.478991780744324 0.876325351176351
Sh2b3 1604.76610519949 0.284390566631874 0.112002457927496 2.53914576424717 0.01111235141458 0.135483753896469
Serpinb11 0 NA NA NA NA NA
Mir7031 6.08672801642297 0.881859176356411 1.30970441328982 0.673326872390458 0.500739360400888 NA
Gm32422 0.246018008689287 1.29959585484756 4.98769678218535 0.260560317036382 0.794431595175445 NA
Pheta1 469.26903726761 0.0656379069597797 0.173375657567063 0.378587789548197 0.70499399090717 0.946659248452531
Cux2 12.9827806754501 -0.539732042041786 0.904815516209487 -0.596510595113209 0.550834177983745 NA
Gm52785 1.09794835467796 3.48628187248726 3.7077277657687 0.940274500375697 0.34707677590982 NA
Gm52786 0 NA NA NA NA NA
Myl2 26.3429648776704 -0.479141177615615 0.646765186410591 -0.740827100287736 0.458798281212487 NA
Ccdc63 0.692685837607826 0.747876126042958 4.13254977624136 0.180972079354642 0.856389491578143 NA
Ppp1cc 4726.90115844935 0.0910545545953588 0.0972614388595171 0.936183503586417 0.349178715195377 0.811268250142816
Gm52787 13.1443303687291 1.35192231568598 0.926883064378901 1.45856836492303 0.144683945962641 NA
Tfap2b 0 NA NA NA NA NA
Serpinb7 5.47149221335971 0.0610960634377647 1.36077250581303 0.0448980730994864 0.96418855274135 NA
Hvcn1 115.401943014852 0.0762486861917554 0.314487594521303 0.242453716839983 0.808428615666484 0.967030343461874
Tctn1 256.190114682728 0.115973823040655 0.217564678159274 0.53305446463949 0.593995878753268 0.919988738164532
1700112N08Rik 0 NA NA NA NA NA
Pptc7 617.941990529388 0.0786033116158615 0.151526732007121 0.518742208550817 0.603940523421494 0.922463554646495
Rad9b 225.616689901284 -0.087863501623897 0.229246557849606 -0.383270756377238 0.701519019823987 0.945588845110717
Vps29 2137.78546112934 -0.0275643608297078 0.111642725049269 -0.246897957905841 0.804987196769125 0.965511710727314
Fam216a 846.564447042 0.105945678628612 0.139073040140099 0.761798825436511 0.446180081531362 0.862824050631704
Gpn3 539.806342910712 0.138587960312245 0.159793907712899 0.86729189050965 0.385782098862063 0.831908470528241
Gm32853 130.157641186907 0.183785930840535 0.2947685936553 0.623492240341766 0.53296109987151 0.899011323524436
Arpc3 2257.28351823145 0.0478646846162878 0.108193893939136 0.442397282079651 0.658201745450071 0.933083320545261
Gm24553 0 NA NA NA NA NA
Anapc7 1563.6704304107 -0.193937886569173 0.116098071324527 -1.67046604957856 0.0948271911350398 0.471818014878228
Atp2a2 14967.1195944091 -0.0203647958054991 0.0845159812946846 -0.240957928826414 0.809587723818024 0.967356654652325
1700040P09Rik 0 NA NA NA NA NA
Ift81 481.199389078512 0.103812856389554 0.168525066895132 0.616008397457892 0.537888977508322 0.90073882391973
Gm32988 0 NA NA NA NA NA
P2rx7 73.1361856699633 0.349734099393424 0.390698239394589 0.895151459948627 0.370706128431384 0.825211064966493
Mir8115 2.37157160786791 1.78122483482321 2.14232061185329 0.831446434752964 0.405721476398123 NA
P2rx4 243.622687021626 -0.202372964048151 0.224255920490302 -0.902419715857193 0.366833951675853 0.822234658567037
Camkk2 680.567039880457 0.217792355397286 0.147289320056347 1.47867038366371 0.139228431439398 0.570685320176698
Anapc5 3839.26416599797 0.145918145546035 0.0930696266794622 1.5678385178076 0.11691882322711 0.524525058645276
Serpinb2 423.060519446506 0.0607138246336919 0.17852958455907 0.34007710701642 0.733798461374912 0.952239590456184
Gm33044 1.94588288404931 -4.50271868810315 2.78396040250308 -1.61737885497751 0.105796527188876 NA
Rnf34 591.844623206389 0.00756997274333045 0.154904422524535 0.0488686676594494 0.961023958601908 0.995388392576331
Kdm2b 936.851729503721 0.128329295928945 0.130797803371196 0.981127301998751 0.326529968370892 0.797667747740119
Gm33118 21.4528802860744 0.202145189647111 0.715407459013248 0.282559521990345 0.777514513040227 NA
A930024E05Rik 84.5813127391869 -0.083872483945117 0.360330336706414 -0.232765535957228 0.815943476217113 0.969342742729386
Gm2479 1.84523720300819 -1.48085692829822 2.50236630296702 -0.59178263651584 0.553996151829635 NA
Orai1 646.669277405938 -0.491282347545977 0.164230555536783 -2.9914186549527 0.00277684508559318 0.0524563963599934
Morn3 6.81146276010964 -1.09106634947109 1.3589502675931 -0.802874377002426 0.422047347270421 NA
Gm42023 7.10462823247967 -0.606807993814766 1.21039477191957 -0.501330646738027 0.616138440189043 NA
Tmem120b 411.834717978691 -0.555972915140415 0.184774828948225 -3.00892128167632 0.00262177036046351 0.050108426426743
Serpinb10 6.45521562544246 0.59180246231589 1.36638262765274 0.433116207963305 0.66493034847317 NA
Rhof 239.779564757412 0.122461691416586 0.233793857168387 0.523802006176685 0.600416257895494 0.92141927087829
Setd1b 512.42351891583 0.139367580928246 0.172021342013985 0.810176105456238 0.417838968500845 0.850648287596614
Hpd 0 NA NA NA NA NA
Psmd9 745.797765390949 0.0320339537992894 0.152770826527355 0.209686329042367 0.833912496181265 0.972859902123371
Wdr66 4.48002033505671 2.88287202229179 1.73265070607597 1.66385066082984 0.0961422770065146 NA
Gm15860 19.4629382826042 -0.426411273578915 0.740094043125306 -0.576158229538296 0.564508235829223 NA
Bcl7a 992.235096655593 0.554890354541713 0.130821496430329 4.24158391153421 2.21947878858097e-05 0.0011830069468652
Gm23458 6.32913177117503 0.137837935890131 1.32055570968942 0.104378736072065 0.916868796653029 NA
Mlxip 642.315646123148 0.175145623602529 0.164455841452869 1.06500092702833 0.286875510246683 0.760840638684364
Il31 0 NA NA NA NA NA
Serpinb8 126.055514618804 -0.139465104246811 0.299814118701915 -0.465171903346793 0.641808357637685 0.929520023415063
Lrrc43 0 NA NA NA NA NA
B3gnt4 43.2562687768266 -0.235968308598754 0.502393113331994 -0.469688581186462 0.638577527219031 0.929520023415063
Diablo 1005.80114944685 0.0985005872782398 0.130545937584786 0.754528169168543 0.450532137303157 0.864872109338957
Mir7647 0.492036017378574 2.31522614641996 4.88702490887519 0.473749610364241 0.635678471429986 NA
Vps33a 1228.9142301463 -0.171239850411885 0.124043201719918 -1.38048557307102 0.167437188631347 0.622915000154709
Clip1 1479.25357912499 -0.231608730987972 0.118407939321467 -1.95602366121055 0.0504623668564708 0.340790900360791
Zcchc8 882.545562557624 0.121034949884268 0.13341649817594 0.907196272867661 0.364303014351851 0.820458302407785
Rsrc2 1888.86010662583 -0.00715589345055595 0.114093047797925 -0.0627198027282964 0.949989628141178 0.992105827263333
Kntc1 715.881729290044 0.328853332839379 0.161171744344588 2.04039072839148 0.041311424622601 0.306903215667799
Hcar2 0 NA NA NA NA NA
Gm15389 0.282062731385445 -1.70046035895735 4.9882716977672 -0.340891687940433 0.733185122505703 NA
Hcar1 2.44578895115533 0.246650691865792 2.43980536607966 0.101094413224493 0.919475512927335 NA
Denr 2692.36285938026 0.0876667161207537 0.114107335234707 0.768282914857595 0.442319122720702 0.86075875461777
Ccdc62 27.8855418068733 0.0562773711834757 0.61923695533529 0.0908818033203524 0.927586509196117 NA
Hip1r 1179.19512735018 -0.0262495224196582 0.122405193392019 -0.214447783564138 0.830197882364393 0.971713291528617
Gm46922 0.219589670935591 1.21680402953831 4.99334317602736 0.243685239856954 0.807474605708225 NA
Mir7032 1.16578200428006 0.374216222792233 3.28145998665903 0.11403955078338 0.909206440948171 NA
Vps37b 1058.93509176965 0.105320304504323 0.12642010950864 0.833097716128188 0.404789621545331 0.84357455155889
Gm34086 106.407025073573 0.0604587856709848 0.32335460133124 0.186973636441473 0.851681303481382 0.97605518512253
Abcb9 53.9913748754423 -0.349330363675864 0.449199709650276 -0.777672728123166 0.436761973654294 0.858769362437789
Gm16001 45.357488996141 -0.314693581159887 0.487044915933116 -0.646128459337212 0.518196165875539 0.891917483086432
Gm24267 0 NA NA NA NA NA
Ogfod2 147.202472221653 -0.0373049105251946 0.281302382462257 -0.132614982492016 0.89449788276772 0.984895610745168
Arl6ip4 1022.76555840065 -0.104130929376954 0.141894364719413 -0.733862331903498 0.463032646578427 0.869835151289584
Pitpnm2 449.988173897007 0.0875506785193448 0.181009785431698 0.483679256955869 0.628613516664119 0.929053916857721
Gm52788 33.9514620538677 -0.181316681370721 0.573373956323769 -0.316227619638057 0.751829745143141 NA
LOC115490137 1.69386274435479 0.199324743176127 2.4006284468661 0.0830302346189123 0.933827498860959 NA
Pitpnm2os2 0.246018008689287 1.29959585484756 4.98769678218535 0.260560317036382 0.794431595175445 NA
Pitpnm2os1 0 NA NA NA NA NA
Mphosph9 443.704896648321 0.250981202577559 0.172808760513003 1.45236388382448 0.146400452959997 0.585520137947122
2810006K23Rik 253.042227784699 0.0576830642176905 0.218932888291255 0.263473727807183 0.792185470557962 0.964346144557843
Cdk2ap1 3118.32312480346 0.157403210507786 0.0969909014773945 1.62286573390053 0.104618110023519 0.495217715918528
Gm22438 0 NA NA NA NA NA
Sbno1 2703.58564220017 0.159964920193316 0.100449972428126 1.59248346541631 0.111276115392832 0.511862990857372
Kmt5a 2660.14514169579 -0.0259249731665986 0.0992983774845008 -0.261081538524083 0.794029628201698 0.964629130055731
Rilpl2 285.013294433873 0.297625792405644 0.210677236785206 1.41270977798653 0.157741075374678 0.607002560043512
Gm52789 125.83522770252 -0.134235705905184 0.299959277156338 -0.447513099703933 0.654504631703312 0.933068700564721
Snrnp35 597.698380103682 -0.121215187571296 0.158122327915525 -0.766591215606524 0.443324599937693 0.86139695502673
Rilpl1 703.076275369685 -0.318655739301686 0.146647613311921 -2.17293505230052 0.0297852058410666 0.252997797007827
Tmed2 6709.8411395103 -0.0493665990704001 0.0905658137182189 -0.545090879699888 0.585691015019225 0.918176008456773
Ddx55 328.748385401357 0.0769908536642726 0.194636866818015 0.395561513720106 0.69242853367193 0.942417050992806
Eif2b1 1095.7491038514 -0.0873795926486486 0.125453987622755 -0.696507096381843 0.486111314695205 0.879703709362988
Gtf2h3 662.932251233384 0.0895079218847459 0.147466005624925 0.606973258042986 0.543868659309601 0.903213054547194
D830032E09Rik 0 NA NA NA NA NA
Tctn2 245.89712174673 -0.00463407201583257 0.222259966789825 -0.0208497827240956 0.983365485484918 0.997196815493956
Atp6v0a2 3132.94169611387 -0.14447856344503 0.0985511877297302 -1.46602559312885 0.142641314624185 0.577248424804279
Dnah10 14.0964918930731 0.209949737700228 0.90705994339815 0.231461811568579 0.816956049893693 NA
Ccdc92 111.429928565284 0.350484043172761 0.337996986605281 1.03694428371358 0.29976182413278 0.775587144898539
Zfp664 2598.22388199466 0.23329975479159 0.100432492479642 2.32295095970939 0.0201817870701693 0.201508678977777
Gm32449 1.5007014111729 -0.160593423821594 2.52833653082041 -0.063517424149816 0.949354484793984 NA
Gm40320 3.44271006211208 0.196417074506263 1.70262952368071 0.115361017634449 0.90815897604348 NA
Gm40321 0 NA NA NA NA NA
Gm32529 0 NA NA NA NA NA
Rflna 26.9861483145351 0.166857516446393 0.638235013796157 0.261435854880386 0.793756409995751 NA
Gm41929 0 NA NA NA NA NA
Ncor2 4906.31617380361 0.227000742336705 0.104841291875435 2.16518452106075 0.0303735572527163 0.255873128019651
Gm32585 4.22429729792345 -0.0393780203836203 1.53937887710604 -0.0255804603851971 0.979591971324141 NA
Scarb1 552.704375941889 0.0931031617326514 0.163010852573342 0.571147014219575 0.567899991703493 0.91231247244684
Gm32701 0 NA NA NA NA NA
Gm40323 0 NA NA NA NA NA
Gm40324 1.2525555045885 -0.655105303969402 3.19272383197119 -0.205186962119721 0.837426055456432 NA
Ubc 78904.9866567279 0.0636432831491095 0.0773653515469812 0.822632895430731 0.410716786133237 0.848049723441584
n-TAtgc10 0.219589670935591 1.21680402953831 4.99334317602736 0.243685239856954 0.807474605708225 NA
n-TDgtc15 0 NA NA NA NA NA
n-TFgaa7 0 NA NA NA NA NA
Gm32651 0 NA NA NA NA NA
LOC115487113 0 NA NA NA NA NA
n-TDgtc14 0.507012991473285 -2.57516603197934 4.89766499568404 -0.525794645866684 0.599030895000854 NA
n-TAtgc5 0 NA NA NA NA NA
Dhx37 814.827244901644 0.275139917866205 0.138703924009599 1.98364912767114 0.0472949684328677 0.330627907694838
Bri3bp 1068.88667292756 0.171064664112731 0.125723403424842 1.3606429626684 0.173626547573396 0.631296340191357
Gm40325 0.528080740074732 -0.198771255427254 4.66480559828298 -0.0426108336648407 0.96601175931961 NA
Aacs 972.561256393095 0.210116880201515 0.131993046660354 1.59187840206605 0.111412029316561 0.511903212098837
Tmem132b 3.72873567010915 1.22232839439181 1.84679201803933 0.661865755565432 0.508057260059956 NA
Gm32811 0 NA NA NA NA NA
Gm51294 0 NA NA NA NA NA
Gm40327 0 NA NA NA NA NA
Gm22159 0 NA NA NA NA NA
Gm4868 0 NA NA NA NA NA
Gm40328 0 NA NA NA NA NA
Gm32986 0 NA NA NA NA NA
1700048F04Rik 0.253506495736643 -1.62270214107623 4.99359295062115 -0.324956831107827 0.745213743852456 NA
Gm40329 0 NA NA NA NA NA
Gm23151 0 NA NA NA NA NA
Gm40330 0 NA NA NA NA NA
Gm24839 0 NA NA NA NA NA
Gm33239 0 NA NA NA NA NA
1700081B01Rik 0 NA NA NA NA NA
Cdh7 0 NA NA NA NA NA
Gm33347 0.282062731385445 -1.70046035895735 4.9882716977672 -0.340891687940433 0.733185122505703 NA
Gm40331 0 NA NA NA NA NA
4933438B17Rik 0 NA NA NA NA NA
Gm33491 0 NA NA NA NA NA
4930572K03Rik 0 NA NA NA NA NA
4930548G05Rik 0 NA NA NA NA NA
Tmem132c 0 NA NA NA NA NA
Tmem132cos 0 NA NA NA NA NA
Slc15a4 549.844906927434 -0.229953421109192 0.159500104100037 -1.44171329797357 0.149383270616228 0.59053138519313
Glt1d1 0.253506495736643 -1.62270214107623 4.99359295062115 -0.324956831107827 0.745213743852456 NA
Gm41930 0 NA NA NA NA NA
Tmem132d 0 NA NA NA NA NA
Gm33738 0 NA NA NA NA NA
Gm38612 0 NA NA NA NA NA
Fzd10os 1.78701993834855 -0.750729235527408 2.76019685890107 -0.271983946763239 0.785634362841507 NA
Fzd10 5.6360973108928 0.173075185097626 1.34868779399801 0.128328576760206 0.897888951083722 NA
Gm33931 0 NA NA NA NA NA
Gm33995 0 NA NA NA NA NA
Piwil1 0 NA NA NA NA NA
Rimbp2 0 NA NA NA NA NA
Gm42875 0 NA NA NA NA NA
Cdh19 5.80853951814765 -0.0820634858312596 1.34172762374294 -0.0611625522043971 0.951229752883923 NA
Gm34057 0 NA NA NA NA NA
Stx2 598.006861507292 -0.107075812219304 0.15973676263604 -0.67032667028113 0.502649569080473 0.88701409495087
Ran 14320.3723347362 0.275542360191819 0.0892444455087465 3.08750150915347 0.00201846746816962 0.041581589883069
Gm38615 2.28867234066959 -0.659199597707008 2.50306042569353 -0.263357444726634 0.792275087315549 NA
Adgrd1 154.27470292538 0.0239232193313937 0.283676629669443 0.0843327113667082 0.93279190511978 0.989667776794984
Gm52830 0 NA NA NA NA NA
Gm46923 0 NA NA NA NA NA
Gm34145 0 NA NA NA NA NA
Gm34468 0 NA NA NA NA NA
Gm40333 0 NA NA NA NA NA
n-TKctt7 0 NA NA NA NA NA
Gm40332 0.846188194156334 -3.30026272248104 4.11826154978846 -0.801372783778282 0.422915866275059 NA
Sfswap 1285.52043848071 0.146312401627884 0.124567434063839 1.17456382342195 0.24016926375644 0.718724103912172
Mmp17 24.2275865131173 0.453292167760184 0.670586294797072 0.67596396060757 0.499063526938716 NA
Gm6139 1037.97728355551 0.0335848714548033 0.127653138154818 0.263094757718149 0.792477544392045 0.964473363973293
Zfp11 119.796465978633 -0.0296708401063877 0.307034897699718 -0.0966367026311321 0.923014908401575 0.98836353671858
Septin14 0.473096166672234 -0.203632010331533 4.86650405332953 -0.0418435920529467 0.96662338399255 NA
Mrps17 1117.37133731616 0.0215672740905496 0.128426588750068 0.167934648895189 0.866634691329407 0.979021003413475
Nipsnap2 1795.94799567896 -0.261588898653687 0.109881877306767 -2.38063732678489 0.0172827178824721 0.182473938879886
Psph 1643.35064906215 0.0178672865611089 0.114060880186424 0.156646928656926 0.875523115352075 0.981101312184258
Cct6a 11000.9403815287 0.0584400246021111 0.0933327242181027 0.626147207120481 0.531218390928057 0.8978170820373
4921525D07Rik 0 NA NA NA NA NA
Gm23245 6.60732026945034 1.0365411320997 1.27698547554473 0.811709414046026 0.416958391222425 NA
Snora15 3.5277372272055 1.83776003555899 1.88875798478544 0.97299921449055 0.330553692500788 NA
Sumf2 587.891130691042 0.130264896921971 0.154735643725957 0.841854493155274 0.399869405219279 0.840644414246672
Phkg1 17.6352432177617 0.0817560007868794 0.771776017807321 0.105932289810138 0.915636074634044 NA
Chchd2 6403.10745879527 -0.188097555217981 0.127681815769479 -1.4731741876038 0.140704073309603 0.574762109149028
Zbed5 1074.1930120359 -0.00568543691028772 0.136073376329398 -0.0417821403690665 0.966672372499932 0.995643844195248
Nupr1l 2.49651772876761 0.354295604610942 2.01233351246095 0.176062070435661 0.860245178805199 NA
Vkorc1l1 1222.90628145166 0.0932772425903553 0.121381514594125 0.768463327404138 0.442211969886341 0.86075875461777
Gusb 1487.13533197653 0.0148909840630937 0.114202535888839 0.130391010560292 0.896257078407036 0.985637337749117
Asl 493.483883382031 0.010528114499515 0.16966345739212 0.0620529291418529 0.950520681817748 0.992222093167314
Dsel 437.628765497207 0.0873885103697801 0.173103035177337 0.504835228800317 0.613674570109233 0.924983442891519
Gm40334 0 NA NA NA NA NA
Crcp 593.005031031202 0.0845864884807756 0.157034198904774 0.538650109789582 0.590128304417454 0.918703542751081
Tpst1 353.78854215434 0.211317323907918 0.18882008294249 1.11914644149521 0.26307766992356 0.742667381642843
Kctd7 192.886623060948 -0.394122954921046 0.245990732289839 -1.60218619316385 0.10911444227854 0.506388920082099
Rabgef1 884.279805956471 -0.107611319629429 0.133991701279587 -0.803119287252629 0.421905790830253 0.850866556258352
Tmem248 1328.70926328332 -0.0159202053385457 0.118390906511903 -0.134471521568635 0.893029729032201 0.984881459583143
Gm6598 1.46465668847674 0.890936620207606 2.76539444121406 0.322173432812885 0.747321309901624 NA
Sbds 1269.03179317041 -0.13263873553354 0.126693408317177 -1.04692688668915 0.295133300272682 0.770085761475835
Tyw1 742.975345230191 0.195043258517702 0.141890242275105 1.37460656483721 0.169253452249753 0.625566204766274
Caln1 5.75576453146922 -0.424484603277325 4.60203185056844 -0.092238519215136 0.926508534568208 NA
Gm32810 0 NA NA NA NA NA
Gm40336 0 NA NA NA NA NA
A330070K13Rik 0 NA NA NA NA NA
Gm40337 0 NA NA NA NA NA
Galnt17 926.547790211229 -0.153337652650651 0.134121536026211 -1.14327390808204 0.252924884602449 0.730979615153282
Gm40338 1.25468340248361 -0.76652957004155 2.75122014164077 -0.278614407636754 0.780540754685 NA
Gm29681 0 NA NA NA NA NA
Auts2 1581.43318580058 0.0470799469883833 0.111953398831419 0.420531645129212 0.674097116830897 0.938070945521163
4930563F08Rik 0.253506495736643 -1.62270214107623 4.99359295062115 -0.324956831107827 0.745213743852456 NA
Gm36528 0 NA NA NA NA NA
LOC115490285 0 NA NA NA NA NA
Gm22331 0 NA NA NA NA NA
Gm36667 0 NA NA NA NA NA
Gm40339 0 NA NA NA NA NA
Gm40340 0 NA NA NA NA NA
Gm15627 0.747670411010323 0.755482605351646 3.70913822828018 0.203681437265265 0.83860244902868 NA
Castor2 867.637590401695 -0.550596160240586 0.143460016148147 -3.83797642732732 0.000124052387430856 0.00485031240962933
Rcc1l 505.074829729239 0.0926068895929625 0.163752288759353 0.565530352550098 0.571713085220422 0.913049708496317
Gtf2ird2 159.394167638014 0.0678674996727121 0.268899496065118 0.252389835852563 0.800739755721388 0.964855868214881
Ncf1 43.4185654676186 -0.661677702712528 0.569071923892673 -1.16273123823505 0.244938563250171 0.723959826815286
LOC115490142 15.292576468217 -0.200699325965757 0.886161763966391 -0.226481590750928 0.82082687573157 NA
Gtf2i 4741.25676422648 -0.00405765464367326 0.0937641471168861 -0.0432751192053718 0.965482224635001 0.995643844195248
Pkhd1 257.461534984837 -0.0950292690833126 0.235508436943386 -0.403506856555448 0.686575391710586 0.941480295174673
Gm41932 0 NA NA NA NA NA
Mir3965 0 NA NA NA NA NA
Gm46925 0 NA NA NA NA NA
Gtf2ird1 2384.44653787178 0.0592626260499729 0.105227836020375 0.563183928238323 0.573309645675949 0.913181626887356
Clip2 975.863293140857 0.26203670570171 0.132108567326149 1.98349517374445 0.0473121456306176 0.330627907694838
Syna 8.86670618911665 -0.0482873518453681 1.08681174786909 -0.0444302814540283 0.964561424365291 NA
Mir7228 0 NA NA NA NA NA
Rfc2 911.762050315993 0.150809454989839 0.131967730141369 1.14277524382882 0.253131919856866 0.731292659058583
Lat2 60.4808888883659 -0.167189711475044 0.423906760140333 -0.394402088373624 0.693284202192564 0.942424823888487
Eif4h 8778.42100056203 0.0148466430816877 0.0880664257433712 0.168584599140555 0.866123395270494 0.979021003413475
Limk1 684.351517963677 -0.072785829574916 0.148346467728869 -0.490647540782339 0.623675755675521 0.928537937827946
Gm46244 0 NA NA NA NA NA
Gm10369 2.23692045852424 -1.24246282313499 2.28251934483136 -0.54433835399839 0.58620865851577 NA
Eln 1.83774871596084 -0.585316793455535 2.51538170013128 -0.232695019378167 0.815998237027667 NA
Gm30003 0.246018008689287 1.29959585484756 4.98769678218535 0.260560317036382 0.794431595175445 NA
Tmem270 7.61738337578529 -0.10494736777577 1.17712324786277 -0.0891558024754982 0.928958089955909 NA
Cldn13 1.02760524450066 -0.137426600053519 3.21396638431519 -0.0427591902405043 0.965893495686369 NA
9030607J07Rik 83.6989911788329 -0.167893589241151 0.362397882382501 -0.463285238140393 0.643159925472358 0.930250492061604
Mettl27 439.461193692018 -0.14051755213351 0.173715181340997 -0.808896211884204 0.418574848038996 0.850648287596614
Cldn4 1288.9512972515 0.0216116671871767 0.119666317095668 0.180599417711661 0.856682012965423 0.977161609263727
Cldn3 3.20418054047015 -0.459146980545934 1.80835079801721 -0.253903712183151 0.799569946845913 NA
Wbscr25 0.528080740074732 -0.198771255427254 4.66480559828298 -0.0426108336648407 0.96601175931961 NA
Gm32985 0 NA NA NA NA NA
LOC115490310 0 NA NA NA NA NA
Abhd11 362.491952314963 0.157320965303805 0.186961400797055 0.841462273138266 0.400089011690789 0.840644414246672
Abhd11os 25.6196278465243 -0.231973924725191 0.645041470433451 -0.359626373431945 0.719126558221671 NA
Stx1a 153.876994283014 0.417085254397107 0.277067009860911 1.50535877442243 0.132231861996354 0.556494514912587
Bud23 852.897051449603 0.150117541644489 0.136686684728812 1.09826017027426 0.272090898743771 0.74922974960403
Gm25492 4.88093841283512 0.386544943714176 1.44700526797277 0.267134441228206 0.78936565056155 NA
Dnajc30 276.546632474495 -0.160526031532869 0.214488473570074 -0.748413324319849 0.454210888052073 0.865748459526924
Vps37d 88.0139161761734 0.321774004106118 0.358002545738746 0.898803675940714 0.36875724177412 0.823666992097737
Mlxipl 2.48293846721352 -0.797249375955469 2.02347152995155 -0.394000787337274 0.693580457946442 NA
Tbl2 702.173690122605 -0.0280570134482791 0.145424434688957 -0.192931906582887 0.847012296608381 0.974286852686488
Gm33042 0 NA NA NA NA NA
Bcl7b 516.903004149403 -0.0974119189903603 0.166592652004488 -0.584731186029357 0.558728481131416 0.907635416718478
Baz1b 4098.04293003715 0.20525599940236 0.0969670680845169 2.11675987999821 0.0342802319328331 0.275047546420235
Fzd9 54.23343000752 -0.416724799666374 0.446765409874959 -0.932759767106874 0.350944018393685 0.812372511418899
Fkbp6 0 NA NA NA NA NA
Trim50 0 NA NA NA NA NA
Nsun5 627.797513612569 0.269830325661635 0.150584917267243 1.79188148825534 0.0731519518781628 0.415058443224811
Pom121 1733.0674655597 0.247669225023934 0.117084536672178 2.11530260154999 0.0344041648895424 0.275733323748607
Mir7033 4.45533833251803 0.791274947790044 1.53948892674049 0.513985475339134 0.607262145627587 NA
Hip1 4073.36664837947 -0.21291574756301 0.115456327751622 -1.84412367610591 0.0651651181887956 0.389631970221414
Gm52790 4.41707706842526 -1.43142106713617 1.59191879710366 -0.899179700459911 0.368556951042243 NA
LOC108167704 0 NA NA NA NA NA
Ccl26 0 NA NA NA NA NA
Ccl24 0 NA NA NA NA NA
Rhbdd2 631.763263906781 0.0141170700609912 0.150499603588352 0.0938013770428543 0.925266937787931 0.989002337408928
Por 2648.66331683551 0.0875456240431003 0.0990927439723339 0.883471589681102 0.376981525963039 0.828325578161565
Gm40345 3.28559345162634 -0.43336707090048 1.74151953401304 -0.248844220484773 0.803481283755095 NA
Tmem120a 738.820956505757 0.251363257035314 0.141946253453061 1.77083403697185 0.0765883040522139 0.422087475104025
Mir7034 1.19433823992886 0.313122286148904 3.0164694504651 0.103804229179455 0.917324710203924 NA
Styxl1 6.37018846034903 -0.203625353483579 1.29580511468909 -0.157141958443679 0.87513297028368 NA
Gm30205 1.00330480464207 -0.334155994238047 3.50275294852219 -0.0953981051900983 0.923998621055052 NA
Mdh2 9386.66187186717 -0.00325099898691353 0.0888769835252002 -0.0365786377751192 0.97082097671543 0.996253115139232
Cntnap5a 22.0430854639246 0.155410181849413 0.691912018056312 0.224609744871876 0.822282883273643 NA
Srrm3 0 NA NA NA NA NA
Gm22450 0.246018008689287 1.29959585484756 4.98769678218535 0.260560317036382 0.794431595175445 NA
Hspb1 3210.04095303628 -0.579255134816261 0.104450807663171 -5.54572193145906 2.927437528061e-08 3.74497116144216e-06
Ywhag 12392.5268431428 0.0170952980126049 0.0817121871956826 0.209213565311445 0.834281523158411 0.972859902123371
Gm40346 32.8805338266322 0.797562711695144 0.574780100702622 1.38759624893101 0.165260024328573 NA
Ssc4d 48.8974964158614 0.224926207424105 0.475529595324037 0.473001490624016 0.636212115706981 0.929442599324143
Zp3 0.473096166672234 -0.203632010331533 4.86650405332953 -0.0418435920529467 0.96662338399255 NA
Dtx2 430.471527662388 -0.0608106899349539 0.174031152668965 -0.349424163446332 0.726770895392917 0.950932420594097
Upk3b 0 NA NA NA NA NA
Upk3bl 4.00249108559126 -5.54881098793456 2.15322851223668 -2.57697265125414 0.00996698362079572 NA
Gm24030 0 NA NA NA NA NA
Gm40347 0 NA NA NA NA NA
Rasa4 1580.12709014965 0.274705852763763 0.112759882496162 2.43620201336334 0.0148423928814132 0.164586410776258
Mir7035 18.284395845626 0.270578153879867 0.758881336867688 0.356548699690901 0.721429688052972 NA
Polr2j 797.490132216252 -0.111021356260784 0.142309926816469 -0.78013782133388 0.435309756508409 0.858406173678665
Lrwd1 749.695008440844 0.313163623459481 0.141256653193555 2.21698317480573 0.0266242412990747 0.238426377662898
Alkbh4 176.008478491309 -0.0486870027192851 0.269811564478605 -0.180448168755738 0.856800741708399 0.977161609263727
Orai2 1483.50905927775 0.146873946136239 0.139617592898673 1.05197305788556 0.292811910817486 0.768335146544324
Prkrip1 582.746218121021 0.00572604992631201 0.16525593549267 0.0346495870737787 0.972359160450096 0.996253115139232
Sh2b2 339.283404927936 -0.321703331108792 0.193782242674152 -1.66012802137779 0.0968887008589808 0.476705579673765
Gm30408 247.890243959805 0.0127592059468993 0.239726442345138 0.0532240241088201 0.957553414270208 0.994152619062678
B020011L13Rik 0 NA NA NA NA NA
Cux1 3160.73637816734 0.18415162033705 0.0963561349184822 1.91115615516172 0.0559845164556846 0.363158778561842
Mir721 0 NA NA NA NA NA
Gm16599 2.85964474863485 0.270585041513727 1.95278692747457 0.138563525649805 0.889795067515077 NA
Gm38722 4.03466157517729 -1.8232879232352 1.78446685171799 -1.02175499728663 0.306896873840582 NA
Myl10 2.16695891102703 0.109729311240855 2.16903553475397 0.0505889873552956 0.959653038407062 NA
Col26a1 253.48366373597 -0.291066660697738 0.22344117632518 -1.30265453075731 0.192692731856789 0.658718692605044
Gm30654 0 NA NA NA NA NA
Gm20485 44.9212266628582 -0.203100851066282 0.515446304257294 -0.394029114941332 0.693559543889913 0.942583577279011
Ift22 408.634577413196 -0.0418150641868886 0.186407935978416 -0.224320193061578 0.822508164750511 0.97107942499874
4933404O12Rik 52.259372450502 -0.202485328479006 0.455902488098252 -0.444141749091241 0.656940103906671 0.933083320545261
Tsn 3335.66002255061 0.105164808421605 0.102613103397711 1.0248672434553 0.305425832495394 0.780083830952993
Fis1 1860.93661073003 -0.130677234503032 0.116180403981656 -1.12477862035723 0.260682856307961 0.740264548589112
Cldn15 22.5636777169519 0.21163222558294 0.686400377219091 0.308321837526306 0.757837450963835 NA
Znhit1 717.453019139783 0.0289941083866653 0.145511060284034 0.199257075923092 0.842061654301507 0.973625397504734
Plod3 2006.74305383544 0.0437701897818257 0.106639455971163 0.41045023517057 0.681475702029112 0.941319759131966
Mir702 198.611463340377 0.0173609153805206 0.242923198151512 0.0714666837610646 0.943026339242397 0.991298432806429
Vgf 15.2294061624183 -0.019051539371911 0.845212995250823 -0.0225405187555798 0.982016790908446 NA
Ap1s1 2652.82983510103 0.0275491648240268 0.110192741569911 0.250008888349042 0.802580474959418 0.965301222591446
Serpine1 8137.09614591614 0.240286451920247 0.0926760411749409 2.59275697228659 0.00952100234661045 0.122322698607259
Trim56 324.122383644451 0.229675882631138 0.209996357875727 1.09371364796268 0.27408058662284 0.750038920741789
Muc3 0 NA NA NA NA NA
Nifk 1841.30912814709 0.0181664383753205 0.121812711085333 0.149134176667281 0.881447758352247 0.982551989617324
Gm40348 0 NA NA NA NA NA
Gm31160 0 NA NA NA NA NA
Gm40349 0 NA NA NA NA NA
Muc3a 1.62990332786282 -2.61209827447709 3.02481308292844 -0.863556921655541 0.387831337401027 NA
Gm42456 5.06835759418468 -0.490317795886528 1.41946260754926 -0.345424946933316 0.729774925093311 NA
Ache 146.538826416191 -0.225966998854115 0.315954127556497 -0.715189260547669 0.474492104200761 0.874456014142739
Mir8116 1.85846784188789 0.525334924846879 2.710155362062 0.19383941312028 0.846301625051714 NA
Ufsp1 101.13571247426 -0.117397352566658 0.331082440568294 -0.354586466032895 0.722899416714876 0.950126669434219
Srrt 3478.09003054513 0.171619182718824 0.0946776519718231 1.81266834511168 0.0698829895959905 0.405309605536318
Mir7036 37.8349593974003 0.499516550212315 0.539114356728148 0.926550265223598 0.354160087648137 0.814949018889261
4930486I03Rik 7.40388447935643 0.383181528714081 1.18009047873174 0.324705211693507 0.74540418986088 NA
Gm28867 0 NA NA NA NA NA
Trip6 754.325865595538 0.0152807768487541 0.140735924400713 0.108577656442897 0.913537483536329 0.987270374668909
Slc12a9 343.766509208744 0.114598355335899 0.191017325067724 0.599936970613886 0.548548242178727 0.904467213860135
Gm52791 0.967260081945915 1.32149385857576 3.34492955096438 0.395073749219848 0.692788461427396 NA
Ephb4 1190.16043004535 0.255564677598068 0.121472292358803 2.10389276958062 0.0353878018457024 0.279223957899029
Zan 2.23692045852424 -1.24246282313499 2.28251934483136 -0.54433835399839 0.58620865851577 NA
Gm38725 0 NA NA NA NA NA
Gm36056 0 NA NA NA NA NA
Epo 0 NA NA NA NA NA
Pop7 305.151274866414 0.00592182606804919 0.20661106180202 0.0286617087023329 0.97713439584074 0.996720801723573
Gigyf1 892.184743428108 0.0337443496652313 0.136346930513744 0.24748888396743 0.804529893288309 0.965301222591446
Clasp1 2728.9911890525 0.00141321284747995 0.119311390296422 0.0118447437748308 0.990549482797286 0.997506565834211
Gnb2 5196.78806920751 -0.00343188485438306 0.089272255855034 -0.0384429050382235 0.969334552974218 0.995981581841012
Mir6418 1128.64244668623 0.0241965670400417 0.123693263908085 0.19561749989896 0.844909561970935 0.973897684664303
Actl6b 0.246018008689287 1.29959585484756 4.98769678218535 0.260560317036382 0.794431595175445 NA
Tfr2 3.25703721597754 -0.415744353366915 1.7450295889435 -0.238244873325398 0.811691175037207 NA
Mospd3 317.862184857263 -0.0785239727763787 0.197972845352619 -0.396640118176389 0.691632864097051 0.942038229824624
Pcolce 2538.72016193976 -0.233499236576648 0.111106941912937 -2.10157198602061 0.0355907859836687 0.279923581697116
Fbxo24 29.6246840961866 -0.250801064630899 0.602829104028229 -0.416040073306007 0.677380679906397 NA
Gm36266 32.7456724502798 -0.290355850020126 0.580140583828107 -0.500492222254454 0.616728531334435 NA
Gm20605 1098.40657304007 -0.0910872322021621 0.125951305743297 -0.723194028554241 0.469560686994002 0.8717293080813
Lrch4 995.265034115887 -0.125827718429478 0.129098649228748 -0.974663322824744 0.329727291858157 0.800129346824647
Gm26080 0 NA NA NA NA NA
Sap25 96.1385725226049 0.149761519001239 0.344721577243657 0.434441963855904 0.663967530377133 0.934337663219878
Irs3 2.05733838689643 -0.200124206505995 2.22651064798328 -0.0898824385534662 0.928380636663169 NA
Agfg2 248.118174570961 -0.304492146507537 0.220075337991353 -1.38358141028733 0.166486663711391 0.621636922993208
Gm15498 0 NA NA NA NA NA
Nyap1 54.7571462743015 0.311549910035764 0.452014812707196 0.689247124822828 0.490667765880427 0.882259255998771
Tsc22d4 814.90286875449 -0.115493402616254 0.138674015460169 -0.832840977691504 0.404934420678076 0.84357455155889
Ppp1r35 268.009889410657 -0.409166990596174 0.256073923773226 -1.59784715509934 0.110076997224096 0.508704611608843
Mepce 1137.44365685829 0.0953989059867838 0.123479828101495 0.772586967875999 0.439766859570649 0.859806692604181
Zcwpw1 81.4097929284859 -0.415771244499981 0.373369282787987 -1.11356574754992 0.265465527693987 0.744981205555007
Pilra 22.6100063517767 -0.42594090011157 0.699080597988381 -0.609287257202136 0.542334051933875 NA
2900060B14Rik 1.91132451739528 0.581497814549287 2.42653428575958 0.239641293330112 0.810608349899153 NA
Pilrb1 0 NA NA NA NA NA
Gm36551 1.80383189115979 0.186963296452123 2.53205001846365 0.0738387058268166 0.94113872827552 NA
Pilrb2 0 NA NA NA NA NA
Cyp3a13 3.91006407695198 -1.17997308649757 1.67855206620462 -0.702970798615509 0.482073947818045 NA
Gjc3 0.711625688314165 2.85181381560491 4.01176255181186 0.710863062998813 0.477169097073888 NA
Azgp1 0.253506495736643 -1.62270214107623 4.99359295062115 -0.324956831107827 0.745213743852456 NA
Smok3a 0 NA NA NA NA NA
Smok3b 0 NA NA NA NA NA
Smok3c 0 NA NA NA NA NA
Zkscan1 919.097055277725 0.157792743404596 0.132039837330143 1.19503891094672 0.232071827788895 0.708872148878818
Tfcp2l1 8.14184986192279 -0.748369402200111 1.13352890186652 -0.660212016621553 0.509117781943227 NA
Zscan21 845.743205912375 -0.199238926359841 0.135781387389494 -1.46735079225782 0.142280653206367 0.577187182797318
Zfp113 262.487407774833 0.27478678705242 0.218498044699888 1.25761668682137 0.20853041558237 0.679988423611559
Cops6 3003.20604852063 -0.12592571410452 0.109989270236987 -1.14489089556823 0.252254355885762 0.730818944168529
Mcm7 3164.00339416545 0.296261525125305 0.0959220904712912 3.0885641010292 0.00201126299494276 0.0415525775525783
Mir25 18.8674611591032 0.256929751247761 0.752208874438064 0.341567030088151 0.73267675260134 NA
Mir93 3.68872807080137 0.375686891784746 1.64712300218023 0.228086725331056 0.819578819776277 NA
Mir106b 0.253506495736643 -1.62270214107623 4.99359295062115 -0.324956831107827 0.745213743852456 NA
Ap4m1 890.401840205573 0.18139903927003 0.133882908073235 1.35490811994316 0.175446832277291 0.632844448098567
Taf6 1112.83510553847 0.0430350549955287 0.123775827631864 0.347685455382487 0.728076420909628 0.950944899182937
Cnpy4 580.494017419383 0.213416410094361 0.15640002517714 1.36455483208934 0.172393009295403 0.630234347904975
Gli2 31.8396979432519 0.713820188750665 0.584767785305465 1.22069000154957 0.222203414835061 NA
Mblac1 64.3781925326198 -0.0126903476053294 0.410741392092215 -0.0308961985561959 0.975352321590169 0.996720801723573
Gm454 0 NA NA NA NA NA
Nxpe5 0.253506495736643 -1.62270214107623 4.99359295062115 -0.324956831107827 0.745213743852456 NA
Lamtor4 540.790961381503 -0.00322942186300595 0.172145912920494 -0.0187597939923062 0.985032727919867 0.997196815493956
Map11 380.561297028107 0.122606183482934 0.18577044625982 0.659987559654436 0.509261812688642 0.888537328872027
6330418K02Rik 53.4326429418294 -0.216703273960005 0.454100311072582 -0.47721454638107 0.633209353869874 0.929442599324143
Gal3st4 55.0643812484087 -0.189856677671847 0.443090152661653 -0.428483180073793 0.668299376747718 0.936389764859649
Stag3 30.4912098535899 -0.464050023921531 0.593283078587343 -0.782173031171686 0.434112891544533 NA
Gpc2 749.304038558524 0.384688483904832 0.141911422739465 2.71076476071332 0.00671282320873934 0.0958649991702238
Pvrig 0 NA NA NA NA NA
Gm51642 0 NA NA NA NA NA
Gm10874 110.769028925094 -0.0926019641048879 0.317183391259756 -0.291950860784675 0.770324195298836 0.961019791952272
Gm25525 0 NA NA NA NA NA
Zfp157 303.649296833853 0.250521687893212 0.205500347058368 1.21908158053892 0.222813230221626 0.697075298912869
1700123K08Rik 0 NA NA NA NA NA
Zfp68 862.37339290746 0.110311604435508 0.13792528238246 0.799792485685253 0.423831037434404 0.852651629321459
A430033K04Rik 129.255192290315 0.387078854978346 0.296466285019154 1.30564207310568 0.191674305545734 0.656527996396256
Fam20c 2930.34095363502 -0.0718788867185967 0.0985694602398079 -0.729220658647453 0.465866696247238 0.870131495605759
Gm5294 0 NA NA NA NA NA
Gm30206 0 NA NA NA NA NA
Gm38726 0.253506495736643 -1.62270214107623 4.99359295062115 -0.324956831107827 0.745213743852456 NA
Mir6346 0 NA NA NA NA NA
Pdgfa 2024.84866825751 0.178127328865235 0.107228366919636 1.6611959501233 0.0966740986947639 0.476468325054999
Prkar1b 405.972492095353 -0.373713893682032 0.178365173551522 -2.09521784012439 0.0361516320873604 0.283401914088887
Dnaaf5 827.424033168423 0.0764088140026613 0.136532216016615 0.559639447977341 0.575725392019921 0.914329535796154
Sun1 2782.81521014941 -0.328778721394404 0.101050013529267 -3.25362372464385 0.00113943094849783 0.027387067924337
Get4 1701.787428823 -0.173616449427088 0.1165720526352 -1.4893488233445 0.136395537355723 0.565806298882381
Adap1 11.9269678179751 -0.631253030643471 0.941938028937321 -0.670164077944321 0.502753200471166 NA
Cox19 652.860687345548 -0.185045168802429 0.150813811460115 -1.22697760245497 0.21983100922972 0.694307429101741
Cyp2w1 0.465607679624878 2.24226973849256 4.79410330801385 0.467714105105823 0.639989052859007 NA
3110082I17Rik 446.339768916225 0.188113997265409 0.179851965021015 1.0459379592735 0.295589677253624 0.770575416811358
Mir339 0.755158898057679 -1.22489246866555 3.69637803731948 -0.331376405848848 0.740360184483906 NA
Gm41934 58.9744453253607 -0.251289931894559 0.428409099338858 -0.586565346726673 0.55749566190514 0.907577436913113
Gpr146 126.620038456414 -0.479171851146047 0.32175267008413 -1.48925524385161 0.13642016845002 0.565806298882381
C130050O18Rik 1.79774111665305 -2.78337776840082 2.67361326012453 -1.04105474412226 0.297850141617809 NA
Gper1 289.852357328679 0.249534285101653 0.208395291904413 1.19740845784611 0.231147388637524 0.706904388256095
Gm26285 0 NA NA NA NA NA
Zfand2a 797.084460974503 0.0749958355257709 0.140402462639918 0.534149003626158 0.593238448284192 0.919452261539157
4930500L23Rik 0 NA NA NA NA NA
Uncx 0 NA NA NA NA NA
Gm46926 0 NA NA NA NA NA
Micall2 598.192223937778 0.151665228605429 0.155488113537354 0.975413651597189 0.329355114654725 0.800079742859953
Ints1 2307.10981591952 0.212284396144669 0.117543685711533 1.80600425160771 0.0709176754628159 0.409511732092571
Gm46144 0 NA NA NA NA NA
Mir7037 1.49321292412554 0.832207627711881 2.57809983740245 0.322798836429223 0.746847594270802 NA
Mafk 992.271161209458 0.022961079119775 0.135193095172878 0.169839140752074 0.86513664420904 0.979021003413475
Tmem184a 40.7294982293594 -1.16028383738466 0.523951991634625 -2.21448502135626 0.02679543197257 0.238629132684912
Psmg3 491.126012619224 0.0447639081146998 0.171669686926715 0.260756042118311 0.794280645224079 0.964629130055731
Gm38727 0 NA NA NA NA NA
Elfn1 130.392207831938 0.166147721718898 0.294215094467031 0.564715151749346 0.57226752668129 0.913159284714775
Mad1l1 1147.32479062704 0.0533315497043183 0.122702021924612 0.434642794534266 0.663821727250624 0.934244940074718
Gm30492 0 NA NA NA NA NA
Gm16120 1.2525555045885 -0.655105303969402 3.19272383197119 -0.205186962119721 0.837426055456432 NA
Nudt1 251.167612295343 0.0151377681154018 0.220220480443459 0.0687391476256831 0.945197256584848 0.991298432806429
Gm24162 0.246018008689287 1.29959585484756 4.98769678218535 0.260560317036382 0.794431595175445 NA
Gm33388 1.24932281333136 0.301671792464519 2.94252992972122 0.102521231616869 0.918342961245936 NA
Mrm2 175.441084175432 -0.0546643400602908 0.258621749017669 -0.211367915760852 0.832600190669371 0.972689768908779
Snx8 832.451170358114 -0.0865537703478492 0.143355192260521 -0.603771436409183 0.5459956123237 0.903213054547194
Gm30550 0 NA NA NA NA NA
Eif3b 9144.9478398487 -0.00195094360333003 0.0835501491023754 -0.0233505699785108 0.981370633684508 0.996927413454239
Mir7038 14.7716355925152 -0.253255313059152 0.841183373440566 -0.301070279151262 0.763360903972658 NA
Gm4869 3.49160386100784 -1.06562559027319 1.75194680144585 -0.608252253660759 0.543020182842906 NA
Gm38728 1.22076657768256 0.360914941186303 2.77620058198031 0.130003193403575 0.896563900163608 NA
Chst12 220.767573355361 -0.0727738998170421 0.231363750666408 -0.3145432229873 0.753108493799866 0.957309354013175
Gm42808 0.465607679624878 2.24226973849256 4.79410330801385 0.467714105105823 0.639989052859007 NA
Grifin 0.253506495736643 -1.62270214107623 4.99359295062115 -0.324956831107827 0.745213743852456 NA
Inhbb 363.430465968253 -0.056456889329383 0.186567257788438 -0.302608774972741 0.762188026383128 0.958220163811194
Gm30603 1.49108502623043 0.929555003565537 2.99011451008909 0.310876055224334 0.755894848326096 NA
Lfng 444.900847226308 -0.0449090919156665 0.175652160419177 -0.255670592428212 0.798205204439953 0.964629130055731
Ttyh3 1822.48252508192 0.372693396057431 0.107978295692029 3.45155842355958 0.000557359075018382 0.0156082312844015
Iqce 360.020063614727 0.294867225500165 0.187999850035883 1.56844393994933 0.116777563365765 0.524525058645276
Brat1 385.888607621193 0.0148624434750744 0.18201784200282 0.0816537725727138 0.934922039687361 0.989879379228037
Amz1 8.70958957863091 -0.289204975043015 1.08989562782834 -0.265351073679659 0.79073902304196 NA
Gm30745 1.66530650870599 0.240687228452491 2.59872434348801 0.0926174525034234 0.926207478251972 NA
Gna12 885.707571439042 0.111585265752589 0.135496284398503 0.823530078687694 0.410206619598862 0.847862047744493
Gm52831 0 NA NA NA NA NA
Gm30804 4.49278076775481 -0.863670224198898 1.52936723489049 -0.564723896586382 0.57226157771156 NA
Gm41935 0 NA NA NA NA NA
Card11 22.8849292187892 -0.423286530278481 0.680542773440656 -0.621983726516482 0.533952568706005 NA
Gm38729 0 NA NA NA NA NA
Gm38730 0 NA NA NA NA NA
Gm30866 0 NA NA NA NA NA
Sdk1 96.6332266780617 -0.180124940144285 0.338734461098714 -0.531758533100042 0.594893246101667 0.920197981396599
Gm16035 0 NA NA NA NA NA
Gm24131 0 NA NA NA NA NA
Gm52792 0 NA NA NA NA NA
Gm30998 0 NA NA NA NA NA
Gm31068 0 NA NA NA NA NA
Gm33490 0 NA NA NA NA NA
Gm31127 0.49952450442593 -0.122959024911933 4.76530197502763 -0.0258029869998364 0.979414479362072 NA
Foxk1 1074.22642846264 0.0792621529561067 0.128110922239062 0.618699417432958 0.536114393858851 0.899822850657121
Ap5z1 318.066882975762 -0.0235293087648369 0.200884364381997 -0.117128621917503 0.906758128828384 0.987096283689368
Radil 28.372565857774 0.128651910414793 0.647904065902836 0.198566295822701 0.842602020598906 NA
Gm38732 0.528080740074732 -0.198771255427254 4.66480559828298 -0.0426108336648407 0.96601175931961 NA
Papolb 0.999049008851859 -0.0700901790443402 3.50840534287259 -0.0199777882526402 0.984061091436289 NA
Mmd2 0 NA NA NA NA NA
Wipi2 2324.41734862086 0.0649825692157616 0.1018858792097 0.637797599822597 0.523605442188561 0.894221072073489
Gm40352 0.246018008689287 1.29959585484756 4.98769678218535 0.260560317036382 0.794431595175445 NA
Slc29a4 92.7044329774121 0.151843074964672 0.349027157688739 0.435046590558106 0.663528609752094 0.934244940074718
Gm33575 0.246018008689287 1.29959585484756 4.98769678218535 0.260560317036382 0.794431595175445 NA
Tnrc18 1764.44082173181 0.311517833904468 0.113572941581131 2.74288778266727 0.00609014939658797 0.0893762149931201
Gm31365 47.2157466110202 -0.917856783594898 0.488616927935024 -1.87847929762465 0.0603156265492754 0.373727507979045
Gm52793 0 NA NA NA NA NA
Fbxl18 258.22956181643 0.284296435445914 0.228202778052117 1.24580619864753 0.212835553347194 0.686382578238991
Gm38733 12019.1020762047 0.412757777342921 0.0870846784892753 4.73972901437252 2.14004233317743e-06 0.000170466260961655
Actb 64831.7116144406 0.38058326641011 0.0776730550080038 4.89981070489493 9.59290348201418e-07 8.4382239340564e-05
Fscn1 11997.3118512527 0.095342217601269 0.0849194524213327 1.12273707475436 0.261549177118959 0.740650725020117
Rnf216 1681.47611269595 0.0813822297782812 0.113223880445293 0.718772660486608 0.472281005389053 0.872864795953789
Gm43380 59.5391296378147 0.194743589972809 0.426821073380542 0.456265170860439 0.6481993062388 0.931688758726751
Gm38734 0 NA NA NA NA NA
LOC115487115 0.246018008689287 1.29959585484756 4.98769678218535 0.260560317036382 0.794431595175445 NA
Rbakdn 0 NA NA NA NA NA
Rbak 187.885450446515 0.194951985097212 0.248833146547716 0.783464694322097 0.433354278469114 0.857827822816987
Spdye4b 0.246018008689287 1.29959585484756 4.98769678218535 0.260560317036382 0.794431595175445 NA
Spdye4a 0 NA NA NA NA NA
4930448H16Rik 1.66382015266387 -4.27701939636354 2.9286453012423 -1.46040880899755 0.144177753222842 NA
Gm38735 1.02760524450066 -0.137426600053519 3.21396638431519 -0.0427591902405043 0.965893495686369 NA
Zfp12 375.416571429249 0.147211959065908 0.184168589613147 0.799332608101805 0.42409757597269 0.852651629321459
Zfp316 265.037289231449 -0.0266966045516416 0.213407368954522 -0.125096919953738 0.900446821664066 0.985829837405874
Zfp853 1.03722162944312 -1.83035388879006 3.26850235434721 -0.55999772689643 0.575480988163841 NA
Gm52794 0.282062731385445 -1.70046035895735 4.9882716977672 -0.340891687940433 0.733185122505703 NA
Gm46145 0 NA NA NA NA NA
E130309D02Rik 521.838100686433 0.177529168576268 0.162522834231219 1.09233369831405 0.274686453676603 0.750038920741789
Zdhhc4 411.318562898811 0.220388925453157 0.180729915571062 1.21943799263549 0.222677997241142 0.696956368575311
0610040B10Rik 29.7343046203172 -0.227603834625666 0.59739215301691 -0.380995688470691 0.703206447803983 NA
Grid2ip 0.56412546277089 -2.71511431744913 4.87584860001998 -0.556849594845501 0.577630195617356 NA
Gm38736 0 NA NA NA NA NA
Gm20635 4.24323714862979 0.31780156502356 1.55151279935605 0.204833350492153 0.837702329497044 NA
Kdelr2 2337.47171677218 -0.0146167783022415 0.101717587790362 -0.143699615963823 0.885737674468157 0.984091962535795
Daglb 293.368331415711 -0.0731414302647332 0.205293202946903 -0.356277895297149 0.721632461674392 0.949917353882082
Rac1 6108.74039259554 0.281700564200513 0.0922926809091289 3.05225248010592 0.00227130966990007 0.0451308926231535
Fam220a 680.683242595943 -0.0462592324334221 0.146506421433098 -0.315748838726133 0.752193153613623 0.957215357815934
Ralb 1161.05274515893 0.091046403592697 0.122223061443806 0.744920005416137 0.456320080457017 0.867159352364838
Cyth3 1558.12413963567 0.0602535275143884 0.113381665978745 0.531422139499024 0.595126282907753 0.920197981396599
Usp42 571.339871781882 0.126747803231882 0.156423473059836 0.810286338441018 0.417775625304697 0.850648287596614
Gm38737 0 NA NA NA NA NA
D130017N08Rik 71.6587885827901 -0.172426913011192 0.390512869217162 -0.441539643384469 0.658822368238467 0.933083320545261
Eif2ak1 1064.92487173545 -0.00880914534798474 0.126685814693515 -0.069535372758949 0.944563477392143 0.991298432806429
Ankrd61 9.40845483424697 1.53015341891728 1.09118246535843 1.40228922979867 0.16082889526103 NA
Aimp2 1092.59102490659 -0.0825514533175611 0.127653966409696 -0.646681459568742 0.517838124922316 0.891863427643983
Pms2 428.520823004868 0.137325527859286 0.17450850061604 0.786927441210641 0.431324342610371 0.856792522076406
Gm17135 0.465607679624878 2.24226973849256 4.79410330801385 0.467714105105823 0.639989052859007 NA
LOC115486439 0.528080740074732 -0.198771255427254 4.66480559828298 -0.0426108336648407 0.96601175931961 NA
Tmem185b 572.749808274638 -0.161188683674745 0.155953944596322 -1.0335659293003 0.301339134101593 0.777575279962843
Ccz1 1341.79300532248 -0.0288547904403277 0.117411357797756 -0.245758084920804 0.80586950544549 0.966065891627786
Gm24311 0.492036017378574 2.31522614641996 4.88702490887519 0.473749610364241 0.635678471429986 NA
Gm33427 1.24719491543625 0.405188877034459 2.75755495090533 0.146937734423545 0.883181167401258 NA
Ocm 0.745542513115216 0.889754926723336 4.01965344944314 0.22135115325591 0.824819023093265 NA
Lmtk2 495.485273034962 0.149911116048787 0.177451618435837 0.844799936851477 0.398222549881146 0.840540067162434
Bhlha15 0 NA NA NA NA NA
Tecpr1 1063.4072600438 -0.0768732538593022 0.125506618573138 -0.612503585334863 0.540204626600567 0.901438433210437
2900089D17Rik 419.634497708521 -0.333464008568687 0.177226525453699 -1.88156940793722 0.0598945031328683 0.373016107280134
Bri3 668.080642015009 -0.203485432006558 0.149047587258671 -1.36523801390633 0.172178254139589 0.630234347904975
Gm38675 26.6591546608656 0.529255796674214 0.634567001134655 0.834042419047734 0.40425708069204 NA
3830432H09Rik 0.781587235811374 -1.15768872414421 3.65187451089355 -0.317012186670384 0.751234355200192 NA
Baiap2l1 1691.88148754995 -0.453808560644464 0.136546139263213 -3.32348144805238 0.000889013358072986 0.0224792828969089
Gm15708 212.205932129276 -0.432044614985617 0.250091382536757 -1.72754698943742 0.0840694737813319 0.442737030353182
Dmrt1i 75.6610008318727 -1.66407384414899 0.394306598407151 -4.22025360689174 2.44027640548713e-05 0.0012816367436584
Gm33552 0 NA NA NA NA NA
Gm33714 0 NA NA NA NA NA
Gm33765 0 NA NA NA NA NA
Nptx2 4.29425884542066 -0.72578536871145 1.53639431913219 -0.472395243638625 0.636644698714133 NA
Gm52796 6.32656660710402 -1.59231474904323 1.37003318620848 -1.16224538578508 0.245135803808084 NA
[truncated: 40,397 more rows]
